# Supplementary material for: Orthologs, turn-over, and remolding of tRNAs in primates and fruit flies
Source: BMC Genomics. 2016 Aug 11;17:617. doi: 10.1186/s12864-016-2927-4 (PMC4981973; doi:10.1186/s12864-016-2927-4)
Supplement: Additional file 5 — List of primate tRNAs. Tab-separated table including positions and sequences of the tRNAs and translations to other genome versions. These tRNAs are used for the comparisons of the MSA block based approach and the orthologous proteins (OP) approach. (TXT 217 kb) [file 12864_2016_2927_MOESM5_ESM.txt]

SPECIES	GENOMIC_POSITION	tRNA_START_MSA	tRNA_END_MSA	tRNA_START_OP	tRNA_END_OP	tRNA_TYPE	STRAND	SEQUENCE
ggo	chr17	8446181	8446262	8446181	8446262	Ser	-	GTAGTCGTGGCCGAGTGGTtAAGGCGATGGACTAGAAATCCATTGGGGTCTCCCCGCGCAGGTTCGAATCCTGCCGACTACG
ggo	chr12	97688129	97688200	97688129	97688200	Trp	+	GACCTCGTGGCGCAACGGTAGCGCGTCTGACTCCAGATCAGAAGGcTGCGTGTTCGAATCACGTCGGGGTCA
ggo	chr6	29357491	29357564	29357491	29357564	Thr	-	GGCTCTATGGCTTAGTTGGTtAAAGCGCCTGTCTTGTAAACAGGAGAtCCTGGGTTCGAATCCCAGTAGAGCCT
ggo	chr17	8409526	8409597	8409526	8409597	Trp	+	GACCTCGTGGCGCAACGGTAGCGCGTCTGACTCCAGATCAGAAGGtTGCGTGTTCAAATCACGTCGGGGTCA
ggo	chr15	23944443	23944514	23944443	23944514	His	-	GCCGTGATCGTATAGTGGTtAGTACTCTGCGTTGTGGCCGCAGCAACCTCGGTTCGAATCCGAGTCACGGCA
ggo	chr6	27186210	27186281	27186210	27186281	Trp	-	GACCTCGTGGCGCAACGGTAGCGCGTCTGACTCCAGATCAGAAGGtTGCGTGTTCAAATCACGTCGGGGTCA
ggo	chr5	136554530	136554709	136554530	136554709	Cys	+	GGCTGTATAGCTCAGTGGTAGAGCATTTGACTACAGaatcctatactcaggggaaggagaactgggggtttctcagtgggtcaaaggacttgtagtggtaaaccaaaagcaactctctttataagctatgtaacaaactttaaaGTCATATGtAGCTGGgTTCAAATCCTGTTTCTGCCA
ggo	chr16	3334253	3334325	3334253	3334325	Arg	+	GCCCCGGTGGCCTAATGGAtAAGGCATTGGCCTCCTAAGCCAGGGAtTGTGGGTTCGAGTCCCACCCGGGGTA
ggo	chr6	28578552	28578624	28578552	28578624	Val	-	GTTTCTGTAGTGTAGTGGTtATTACGTTCGCCTCACACGCGAAAAGtCCCCGGTTCGAAACCGGGCGGGAACA
ggo	chr12	97687382	97687453	97687382	97687453	Asp	+	TCCTCGTTAGTATAGTGGTtAGTATCCCCGCCTGTCACGCGGGAGACCGGGGTTCAATTCCCCGACGGGGAG
ggo	chr6	27632875	27632947	27632875	27632947	Ala	+	GGGGAATTAGCTCAGGCGGTAGAGCGCTCGCTCAGCATGCGAGAGGtAGCGGGATCGACGCCCGCATTCTCCA
ggo	chr5	45430676	45430749	45430676	45430749	Asn	+	GTCTCTGTGGCGCAATCGGTtAGCGCGTTCGGCTGTTAACCGAAAGGtTGGTGGTTCGAGCCCACCCAGGGACG
ggo	chr12	95164430	95164501	95164430	95164501	Asp	+	TCCTCGTTAGTATAGTGGTgAGTATCCCCGCCTGTCACGCGGGAGACCGGGGTTCGATTCCCCGACGGGGAG
ggo	chr6	27166202	27166273	27166202	27166273	Gln	-	GGCCCCATGGTGTAATGGTtAGCACTCTGGACTTTGAATCCAGCGATCCGAGTTCAAATCTCGGTGGGACCT
ggo	chr9	92618340	92618412	92618340	92618412	Arg	+	GGCCGCGTGGCCTAATGGAtAAGGCGTCTGACTTCGGATCAGAAGAtTGCAGGTTCGAGTCCTGCCGCGGTCG
ggo	chr14	1611386	1611474	1611386	1611474	Tyr	+	CCTTCGATAGCTCAGCTGGTAGAGCGGAGGACTGTAGgacttaatgtgttgtcATCCTTAGGtCGCTGGTTCGATTCCGGCTCGAAGGA
ggo	chr11	56312489	56312561	56312489	56312561	Lys	+	GCCCGGATAGCTCAGTCGGTAGAGCATCAGACTTTTAATCTGAGGGtCCAGGGTTCAAGTCCCTGTTCGGGCG
ggo	chr8	56543832	56543902	56543832	56543902	Glu	+	TCCTTGATGTCTAGTGGTtAGGATTTAGTGCTCTCACTGCAGCAGCCTGGGTTCATTTCTCAGTCAGGGAA
ggo	chr6	28518530	28518602	28518530	28518602	Arg	-	GGGCCAGTGGCGCAATGGAtAACGCGTCTGACTACGGATCAGAAGAtTCTAGGTTCGACTCCTGGCTGGCTCG
ggo	chr5	165744548	165744620	165744548	165744620	Thr	-	GGCTCCATAGCTCAGGGGTtAGAGCACTGGTCTTGTAAACCAGGGGtCGCGAGTTCAAATCTCGCTGGGGCCT
ggo	chr15	58618902	58618974	58618902	58618974	Lys	+	GCCCGGCTAGCTCAGTCGGTAGAGCATGGGACTCTTAATCCCAGGGtCGTGGGTTCGAGCCCCACGTTGGGCG
ggo	chr5	15138736	15138810	15138736	15138810	Undet	+	GGCAGAATGGTGCAGCGGTtcAGCACCCAGGCTCTGCAGCCAGCTGTTGCCTGGGCTCAAATCCTAGCTCTGCCA
ggo	chr14	39093104	39093176	39093104	39093176	Lys	-	GCCCGGCTAGCTCAGTCGGTAGAGCATGGGACTCTTAATCCCAGGGtCGTGGGTTCGAGCCCCACGTTGGGCG
ggo	chr19	32869256	32869328	32869256	32869328	Lys	+	GCCCAGCTAGCTCAGTCGGTAGAGCATAAGACTCTTAATCTCAGGGtTGTGGATTCGTACCCCATGCTGGGTG
ggo	chr6	27990048	27990121	27990048	27990121	Thr	+	GGCCTTGTGGCTTAGCTGGTcAAAGCGCCTGTCTAGTAAACAGGAGAtCCTGGGTTCGAATCCCAGCGGGGCCT
ggo	chr17	16093974	16094047	16093974	16094047	Sup	+	GGCAGTGACGCCTACTGGTttAGAGCACAGATTCTAGATCGAGACATtCCTGGGTTCAAATCCCAGCACTGTTG
ggo	chr6	148454569	148454642	148454569	148454642	Leu	+	GATACTGTAGTGTAGTGGTtcAGCACAACAGGCTCAGAACCAGACAtCAGAGTTCAAGTCCCaGcTCTGCTCCA
ggo	chr6	28392317	28392398	28392317	28392398	Ser	-	GTAGTCGTGGCCGAGTGGTtAAGGCGATGGACTAGAAATCCATTGGGGTCTCCCCGCGCAGGTTCGAATCCTGCCGGCTACG
ggo	chr19	4670606	4670677	4670606	4670677	Pro	-	GGCAGGGCAGTGCTGTGGTtAACAgCGCAGCATCTGGACTCCTGGGCCCGGGTTCAAATCCCAGCTTGGCCA
ggo	chr11	56307276	56307358	56307276	56307358	Leu	+	ACCAGAATGGCCGAGTGGTtAAGGCGTTGGACTTAAGATCCAATGGATTCATATCCGCGTGGGTTCGAACCCCACTTCTGGTA
ggo	chr6	27154649	27154721	27154649	27154721	Arg	+	GACCACGTGGCCTAGTGGAtAAGGCGTCTGACTTCGGATCAGGAGAtTGAGGGTTCGAATCTCTTCGTGGTTA
ggo	chr1	8061488	8061557	8061488	8061557	Arg	-	TCCCCGGTAGTCTAGTGGTtAGGATTCCGTGCTCGCCATTGCGACCCGGGTTCGATTCCTGGTCAGGGAA
ggo	chr14	1549725	1549806	1549725	1549806	Leu	+	GGTAGTGTGGCCGAGCGGTctAAGGCGCTGGATTTAGGCTCCAGTCTCTTCGGGGGCGTGGGTTCGAATCCCACCACTGCCA
ggo	chr1	110803009	110803079	110803009	110803079	Undet	-	GGCAGCATGGTTTAATGGGAACACTTAAggTCAGGAgTCAGGAGACCTGGGTTCTAGTCCCAGCTCTGTCT
ggo	chr17	8441815	8441886	8441815	8441886	Asp	-	TCCTCGTTAGTATAGTGGTgAGTATCCCCGCCTGTCACGCGGGAGACCGGGGTTCGATTCCCCGACGGGGAG
ggo	chr1	140521159	140521230	140521159	140521230	Glu	-	NNNCTGGTGGTCTAGTGGCtAGGATTTGGCGCTTTCACCGCCGCGGCCCGGGTTCGATTCCCGGTCAGGGAA
ggo	chr11	106881631	106881712	106881631	106881712	Ser	+	TGAGTTGTAGCTGAGTGGTtAAGGCAACGAGCTAGAAATTCGTTGGTTTCTCTCTGTGCAGGTTTGAATCCTGCTAATTATG
ggo	chr6	27985898	27985969	27985898	27985969	His	+	GCCGTGATCGTATAGTGGTtAGTACTCTGCGTTGTGGCCGCAGCAACCTCGGTTCGAATCCGAGTCACGGCA
ggo	chr6	27422298	27422371	27422298	27422371	Ile	+	GGCCGGTTAGCTCAGTTGGTtAGAGCGTGGTGCTAATAACGCCAAGGtCGCGGGTTCGATCCCCGTACGGGCCA
ggo	chr16	3378493	3378564	3378493	3378564	Pro	+	GGCTCGTTGGTGTAGGGGTATGAGCCTCGCTTAGGGTGCGAGAGGtCCCGGGTTCAAATCCCAGACGAGCCT
ggo	chr7	147853218	147853289	147853218	147853289	Cys	-	GGGGGTATAGCTCAGCGGCAGAGCATTTGACTGCAGATCAAGAGGtCCCCGGTTCAAATCCGGGTGCCCCCT
ggo	chr6	27438645	27438735	27438645	27438735	Tyr	+	CCTTCGATAGCTCAGTTGGTAGAGCGGAGGACTGTAGttggctgtttccctagacATCCTTAGGtCGCTGGTTCGAATCCGGCTCGAAGGA
ggo	chr10	144990023	144990095	144990023	144990095	Undet	-	GGCAAAGTAGGGTAGTGGTtAgggTCACAGATTCTTGAGCCAGTCTGCCTGGGTTCAAATCCCAGCTCCGTCA
ggo	chr16	3382657	3382729	3382657	3382729	Lys	+	GCCCAGCTAGCTCAGTCGGTAGAGCATAAGACTCTTAATCTCAAGGtCATGGGTTTGAGCCCTGTATTGAACA
ggo	chr6	28036774	28036855	28036774	28036855	Ser	+	GCTGTGATGGCCGAGTGGTtAAGGCGTTGGACTCGAAATCCAATGGGGTCTTCCCGCGCAGGTTCAAATCCTGCTCACAGCG
ggo	chr11	77075274	77075346	77075274	77075346	Gln	+	AGCAGTGGGGTAAAGTGGCtAATACTGCAGTTTCTGGAGCAAAATTACCAAGGTTCAAATCCTGGCTCTGCCA
ggo	chr7	148156438	148156509	148156438	148156509	Cys	+	GGGGGTATAGCTCAGGGGTAGAGCATTTGACTGCAGATCAAGAGGtCCCTGGTTCAAATCCAGGTTCCCCCT
ggo	chr2B	107171150	107171242	107171150	107171242	Tyr	+	CCTTCAATAGTTCAGCTGGTAGAGCAGAGGACTATAGctacttccccagtaggagacGTCCTTAGGtTGCTGGTTCGATTCCAGCTTGAAGGA
ggo	chr17	8410034	8410115	8410034	8410115	Ser	+	GACGAGGTGGCCGAGTGGTtAAGGCGATGGACTGCTAATCCATTGTGCTCTGCACGCGTGGGTTCGAATCCCATCCTCGTCG
ggo	chr6	27167050	27167131	27167050	27167131	Ser	-	GTAGTCGTGGCCGAGTGGTtAAGGCGATGGACTTGAAATCCATTGGGGTCTCCCCGCGCAGGTTCGAATCCTGCCGACTACG
ggo	chr6	28336576	28336657	28336576	28336657	Ser	+	GTAGTCGTGGCCGAGTGGTtAAGGCGATGGACTAGAAATCCATTGGGGTCTCCCCGCGCAGGTTCGAATCCTGCCGACTACG
ggo	chr1	140619788	140619859	140619788	140619859	Asp	+	TTCTCGTTAGTATAGTGGTgAGTATCCCCGCCTGTCACGGGGGAGACCGGGGTTTGATTTCCCGACGGGGAG
ggo	chr14	12927976	12928046	12927976	12928046	Glu	-	ACCCTGTGGTCTAGTGGCtAAGACTTTGTGCTTTCATTGCTGCAtCCTAGGTTCAATTCCCAGTCAGGGAA
ggo	chr6	28515192	28515265	28515192	28515265	Ile	+	GGCCGGTTAGCTCAGTTGGTtAGAGCGTGGTGCTAATAACGCCAAGGtCGCGGGTTCGATCCCCGTACGGGCCA
ggo	chr8	122896098	122896170	122896098	122896170	Met	-	GCCTCGTTAGCGCAGTAGGTAGCGCGTCAGTCTCATAATCTGAAGGtCGTGAGTTCGATCCTCACACGGGGCA
ggo	chr6	27640045	27640117	27640045	27640117	Met	-	GCCCTCTTAGCGCAGTGGGcAGCGCGTCAGTCTCATAATCTGAAGGtCCTGAGTTCGAGCCTCAGAGAGGGCA
ggo	chr17	8341308	8341389	8341308	8341389	Leu	-	GGTAGCGTGGCCGAGCGGTctAAGGCGCTGGATTTAGGCTCCAGTCTCTTCGGAGGCGTGGGTTCGAATCCCACCGCTGCCA
ggo	chr5	165760638	165760710	165760638	165760710	Lys	+	GCCCGGCTAGCTCAGTCGGTAGAGCATGAGACTCTTAATCTCAGGGtCGTGGGTTCGAGCCCCACGTTGGGCG
ggo	chr3	132310607	132310678	132310607	132310678	Cys	-	GGGGGTATAGCTCAGGGGTAGAGCATTTGACTGCAGATCAAGAGGtCCCTGGTTCAAATCCAGGTGCCCCCT
ggo	chr5	165759755	165759826	165759755	165759826	Ala	+	GGGGATGTAGCTCAGTGGTAGAGCGCATGCTTTGCATGTATGAGGcCCCGGGTTCGATCCCCGGCATCTCCA
ggo	chr6	28630372	28630443	28630372	28630443	Ile	+	AGCAGAGTGGGGCAGCGGAAGCGTGCTGGGCCTATAACCCAGAGGtCGATGGATCGAAACCATCCTCTGCTA
ggo	chr16	60994909	60994979	60994909	60994979	Gly	+	TCATTGGTGGTTCAGTGGTAGAATTCGCGCCTGCCATGCGGGCGGCCGGGGTTCGATTCCTGGCCAATGCA
ggo	chr8	97208755	97208823	97208755	97208823	Undet	+	GGTCTTGTGCTCAGTGGAAGCCTCTGTCTGAcCATACAGATGATCCAGGTTCGAATCCTGGCAAGGCCA
ggo	chr16	3348347	3348419	3348347	3348419	Lys	+	GCCTGGCTAGCTCAGTCGGCAGAGCATGAGACTCTTAATCTCAGGGtCGTGGGTTCGAGCCCCACGTTGGGCG
ggo	chr6	29361556	29361637	29361556	29361637	Leu	-	GGGAGCGTGGCCGAGCGGTctAAGGCGCTGGATTAAGGCTCCAGTCTCTTCGGGGGCGTGGGTTCGAATCCCACCGCTGCCA
ggo	chr9	107255689	107255761	107255689	107255761	Gln	-	GAGCTGTAGCATAGTGGTtAGGGATATGGACTCTGGAGCCAAATTTGCCTGGGTTCTAGTCCCAGCTGTCTCA
ggo	chr7	147843853	147843924	147843853	147843924	Cys	-	GGGGGTATAGCTGAGGGGTTAACCATTTGGCTACAGATCAAGTGGtCCCTGGTTCAAATCTGGGTGCCCTCT
ggo	chr12	129277252	129277326	129277252	129277326	Ile	+	TGGCTGATgAGCTCAGCTGGTgGGAGCATGGTGTTAATGAGGATGAGGtCGTGGGTTCAATCCCCACCTGGCTAT
ggo	chr14	54824261	54824333	54824261	54824333	Lys	-	ACCCAGATAGCTCAGTTGGTAGAGCATCAGACTTTTAATCTGAGGGtCCAGGGTTCATGTCCCTGTTCGTTAA
ggo	chr6	28386668	28386739	28386668	28386739	Gln	-	GGTTCCATGGTGTAATGGTtAGCACTCTGGACTCTGAATCCAGCGATCCGAGTTCAAGTCTCGGTGGAACCT
ggo	chr11	56306508	56306580	56306508	56306580	Val	-	GGTTCCATAGTGTAGCGGTtATCACGTCTGCTTTACACGCAGAAGGtCCTGGGTTCGAGCCCCAGTGGAACCA
ggo	chr14	1535537	1535608	1535537	1535608	Pro	-	GGCTCGTTGGTCTAGGGGTATGATTCTCGCTTAGGGTGCGAGAGGtCCCGGGTTCAAATCCCGGACGAGCCC
ggo	chr7	147812470	147812541	147812470	147812541	Cys	-	GGGGGTATAGCTCAGGGGTAGAGCATTTGACTGCAGATCAAGAGGtCCCTGGTTCAAATCCAGGTGCCCCCT
ggo	chr6	28133831	28133902	28133831	28133902	Met	-	AGCAGAATGGCGCAGCGGAAGCGTGCTGGGCCCATAACCCAGAGAtCAATGGATCGAAGCCATCCTCTGTTA
ggo	chr20	18295194	18295271	18295194	18295271	Undet	+	GGCAGTGTAGCCCAGAGGTtcaAGGGCATTTGCTCTGGCaTCAGAAGGgTCTGGGTTCAAATCCCttgTGCACTGCTT
ggo	chr6	27446922	27447012	27446922	27447012	Tyr	+	CCTTCGATAGCTCAGTTGGTAGAGCGGAGGACTGTAGgtggctgtttccctagacATCCTTAGGtCGCTGGTTCGAATCCGGCTCGAAGGA
ggo	chr5	8242131	8242203	8242131	8242203	Arg	+	GCCCCAGTGGCCTAATGGAtAAGGCACTGGCCTCCTAAGCCAGGGAtTGTGGGTTCGAGTCCCACCTGGGGTG
ggo	chr19	4823755	4823827	4823755	4823827	Val	-	GTTTCCGTAGTGTAGCGGTtATCACGTTCGCCTCACACGCGAAAGGtCCCCGGTTCGATCCCGGGCGGAAACA
ggo	chr17	8361202	8361283	8361202	8361283	Ser	-	GCTGTGATGGCCGAGTGGTtAAGGCGTTGGACTCGAAATCCAATGGGGTCTCCCCGCGCAGGTTCGAATCCTGCTCACAGCG
ggo	chr6	28384539	28384620	28384539	28384620	Ser	+	GTAGTCGTGGCCGAGTGGTtAAGGCGATGGACTTGAAATCCATTGGGGTGTCCCCGCGCAGGTTCGAATCCTGCCGACTACG
ggo	chr19	49294151	49294221	49294151	49294221	Lys	-	GCGGCTAGCTCAGTCAGTAGAGCATGAGACTCTTAATCTCAGGGtCATGGGTTCATGCCCCACGTTGGGCG
ggo	chr6	27652847	27652919	27652847	27652919	Met	+	GCCCTCTTAGCGCAGTGGGcAGCGCGTCAGTCTCATAATCTGAAGGtCCTGAGTTCGAGCCTCAGAGAGGGCA
ggo	chr16	14914225	14914296	14914225	14914296	Thr	+	GGCGCGGTGGCCAAGTGGTAAGGCGTCGGTCTCGTAAACCGAAGAtCACGGGTTCGAACCCCGTCCGTGCCT
ggo	chr3	186019219	186019289	186019219	186019289	Asp	-	TTCTTGTTAATATAGTGGTgAGTATTCCCACCTGTCATGCGGGAGACGGGGTTCAATTCCCTGATGGGGAG
ggo	chr2B	91877536	91877606	91877536	91877606	Glu	-	GCAATGGTGGTTCAGTGGTAGAATTCTCGCCTTTCACACAGGAGACCCGGGTTCAATTCCTGACCCATGTA
ggo	chr17	8410328	8410401	8410328	8410401	Thr	+	GGCGCCGTGGCTTAGTTGGTtAAAGCGCCTGTCTAGTAAACAGGAGAtCCTGGGTTCGAATCCCAGCGGTGCCT
ggo	chr5	8241452	8241524	8241452	8241524	Arg	-	GACCGCGTGGCCTAATGGAtAAGGCGTCTGACTTCGGATCAGAAGAtTGAGGGTTCGAGTCCCTTCGTGGTCG
ggo	chr6	28040806	28040878	28040806	28040878	Arg	-	GGGCTAGTGGCGCAATGGAtAACGCGTCTGACTACGGATCAGAAGAtTCTAGGTTCGACTCCTGGCTGGCTCG
ggo	chr1	159705464	159705536	159705464	159705536	Val	-	GTTTCCATAGTGTACTGGTtATCACATTCACCTAACACGCGAAAGGtCCTTGGTTTGAAACCAGGCAGAAACA
ggo	chr1	96387122	96387206	96387122	96387206	Arg	+	GGCTCCGTGGCGCAATGGAtAGCGCATTGGACTTCTAgaggctgaaggcATTCAAAGGtTCCGGGTTCGAGTCCCGGCGGAGTCG
ggo	chr6	157679518	157679592	157679518	157679592	Leu	-	GTTAAGATGGCAGAGCCcGGCaATTGCATAAAATTTAAAACTTTATGGtCAGAGGTTCAATTCCTCTTCTTAACA
ggo	chr13	23116335	23116406	23116335	23116406	Glu	-	TCCCATATGGTCTAGCGGTtAGGATTCCTGGTTTTCACCCAGGCGGCCCGGGTTCGACTCCCGGTATGGGAA
ggo	chr6	28110280	28110352	28110280	28110352	Val	-	GTTTCTGTAGTGTAGTGGTtATCACGTTCGCCTCACACGCGAAAGGtCCCCGGTTCGAAACCGGGCAGAAGTA
ggo	chr1	140534116	140534189	140534116	140534189	Asn	-	GTCTCTGTGGCGCAATCGGTtAGCGCGTTCGGCTGTTAACCGAAAGGtTGGTGGTTCGAGCCCACCCAGGGACG
ggo	chr4	7718587	7718658	7718587	7718658	Sup	-	GGCAGCCTGGCTTAGTGGAAAGGGAATGGGCTTTAGAGCCAGACTGCCTGGGTTTGAATCCCAGCCCCGCCA
ggo	chr6	28575751	28575824	28575751	28575824	Thr	+	GGCTTCGTGGCTTAGCTGGTtAAAGCGCCTGTCTAGTAAACAGGAGAtCCTGGGTTCGAATCCCAGCGAGGCCT
ggo	chr14	1557401	1557472	1557401	1557472	Pro	+	GGCTCGTTGGTCTAGTGGTATGATTCTCGCTTTGGGTGCGAGAGGtCCCGGGTTCAAATCCCGGACGAGCCC
ggo	chr3	149049521	149049592	149049521	149049592	His	-	GCAGTGACTGTATAGCGGTtAGCACTCTGTGTTGTGGCCACAGCAACCATGGTTCGAATCTGAGTCATGACA
ggo	chr6	145117059	145117141	145117059	145117141	Leu	+	ACCAGGATGGCCGAGTGGTtAAGGCGTTGGACTTAAGATCCAATGGACATATGTCCGCGTGGGTTCGAACCCCACTCCTGGTA
ggo	chr6	27916916	27916987	27916916	27916987	Pro	+	GGCTCGTTGGTCTAGGGGTATGATTCTCGCTTCGGGTGCGAGAGGtCCCGGGTTCAAATCCCGGACGAGCCC
ggo	chr6	29372049	29372122	29372049	29372122	Thr	-	GGCTCTATGGCTTAGTTGGTtAAAGCGCCTGTCTCGTAAACAGGAGAtCCTGGGTTCGACTCCCAGTGGGGCCT
ggo	chr6	27424688	27424760	27424688	27424760	Lys	+	GCCCGGCTAGCTCAGTCGGTAGAGCATGAGACTCTTAATCTCAGGGtCGTGGGTTCGAGCCCCACGTTGGGCG
ggo	chr5	126042936	126043007	126042936	126043007	Asp	+	TCCTCATTAGTATAGTGGTgAGTATCCCCGCCTGTCACACGGGAGACTGGGGTTCGATTCCCTGACGAGGAG
ggo	chr12	47772109	47772183	47772109	47772183	Gln	-	TCTAGGAtgTGGTGTGATAGGTAGCATGGAGAATTTTGGATTCTCAGGGGTAGGTTCAATTCCTATaTTCTAGAA
ggo	chr2A	11833948	11834023	11833948	11834023	Glu	+	GTTCCCAgTGGTCTAGTGGTtAGGATTCAGTGCTCTCATCGCCGCGGCCTGGGTTCGATTCCTGGtcaTGGGACCA
ggo	chr8	94202051	94202132	94202051	94202132	Ser	-	GTAGTCGTGGCCGAGTGGTtAAGGCGATGGACTAGAAATCCATTGGGGTCTCCCCGCGCAGGTTCGAATCCTGCCGACTACG
ggo	chr6	28114113	28114186	28114113	28114186	Ile	+	GGCCGGTTAACTTAATTGGTtAGAGCGTGGTGCTAATAATGTCAAGGtTGCGGGTTGGATCCCCGAATGGGCCA
ggo	chr11	73236062	73236133	73236062	73236133	Pro	+	GGCTCGTTGGTCTAGGGGTATGATTCTCGGTTTGGGTCCGAGAGGtCCCGGGTTCAAATCCCGGACGAGCCC
ggo	chr16	61653224	61653296	61653224	61653296	Met	+	GCCCTCTTAGCGCAGTGGGcAGCGCGTCAGTCTCATAATCTGAAGGtCCTGAGTTCGAGCCTCAGAGAGGGCA
ggo	chr2B	93929746	93929817	93929746	93929817	Glu	+	CCCCTGGTGGTATAGTGGTtAGGATTCGGCACTCTCACCGCCGCTGCCCGCGTTCACTTCCCGGTCAGGGAA
ggo	chr6	28751351	28751421	28751351	28751421	Gly	-	GCATTGGTGGTTCAGTGGTAGAATTCTCGCCTGCCACGCGGGAGGCCCGGGTTCGATTCCCGGCCAATGCA
ggo	chr6	28351968	28352039	28351968	28352039	Gln	+	GGTTCCATGGTGTAATGGTtAGCACTCTGGACTCTGAATCCAGCGATCCGAGTTCAAATCTCGGTGGAACCT
ggo	chr3	132307897	132307968	132307897	132307968	Cys	-	GGGGGTGTAGCTCAGTGGTAGAGCATTTGACTGCAGATCAAGAGGtCCCTGGTTCAAATCCAGGTGCCCCCT
ggo	chr6	27160448	27160529	27160448	27160529	Ser	-	GACGAGGTGGCCGAGTGGTtAAGGCGATGGACTGCTAATCCATTGTGCTGTGCACGCGTGGGTTCGAATCCCATCCTCGTCG
ggo	chr2A	30588036	30588108	30588036	30588108	Leu	+	GGGCCAGTGGCTCAATGGAtAATGCGTCTGACTAAGAATCAGAAGGtTCCAGGCTTGACTCCTGGCTGGCTCA
ggo	chr19	30384824	30384897	30384824	30384897	Thr	+	GGCGCCGTGGCTTAGTTGGTtAAAGCGCCTGTCTAGTAAACAGGAGAtCCTGGGTTCGAATCCCAGCGGTGCCT
ggo	chr14	3913372	3913444	3913372	3913444	Arg	+	GGGCCAGTGGCGCAATGGAtAACGCGTCTGACTACGGATCAGAAGAtTCCAGGTTCGACTCCTGGCTGGCTCG
ggo	chr6	28520438	28520520	28520438	28520520	Ser	-	GCTGTGATGGCCGAGTGGTtAAGGTGTTGGtACTCGAAATCCAATGGGGGTTCCCCGCGCAGGTTCAAATCCTGCTCACAGCG
ggo	chr7	148077294	148077365	148077294	148077365	Cys	+	GGGGGTATAGCTCAGGGGTAGAGCATTTGACTGCAGATCAAGAGGtCCCTGGTTCAAATCCAGGTGCCCCCT
ggo	chr6	19543004	19543075	19543004	19543075	Gln	+	GGTTCCATGGTGTAATGGTtAGCACTCTGGACTCTGAATCCAGCGATCCGAGTTCAAATCTCGGTGGAAACT
ggo	chr11	56316434	56316506	56316434	56316506	Lys	-	GCCCGGATAGCTCAGTCGGTAGAGCATCAGACTTTTAATCTGAGGGtCCAGGGTTCAAGTCCCTGTTCGGGCG
ggo	chr6	28471426	28471519	28471426	28471519	Ile	+	GCTCCAGTGGCGCAATCGGTtAGCGCGCGGTACTTATAcgacagtatatgtgcgggtgATGCCGAGGtTGTGAGTTCGAGCCTCACCTGGAGCA
ggo	chr16	3331566	3331638	3331566	3331638	Arg	+	GGCCGCGTGGCCTAATGGAtAAGGCGTCTGATTCCGGATCAGAAGAtTGAGGGTTCGAGTCCCTTCGTGGTCG
ggo	chr16	63791990	63792062	63791990	63792062	Lys	-	GCCTGGATAGCTCAGTTGGTAGAGCATCAGACTTTTAATCTGAGGGtCCAGGGTTCAAGTCCCTGTTCAGGCA
ggo	chr5	165655348	165655429	165655348	165655429	Leu	+	GGTAGCGTGGCCGAGCGGTctAAGGCGCTGGATTAAGGCTCCAGTCTCTTCGGAGGCGTGGGTTCGAATCCCACCGCTGCCA
ggo	chr5	45314725	45314789	45314725	45314789	Cys	+	GGGGGTATAGCTCAGGGGTAGAGCATTTGACTGCAGATCAAAAGGTTCAAATCCGGGTGCCCCCT
ggo	chr15	19075801	19075882	19075801	19075882	Ser	-	GACGAGGTGGCCGAGTGGTtAAGGCGATGGACTGCTAATCCATTGTGCTCTGCACGCGTGGGTTCGAATCCCATCCTCGTCG
ggo	chr17	8340781	8340852	8340781	8340852	Gln	+	GGTTCCATGGTGTAATGGTtAGCACTCTGGACTCTGAATCCAGCGATCCGAGTTCAAATCTCGGTGGAACCT
ggo	chr20	48266945	48267026	48266945	48267026	Leu	-	GGTAGGGTGGCCGAGCGGTctAAGGCACTGTATTAAGACTCCAGTCTCTTCAGAGGCATGGGTTTGAATCCCACTGCTGCCA
ggo	chr15	69116142	69116214	69116142	69116214	Arg	+	GGCCGCGTGGCCTAATGGAtAAGGCGTCTGACTTCGGATCAGAAGAtTGCAGGTTCGAGTCCTGCCGCGGTCG
ggo	chr6	27167578	27167649	27167578	27167649	Met	-	AGCAGAGTGGCGCAGCGGAAGCGTGCTGGGCCCATAACCCAGAGGtCGATGGATCGAAACCATCCTCTGCTA
ggo	chr17	8445807	8445880	8445807	8445880	Thr	-	GGCGCCGTGGCTTAGTTGGTtAAAGCGCCTGTCTAGTAAACAGGAGAtCCTGGGTTCGAATCCCAGCGGTGCCT
ggo	chr6	28457501	28457573	28457501	28457573	Arg	+	GGCCCTGTAGCTCAGGGGTtGGAGCACTGGTCTCCTAAACCGGAGGtCGTGAGTTCAAATCTCACCAGGGCCT
ggo	chr1	146914036	146914107	146914036	146914107	Pro	-	GGCTCGTTGGTCTAGGGGTATGATTCTCGCTTAGGGTGCGAGAGGtCCCGGGTTCNNATCCCGGACGAGCCC
ggo	chr9	111875807	111875897	111875807	111875897	Arg	-	GGCTCTGTGGCGCAATGGAtAGCGCATTGGACTTCTAgctgagcctagtgtggtcATTCAAAGGtTGTGGGTTCGAGTCCCATCAGAGTCG
ggo	chr6	27445389	27445478	27445389	27445478	Tyr	+	CCTTCGGTAGCTCAGTTGGTAGAGCGGAGGACTGTAGgttcattaaactaaggtATCCTTAGGtCGCTGGTTCGAATCCGGCTCGAAGGA
ggo	chr1	56690194	56690266	56690194	56690266	Lys	-	GCCCAGCTAGCTCAGTCGGTAGAGCATGAGACTCTTAATCTCAGGGtCGTGGGTTTGAGCCCCACGTTCGGTG
ggo	chr7	96934030	96934101	96934030	96934101	Trp	+	GACCTCGTGGCGCAACGGTAGCGCGTCTGACTCCAGATCAGAAGGtTGCGTGTTAAAATCACGTCGGGGTCA
ggo	chr1	202843194	202843266	202843194	202843266	Thr	+	GGCTCCATAGCTCAGTGGTtAGAGCACTGGTCTTGTAAACCAGGGGtCGTGAGTTCGATCCTCGCTGGGGCCT
ggo	chr6	27473386	27473462	27473386	27473462	Asn	-	ATTTCTGTGGCACAATTGGTtAGCGCGTTCGGCTGTTAACCGTAGGGtTGGCGGTTTGAGCCTcggGTGCCGGAATT
ggo	chr12	122247754	122247824	122247754	122247824	Asp	+	TCCTTGTTAGTATAGTGGTgAGTGTTTCTGCCTGTCATGTGGAGACTGGAGTTTGAGTCCCCAACAGGGAG
ggo	chr6	28497037	28497109	28497037	28497109	Val	-	GTTTCCGTAGTGTAGTGGTtATCACGTTCGCCTAACACGCGAAAGGtCCCTGGTTCGAAACCAGGCGGAAACA
ggo	chr10	38746258	38746331	38746258	38746331	Ile	-	GGCCTGTTAGCTTGGTTGGTtAGAGCATGGTGCTGATAACACTAAGGtCACAAGTTCAATCCCCATACAGACAA
ggo	chr15	23945180	23945251	23945180	23945251	His	+	GCCGTGATCGTATAGTGGTtAGTACTCTGCGTTGTGGCCGCAGCAACCTCGGTTCGAATCCGAGTCACGGCA
ggo	chr7	137640669	137640741	137640669	137640741	Arg	+	GCCCCAGTGGCCTAATGGAtAAGGCATTGGCCTCCTAAGCCAGGGAtTGTGGGTTCGAGTCCCATCTGGGGTG
ggo	chr20	54197222	54197289	54197222	54197289	Undet	-	AGTACAGAGGAATAGTTGGTAGTCTGGACTGTGGACTCGGGcTTTGGGTTCGAATCCCAGCTGTGTTA
ggo	chr1	186993914	186993990	186993914	186993990	Pro	-	GCCAGGAGAGCTCAGTGGTaACGGGATGAGATCTGGACTCACACCTCTAGGCCTGGGTTCAAATCCCAGGTCTAGCG
ggo	chr8	67483383	67483457	67483383	67483457	Glu	+	CTCTGGTGGTTTAGTGGCtAGGATTCACCTCTCTCACTGCTGCAGcCCAGGGTTCCATTCCCTGggaGTCAGATG
ggo	chr6	27389284	27389366	27389284	27389366	Leu	+	GTCAGGATGGCCGAGCGGTctAAGGCGCTGCGTTCAGGTCGCAGTCTCCCCTGGAGGCGTGGGTTCGAATCCCACTCCTGACA
ggo	chr16	60995722	60995792	60995722	60995792	Gly	+	ACATTGGAGGTTCAGTGGTAGAATTCTCACCTGCCACGCGGGAGtTCCGGGTTCGATTCCCGGCCAATGCA
ggo	chr1	140496152	140496224	140496152	140496224	Val	-	GTTTCCGTAGTGTAGTGGTtATCACGTTCGCCTCACACGCGAAAGGtCCCCGGTTCGAAACCGGGCGGAAACA
ggo	chr5	126044842	126044913	126044842	126044913	Asp	-	TCCTCATTAGTATAGTGGTgAGTATCCCCGCCTGTCACACGGGAGACTGGGGTTCGATTCCCTGACGAGGAG
ggo	chr19	42696659	42696744	42696659	42696744	SeC(e)	-	GCCCGGATGATCCTCAGTGGTCTGGGGTGCAGGCTTCAAACCTGTAGCTGTCTAGCGACAGAGTGGTTCAATTCCACCTTTCGGGC
ggo	chr20	50666919	50666996	50666919	50666996	Ile	-	GACCAATTAgcaaGCACAGTTGGCtAGAACATGGTGCTAATAAGGCCACGGtCAGGGGTTCAATTCCCTTATGGGCTG
ggo	chr6	28057496	28057579	28057496	28057579	Leu	-	ACCGGGATGGCTGAGTAGTtAAGGCGTTGGACTTAAGATCCAATGGACAGGTGTCCGcTGTGGGTTCCAGCCCCACTCCCGGTA
ggo	chr14	1539960	1540032	1539960	1540032	Thr	-	GGCTCCATAGCTCAGGGGTtAGAGCACTGGTCTTGTAAACCAGGGGtCGCGAGTTCAATTCTCGCTGGGGCCT
ggo	chr6	27401000	27401073	27401000	27401073	Thr	-	GGCTCCGTGGCTTAGCTGGTtAAAGCGCCTGTCTAGTAAACAGGAGAtCCTGGGTTCGAATCCCAGCGGGGCCT
ggo	chr14	1555518	1555590	1555518	1555590	Thr	-	GGCTCCATAGCTCAGGGGTtAGAGCACTGGTCTTGTAAACCAGGGGtCGCGAGTTCAAATCTCGCTGGGGCCT
ggo	chr7	147982307	147982378	147982307	147982378	Cys	+	GGGGGTATAGCTCAGGGGTAGAGCACTTGACTGCAGATCAAGAAGtCCTTGGTTCAAATCCAGGTGCCCCCC
ggo	chr6	28042157	28042229	28042157	28042229	Arg	+	GGGCCAGTGGCGCAATGGAtAACGCGTCTGACTACGGATCAGAAGAtTCTAGGTTCGACTCCTAGCTGGCTCG
ggo	chr3	103236938	103237009	103236938	103237009	Glu	-	TTATTATTATACCTGTGGTtAGGATTCGGCGCTCTCACCGTCTCGACCCGGGTTCGATTCCCGGTCAGGGAA
ggo	chr2A	27518189	27518261	27518189	27518261	Ala	+	GGGGGATTAGCTCAAATGGTAGAGCGCTCGCTTAGCATGCGAGAGGtAGCGGGATCGATGCCCGCATCCTCCA
ggo	chr5	45308239	45308310	45308239	45308310	Cys	+	GGGGGTATAGCTCAGTGGTAGAGCATTTGACTGCAGATCAAGAGGtCCCTGGTTCAAATCCGGGTGCCCCCT
ggo	chr6	27173571	27173642	27173571	27173642	Trp	-	GACCTCGTGGCGCAACGGTAGCGCGTCTGACTCCAGATCAGAAGGtTGCGTGTTCAAATCACGTCGGGGTCA
ggo	chr6	27586203	27586275	27586203	27586275	Met	+	GCCCTCTTAGCGCAGCAGGCAGCGCGTCAGTCTCATAATCTGAAGGtCCTGAGTTCAAGTCTCAGAGAGGGCA
ggo	chr17	8446560	8446633	8446560	8446633	Ile	-	GGCCGGTTAGCTCAGTTGGTtAGAGCGTGGTGCTAATAACGCCAAGGtCGCGAGTTCGAACCCCATACGGGCCG
ggo	chr12	54270953	54271034	54270953	54271034	Ser	+	GTCACGGTGGCCGAGTGGTtAAGGCGTTGGACTCGAAATCCAATGGGGTTTCCCCGCACAGGTTCGAATCCTGTTCGTGACG
ggo	chr5	8242655	8242727	8242655	8242727	Arg	-	GCCCCAGTGGCCTAATGGAtAAGGCACTGGCCTCCTAAGCCAGGGAtTGTGGGTTCGAGTCCCACCTGGGGTA
ggo	chr13	12519429	12519502	12519429	12519502	Asn	-	GTCTCTGTGGCGCAATCGGTtAGCGCGTTCGGCTGTTAACCGAAAGGtTGGTGGTTCGAGCCCACCCAGGGACG
ggo	chr4	133307462	133307533	133307462	133307533	Cys	-	GGGGGTATAGCTCAGTGGTAGAGCATTTGACTGCAGATCAAGAGGtCCCCGGTTCAAATCCAGGTGCCCCCT
ggo	chr1	146913346	146913417	146913346	146913417	Pro	-	GGCTCGTTGGTCTAGGGGTATGATTCTCGCTTAGGGTGCGAGAGGtCCCGGGTTCAAATCCCGGACGAGCCC
ggo	chr6	78893659	78893731	78893659	78893731	Phe	-	GCCAAAATAGCTCAGCTGGGAGAGCATTAGACTGAAGATCTAAAGGtCTCTGGTTTGATCCTGGGTTTCAGAA
ggo	chr18	13492566	13492637	13492566	13492637	Ile	+	GGCAGGGGAGTCGAGGGGCACCTGGCACCTTATCTGGGCCAGCTGtCCTGGGTTCGAGTCCCAGCTCTGCCC
ggo	chr6	27922473	27922554	27922473	27922554	Ser	+	GACGAGGTGGCCGAGTGGTtAAGGCGATGGACTGCTAATCCATTGTGCTCTGCACGCGTGGGTTCGAATCCCATCCTCGTCG
ggo	chr14	1583073	1583166	1583073	1583166	Tyr	-	CCTTCGATAGCTCAGCTGGTAGAGCGGAGGACTGTAGattgtatagacatttgcggacATCCTTAGGtCGCTGGTTCGATTCCGGCTCGAAGGA
ggo	chr6	27177268	27177340	27177268	27177340	Arg	+	GACCACGTGGCCTAATGGAtAAGGCGTCTGACTTCGGATCAGAAGAtTGAGGGTTCGAATCCCTCCGTGGTTA
ggo	chr1	229435709	229435814	229435709	229435814	Leu	+	GTCAGGATGGCCGAGTGGTctAAGGCGCCAGACTCAAGgtacgcaccttgcctacgggctTTCTGGTCTCCGGATGGAGGCGTGGGTTCGAATCCCACTTCTGACA
ggo	chr16	3340572	3340643	3340572	3340643	Pro	+	GGCTCGTTGGTCTAGGGGTATGATTCTCGCTTTGGGTGCGAGAGGtCCCGGGTTCAAATCCCGGACGAGCCC
ggo	chr5	144068374	144068451	144068374	144068451	Leu	-	GGCAGTGGAGTTTAGTGGTTAAGGACCTGCTCAGAcatcACAGGTAGGTAGATCTGGGTTCAAACCCTAGCCCTGGCA
ggo	chr11	9398132	9398204	9398132	9398204	Leu	+	GCTGCCTTAGTGCAGTAGGTAGCGCGTCAGTCTCAAAATCTGAAGGtCCTGAGTTCGAGCCTCAGAGAGGGAA
ggo	chr6	28444953	28445060	28444953	28445060	Leu	-	GTCAGGATGGCCGAGTGGTctAAGGCGCCAGACTCAAGcttactgcttcctgtgttcgggtcTTCTGGTCTCCGTATGGAGGCGTGGGTTCGAATCCCACTTCTGACA
ggo	chr12	124864449	124864520	124864449	124864520	Ala	-	GGGGATGTAGCTCAGTGGTAGAGCGCATGCTTTGCATGTATGAGGcCCCGGGTTCGATCCCCGGCATCTCCA
ggo	chr9	19787838	19787912	19787838	19787912	Met	+	AGCAGAGTGGTGCAGTGGAAGCATAcctCTGGGCCCATAACCCAAAGGtTGATGGATGGAAACCATCCTCTGCTA
ggo	chr16	3357650	3357722	3357650	3357722	Lys	+	CCTTGGCTAGCTCAATCGGTAGAGCATGAGACCCTTAGTCTCAGGGtCGTGGGTTCGAGCCCCACGTTGGGTG
ggo	chr2A	43436612	43436704	43436612	43436704	Ile	+	GCTCCAGTGGCGCAATCGGTtAGCGCGCGGTACTTATAcagcagtacatgcagagcaATGCCGAGGtTGTGAGTTCGAGCCTCACCTGGAGCA
ggo	chr7	148089098	148089169	148089098	148089169	Cys	-	GGGGGTATAACTCAGGGGTAGAGCATTTGACTGCAGATCAAAAGGtCCCTGGTTCAAATCCAGGTGCCCCTT
ggo	chr8	67034894	67034967	67034894	67034967	Lys	+	TCCCACATGGTCTAGTGGTtAGGATTCCTGGTTTTTtcACCCAGGCGGCCCGGGTTCGACTCCCGGTGTAAGAA
ggo	chr11	56313583	56313655	56313583	56313655	Phe	-	GCCGAAATAGCTCAGTTGGGAGAGCGTTAGACTGAAGATCTAAAGGtCCCTGGTTCGATCCCGGGTTTCGGCA
ggo	chr14	1589075	1589168	1589075	1589168	Tyr	-	CCTTCGATAGCTCAGCTGGTAGAGCGGAGGACTGTAGattgtacagacatttgcggacATCCTTAGGtCGCTGGTTCGATTCCGGCTCGAAGGA
ggo	chr1	140519937	140520009	140519937	140520009	Undet	+	NCCCTGGTGGTCTAGTGGCtAGGATTCTAGTgCTTTAACtGCCAGCGCCCACGTTCGATTCCCGGTTAGGAAA
ggo	chr14	1609793	1609865	1609793	1609865	Thr	+	GGCCCTATAGCTCAGGGGTtAGAGCACTGGTCTTGTAAACCAGGGGtCGCGAGTTCAAATCTCGCTGGGGCCT
ggo	chr20	14336303	14336375	14336303	14336375	Glu	-	TTCCTGCTTGTCTAGTGGTtAGAATTCAGCACTCTCACTGCCACAGCCCAGGTTCAATTCCCTGTCAGaGAAA
ggo	chr6	27441659	27441731	27441659	27441731	Ala	-	GGGGAATTAGCTCAAATGGTAGAGCGCTCGCTTAGCATGCGAGAGGtAGCGGGATCGACGCCCGCATTCTCCA
ggo	chr6	28441849	28441955	28441849	28441955	Leu	-	GTCAGGATGGCCGAGTGGTctAAGGCGCCAGACTCAAGttgctacttcccagggttggggcTTCTGGTCTCCACATGGAGGCGTGGGTTCGAATCCCACTTCTGACA
ggo	chr5	23021572	23021642	23021572	23021642	Sup	-	GCCCGGATAGTTCAGTTGGTAGAGCATCAGACTTAATCAGAGGGtCCAGGGTTCAAGTTCCTGTTTGGGTG
ggo	chr6	28062278	28062350	28062278	28062350	Val	+	GTTTCCGTAGTGTAGTGGTtATCACGTTCGCCTAACACGCGAAAGGtGCCCGGTTCGAAACCGGGCGGAAACA
ggo	chr16	3355464	3355535	3355464	3355535	Pro	+	GGCTCGTTGGTCTAGGGGTATGATTCTCGCTTCGGGTGCGAGAGGtCCCGGGTTCAAATCCCGGACGAGCCC
ggo	chr12	124872524	124872595	124872524	124872595	Asp	-	TCCTCGTTAGTATAGTGGTgAGTATCCCCGCCTGTCACGCGGGAGACCGGGGTTCGATTCCCCGACGGGGAG
ggo	chr11	56306140	56306212	56306140	56306212	Val	-	GGTTCCATAGTGTAGTGGTcATCACGTCTGCTTTACACGCAGAAGGtCCTGGGTTCGAGCCCCAGTGGAACCA
ggo	chr6	143090003	143090073	143090003	143090073	Gly	+	GCATGGGTGATTCAGTGGTAGAATTTTCACCTGCCATGCAGGAGGTCCAGGTTCATTTCCTGGCCTATGCA
ggo	chr6	27139628	27139699	27139628	27139699	Met	+	AGCAGAGTGGCGCAGCGGAAGCGTGCTGGGCCCATAACCCAGAGGtCGATGGATCGAAACCATCCTCTGCTA
ggo	chr6	28530840	28530913	28530840	28530913	Val	+	TTTTCTGTAGTGTAGTTGTTAACACGTTCGCCTCACACGCTTAAAGttCTCTGGTTGGATACCAGATGGAAATG
ggo	chr3	46884581	46884653	46884581	46884653	Arg	-	GGGCCAGTGGCGCAATGGAtAACGCGTCTGACTACGGATCAGAAGAtTCTAGGTTCGACTCCTGGCTGGCTCG
ggo	chr3	14181210	14181277	14181210	14181277	Sup	+	GGCAGGGTAGGGTAGAGGTtAAAACCATGGATTCTAGAGCCAGATGGGTTCAAATCCCGGCTCTGCCG
ggo	chr6	27562979	27563051	27562979	27563051	Ala	+	GGGGAATTAGCTCAAGTGGTAGAGCGCTTGCTTAGCATGCAAGAGGtAGTGGGATCAATGCCCACATTCTCCA
ggo	chr17	8341915	8342003	8341915	8342003	Arg	+	GGCTCTGTGGCGCAATGGAtAGCGCATTGGACTTCTAgttgacgaatagagcaATTCAAAGGtTGTGGGTTCGAATCCCACCAGAGTCG
ggo	chr6	29069025	29069106	29069025	29069106	Ser	+	GACGAGGTGGCCGAGTGGTtAAGGCGATGGACTGCTAATCCATTGTGCTCTGCACGCGTGGGTTCGAATCCCATCCTCGTCG
ggo	chr6	28511352	28511427	28511352	28511427	Phe	+	GCCGAAATAGCTCAATTGTgAGAGTGTTAGACTGAAGatcTTCTGCAGGtCTCTGGTTCAATTCCGGGTTTCGACA
ggo	chr15	45156691	45156762	45156691	45156762	Gln	-	GGTTCCATGGTGTAATGGTtAGCACTCTGGACTCTGAATCCAGCGATCCGAGTTCAAATCTCGGTGGAACCT
ggo	chr6	28329159	28329240	28329159	28329240	Ser	+	GTAGTCGTGGCCGAGTGGTtAAGGCGATGGACTAGAAATCCATTGGGGTCTCCCCGCGCAGGTTCGAATCCTGCCGACTACG
ggo	chr6	68913076	68913158	68913076	68913158	Leu	+	ACTCATTTGGCTGAGTGGTtAAGGTACTGGACTTAAGATCCAATGGAGTAGTGACTGTGTGGGTTTAAACCCCACTACTGGTA
ggo	chr5	45007132	45007203	45007132	45007203	Cys	+	GGTGGTATAGCTCAGTGGTAGAGCATTTGACTGCAGATCAAGAGGtCCCCGGTTCAAATCCGGGTGCCCCCT
ggo	chr2A	27517757	27517845	27517757	27517845	Tyr	+	CCTTCGATAGCTCAGTTGGTAGAGCGGAGGACTGTAGcagatggaaaatagcaATCCTTAGGtCGCTGGTTCGATTCCGGCTCGAAGGA
ggo	chr1	146912581	146912652	146912581	146912652	Pro	+	GGCTCGTTGGTCTAGGGGTATGATTCTCGCTTCGGGTGCGAGAGGtCCCGGGTTCAAATCCCGGACGAGCCC
ggo	chr6	27405443	27405515	27405443	27405515	Arg	+	GGGCCAGTGGCGCAATGGAtAACGCGTCTGACTACGGATCAGAAGAtTCCAGGTTCGACTCCTGGCTGGCTCG
ggo	chr11	111389496	111389579	111389496	111389579	Leu	-	ACCAGGATGGCCAAGTAGCTaAAGGCATTGGACTTAGGAGCCAATGGACATATGTCTGTGTGGGTTTGAACCCCACTCCTGGTG
ggo	chr19	36815193	36815285	36815193	36815285	Ile	-	GCTCCAGTGGCGCAATCGGTtAGCGCGCGGTACTTATAtgacagtgcgagcggagcaATGCCGAGGtTGTGAGTTCGATCCTCACCTGGAGCA
ggo	chr16	47198539	47198621	47198539	47198621	Leu	+	GTCAGGATGGCCGAGCGGTctAAGGCGCTGCGTTCAGGTCGCAGTCTCCCCTGGAGGCGTGGGTTCGAATCCCACTTCTGACA
ggo	chr6	28339359	28339440	28339359	28339440	Ser	-	GTAGTCGTGGCCGAGTGGTtAAGGCGATGGACTTGAAATCCATTGGGGTTTCCCCGCGCAGGTTCGAATCCTGCCGGCTACG
ggo	chr6	27841223	27841316	27841223	27841316	Ile	+	GCTCCAGTGGCGCAATCGGTtAGCGCGCGGTACTTATAtggcagtatgtgtgcgagtgATGCCGAGGtTGTGAGTTCGAGCCTCACCTGGAGCA
ggo	chr7	147746676	147746747	147746676	147746747	Cys	+	GGGGGTATAGCTCAGTGGTAGAGCATTTGACTGCAGATCAAGAGGtCCCTGGTTCAAATCCAGGTGCCCCCT
ggo	chr5	649058	649129	649058	649129	Met	+	AGCAGAGTGGCGCAGCGGAAGCGTGCTGGGCCCATAACCCAGAGGtCGATGGATCGAAACCATCCTCTGCTA
ggo	chr5	19200428	19200501	19200428	19200501	Thr	+	AGCACCATGGCTTAGTTGGTtAAAGCACCTGTCTAGTAAACAGGAGAtCCTGAGTTTCAATCCCAATGGTGCCT
ggo	chr6	27182358	27182439	27182358	27182439	Ser	+	GTAGTCGTGGCCGAGTGGTtAAGGCGATGGACTAGAAATCCATTGGGGTCTCCCCGCGCAGGTTCGAATCCTGCCGACTACG
ggo	chr5	52654487	52654558	52654487	52654558	Thr	-	GGCGCGGTGGCCAAGTGGTAAGGCGTCGGTCTCGTAAACCGAAGAtCGCGGGTTCGAACCCCGTCCGTGCCT
ggo	chr14	1539583	1539654	1539583	1539654	Pro	-	GGCTCGTTGGTCTAGGAGTGTGATTCTCGCGTAGGGTGCGAGAGGtCCCAGGTTCAAATCCCGGATGAGCCT
ggo	chr12	124883598	124883669	124883598	124883669	Asp	-	TCCTCGTTAGTATAGTGGTgAGTATCCCCGCCTGTCACGCGGGAGACCGGGGTTCGATTCCCCGACGGGGAG
ggo	chr22	28583228	28583313	28583228	28583313	SeC(e)	+	GCTCGGATGATCCTCAGTGGTCTGGGGTGCAGGCTTCAAACCTGTAGCTGTCTAGCGACAGAGTGGTTCAATTCCACCTTTGTAGG
ggo	chr10	25662099	25662171	25662099	25662171	Gln	+	GGCAGTGTGGCGTAGTGGTtAGAAATGTGCCCTCTGGGGCTGCTGAtCCCAGGCTCAAACCCTGGCGCTGTCA
ggo	chr9	14680335	14680406	14680335	14680406	His	-	GCCGTGATCGTATAGTGGTtAGTACTCTGCGTTGTGGCCGCAGCAACCTCGGTTCGAATCCGAGTCACGGCA
ggo	chr7	148106967	148107038	148106967	148107038	Cys	+	GGGGGTATAGCTCAGGGGTAGAGCATTTGACTGCAGATCAAGAGGtCCCCAGTTCAAATCTGGGTGCCCCCT
ggo	chr6	28529234	28529306	28529234	28529306	Val	-	GTTTCCGTAGTGTGGTGGTtATCACGTTCGCTTAACACGCGAAAGGtCGCCGGTTCAAAACCGCGCGGGGACA
ggo	chr5	165655761	165655833	165655761	165655833	Val	-	GTTTCCGTAGTGTAGTGGTtATCACGTTCGCCTCACACGCGAAAGGtCCCCGGTTCGAAACCGGGCGGAAACA
ggo	chr6	28750933	28751004	28750933	28751004	Met	-	AGCAGAGTGGCGCAGCGGAAGCGTGCTGGGCCCATAACCCAGAGGtCGATGGATCGAAACCATCCTCTGCTA
ggo	chr1	132649585	132649656	132649585	132649656	Met	+	AGCAGAGTGGCGCAGCGGAAGCGTGCTGGGCCCATAACCCAGAGGtCGATGGATCGAAACCATCCTCTGCTA
ggo	chr17	8346736	8346806	8346736	8346806	Gly	+	GCATTGGTGGTTCAGTGGTAGAATTCTCGCCTGCCACGCGGGAGGCCCGGGTTCGATTCCCGGCCAATGCA
ggo	chr6	27632163	27632235	27632163	27632235	Ala	+	GTGGGATTAGCTCAAGCGGTAGAGCGCCTGCTTAGCATGCAAGGGGtAGCAGGATCGACGCCTGCACTCTCCA
ggo	chr6	28432126	28432197	28432126	28432197	Met	-	AGCAGAGTGGCGCAGCGGAAGCGTGCTGGGCCCATAACCCAGAGGtCGATGGATCGAAACCATCCTCTGCTA
ggo	chr21	5733764	5733834	5733764	5733834	Gly	-	GCATGGGTGGTTCAGTGGTAGAATTCTCGCCTGCCACGCGGGAGGCCCGGGTTCGATTCCCGGCCCATGCA
ggo	chr6	28431117	28431189	28431117	28431189	Lys	-	GCCTGGATAGCTCAGTCGGTAGAGCATCAGACTTTTAATCTGAGGGtCCAGGGTTCAAGTCCCTGTTCAGGCG
ggo	chr16	3380428	3380500	3380428	3380500	Arg	+	GCCCCAGTGGCCTAATGGAtAAGGCACTGGCCTCCTAAGCCAGGGAtTGTGGGTTCGAGTCCCACCTGGGGTA
ggo	chr14	1578695	1578788	1578695	1578788	Tyr	-	CCTTCGATAGCTCAGCTGGTAGAGCGGAGGACTGTAGcctgtagaaacatttgtggatATCCTTAGGtCGCTGGTTCGATTCCGGCTCGAAGGA
ggo	chr4	41268844	41268916	41268844	41268916	Gln	-	GACCATGTGGCCTAAGGGAaAAGACATCTCACTTTGGGTCAGAAGAtTGAGGGTTCAAGTCCTTTCATGGTCA
ggo	chr1	129258524	129258606	129258524	129258606	Leu	+	GTCAGGATGGCCGAGCTGTCtAAGGCGCTGCATTCAGGTCGCAGCCTCCCCTGGAGtTATGGGTTCAAGTCTCACTTCTGACA
ggo	chr7	147770635	147770706	147770635	147770706	Cys	+	GGGGGTATAGCTCAGGGGTAGAGCATTTGACTGCAGATCAAGAGGtCCCTGGTTCAAATCCAGGTGCCCCCT
ggo	chr15	4816512	4816583	4816512	4816583	Glu	-	TCCCACATGGTCTAGCGGTtAGGATTCCTGGTTTTCACCCAGGCGGCCCGGGTTCGACTCCCGGTGTGGGAA
ggo	chr6	28123901	28123974	28123901	28123974	Ile	+	GGCTGGTTAGCTCAGTTAGTtAGAGCGTGGTGGTAATAACACCAAGGtCGCGGTTTCGATCCCCCAATGGGCTA
ggo	chr11	116168301	116168379	116168301	116168379	Undet	+	GGCAGAATGGTGTTGTGATtgAGCACGCAGGCCacggcTCCTACGCCAGAGGgTCTGGGTTCGAATCCCGGCCCTGTCA
ggo	chr16	3333961	3334032	3333961	3334032	Pro	-	GGCTCTTTGGTCTAGGGGTATGATCTTCGCTTAGGGTGCGAGAGGtGCCTGGATCAACTGCCTCACAAGCCG
ggo	chr17	8440440	8440511	8440440	8440511	Trp	-	GGCCTCGTGGCGCAACGGTAGCGCGTCTGACTCCAGATCAGAAGGtTGCGTGTTCAAATCACGTCGGGGTCA
ggo	chr19	46872574	46872646	46872574	46872646	Lys	-	ACCTGGGTAGCTTAGTTGGTAGAGCATTGGACTTTTAATTTGAGGGcCCAGGGTTCAAGTCCCTGTTTGGGTG
ggo	chr6	27421679	27421750	27421679	27421750	Ala	+	GGGGATGTAGCTCAGTGGTAGAGCGCATGCTTCGCATGTATGAGGtCCCGGGTTCGATCCCCGGCATCTCCA
ggo	chr14	1536304	1536385	1536304	1536385	Leu	+	GGTAGCGTGGCCGAGCGGTctAAGGCGCTGGATTAAGGCTCCAGTCTCTTCGGGGGCGTGGGTTCGAATCCCACCGCTGCCA
ggo	chr10	37719915	37719982	37719915	37719982	Leu	-	CATAGGGTAGTGGCtAAGAACCTAAACTCTAAATTTAGATGtCCTGAGTTCAAATCCCAGCTGTATGC
ggo	chr12	124873038	124873110	124873038	124873110	Phe	-	GCCGAAATAGCTCAGTTGGGAGAGCGTTAGACTGAAGATCTAAAGGtCCCTGGTTCGATCCCGGGTTTCGGCA
ggo	chr7	528579	528650	528579	528650	Gln	-	GGTAGTTTAGTGCAGTGGTtAAGACAAGGACTCTGGAGCCAGATCACCTGGTTTTGAATCCCAGCACCACCA
ggo	chr6	27405998	27406070	27405998	27406070	Val	+	GTTTCCGTAGTGTAGTGGTtATCACGTTCGCCTCACACGCGAAAGGtCCCCGGTTCGAAACCGGGCGGAAACA
ggo	chr6	28648759	28648830	28648759	28648830	Gln	-	GGCCCCATGGTGTAATGGTtAGCACTCTGGACTTTGAATCCAGCGATCCGAGTTCAAATCTCGGTGGGACCT
ggo	chr5	34881775	34881846	34881775	34881846	Gln	-	GGTCCCATGGTGTAATGGTtAGCACTCTGGACTTTGAATCCAGCGATCCGAGTTCAAATCTCGGTGGGACCT
ggo	chr18	55632724	55632795	55632724	55632795	Gly	+	GTGTTGGTGGTATAGTGGTgAGCATAGCTGCCTTCCAAGCAATTGACCCGACTTCGATTCCCAGCCAACGCA
ggo	chr6	28337281	28337352	28337281	28337352	Asp	+	TCCTCGTTAGTATAGCGGTgAGTATCCCCGCCTGTCACGCGGGAGACCGGGGTTCGATTCCCCGACGAGGAG
ggo	chr6	27684410	27684482	27684410	27684482	Ala	-	GGGGAATTAGCTCAAGTGGTAGAGCGCTTGCTTAGCATGCAAGAGGtAGTGGGATCGATGCCCACATTCTCCA
ggo	chrX	18687385	18687457	18687385	18687457	Val	-	GGTTCCATAGTGTAGTGGTtATCACGTCTGCTTTACACGCAGAAGGtCCTGGGTTCGAGCCCCAGTGGAACCA
ggo	chr8	123005974	123006046	123005974	123006046	Phe	-	GCCAAAATAGCTCAGCTGGGAGAGTATTAGGTTGAAGATACAAAGTtCCTTGGCTCAATCCAGAGTTTTGGGG
ggo	chr6	28312583	28312664	28312583	28312664	Ser	+	GTAGTCGTGGCCGAGTGGTtAAGGCGATGGACTAGAAATCCATTGGGGTCTCCCCGCGCAGGTTCGAATCCTGCCGACTACG
ggo	chr11	56322462	56322534	56322462	56322534	Phe	-	GCCGAAATAGCTCAGTTGGGAGAGCGTTAGACTGAAGATCTAAAGGtCCCTGGTTCAATCCCGGGTTTCGGCA
ggo	chr6	27605563	27605636	27605563	27605636	Ile	-	GGCCGGTTAGCTCAGTTGGTtAGAGCGTGGTGCTAATAACGCCAAGGtCGCGGGTTCGATCCCCGTACCGACCA
ggo	chr7	148144671	148144742	148144671	148144742	Cys	-	GGGGGTGTAGCTCAGGGGTAGAGCATTTGACTGCAGATCAAGAGGtCCCCGGTTCAAATCCGGGTGCCCCCT
ggo	chr17	8442409	8442480	8442409	8442480	Pro	-	GGCTCGTTGGTCTAGGGGTATGATTCTCGCTTCGGGTGCGAGAGGtCCCGGGTTCAAATCCCGGACGAGCCC
ggo	chr13	77503959	77504031	77503959	77504031	Phe	-	GCCGAAATAGCTCAGTTGGGAGAGCGTTAGACTGAAGATCTAAAGGtCCCTGGTTCGATCCCGGGTTTCGGCA
ggo	chr3	170717674	170717746	170717674	170717746	Val	+	GTTTCCGTAGTGTAGTGGTtATCACGTTCGCCTAACACGCGAAAGGtCCCCGGTTCGAAACCGGGCGGAAACA
ggo	chr1	138150513	138150586	138150513	138150586	Arg	-	GTCTCTGTGGCGCAATGGAcgAGCGCGCTGGACTTCTAATCCAGAGGtTCCGGGTTCGAGTCCCGGCAGAGATG
ggo	chr8	64341175	64341267	64341175	64341267	Tyr	+	CCTTCGATAGCTCAGCTGGTAGAGCGGAGGACTGTAGctacttcctcagcnnnnnncATCCTTAGGtCGCTGGTTCGATTCCGGCTCGAAGGA
ggo	chr5	165769646	165769718	165769646	165769718	Val	-	GTTTCCGTAGTGTAGTGGTtATCACGTTCGCCTAACACGCGAAAGGtCCCCGGTTCGAAACCGGGCGGAAACA
ggo	chr7	147794080	147794151	147794080	147794151	Cys	-	GGGGGTATAGCTCAGGGGTAGAGCATTTGACTGCAGATCAAGAGGtCCCCAGTTCAAATCTGGGTGCCCCCT
ggo	chr16	60985242	60985301	60985242	60985301	Ser	-	NNNNNNNNGTGGTAGAATTCTCGCCTGCCACGCGGGAGGCCCGGGTTCGATTCCCGGCCA
ggo	chr14	59574318	59574390	59574318	59574390	Gln	-	GGTAGGATAATGTAGTGGTtAAAGGCATGGGCTCTGGAGCCAGACTtCCTGGGTTCAAATCTCAGACCTGCTA
ggo	chr20	43120647	43120719	43120647	43120719	Val	+	GCTTCTGTAATGTAGTGGTtATCACATTCGCCTCACACATGAAAGGtCGCCAGTTTGAGACCGGGCCAAAACA
ggo	chr5	45007889	45007960	45007889	45007960	Cys	+	GGGGGTATAGCTCAGTGGTAGAGCATTTGACTGCAGATCAAGAGGtCCCCGGTTCAAATCCGGGTGCCCCCT
ggo	chr16	3342014	3342108	3342014	3342108	Pro	+	GGCTCGTTGGTCTAGGGGTGTGGTTCTCACTTAGGGaccacagggacaagccCGGGAGACCCAAGAGGtCCCGGGTTCAAATCCCGGACGAGCCC
ggo	chr2B	43911457	43911527	43911457	43911527	Gly	-	GCATTGGTGGTTCAGTGGTAGAATTCTCGCCTGCCACGCGGGAGGCCCGGGTTCGATTCCCGGCCAATGCA
ggo	chr1	140704660	140704733	140704660	140704733	Asn	+	GTCTCTGTGGCGCAATCGGTtAGCGCGTTCGGCTGTTAACCGAAAGGtTGGTGGTTCGATCCCACCCAGGGACG
ggo	chr6	27465196	27465284	27465196	27465284	Tyr	+	CCTTCGATAGCTCAGCTGGTAGAGCGGAGGACTGTAGgggtttgaatatggtcATCCTTAGGtCGCTGGTTCGAATCCGGCTCGGAGGA
ggo	chr2B	107556052	107556127	107556052	107556127	Gln	+	GTGAGACTGcacaGCCCAGTGGTgcAGGGCATGGCTCTGAcACCTGGCGGCCTGGGTTCAAATCCCAGCTTCTACA
ggo	chr10	6013464	6013536	6013464	6013536	Val	-	GGTTCCATAGTGTAGTGGTtATCACATCTGCTTTACACACAGAAGGtCCTGGGTTCAAGCCCCAGTGGAACCA
ggo	chr6	28570179	28570261	28570179	28570261	Leu	-	ACCGGGATGGCCGAGTGGTtAAGGCGTTGGACTTAAGATCCAATGGGCTGGTGCCCGCGTGGGTTCGAACCCCACTCTCGGTA
ggo	chr6	28120654	28120726	28120654	28120726	Val	+	GTTTCCGTGGTGTAGTGGTtATCACATTCGCCTTACACGCGAAAAGtCCTCGGGTCGAAACCGAGCGGAAACA
ggo	chr5	165741725	165741796	165741725	165741796	Pro	-	GGCTCGTTGGTCTAGGGGTATGATTCTCGCTTTGGGTGCGAGAGGtCCCGGGTTCAAATCCCGGACGAGCCC
ggo	chr1	128888324	128888393	128888324	128888393	Ala	-	GGGGGTGTAGCTCAGTGGTAGGGTGCATGCTTAGCATGCATGAGGCCCTGGGTCAATCCCNNNNNNNNNN
ggo	chr8	64341990	64342062	64341990	64342062	Ala	+	GGGGGATTAGCTCAAATGGTAGAGCGCTCGCTTAGCATGCGAGAGGtAGCGGGATCGATGCCCGCATCCTCCA
ggo	chr21	5754385	5754455	5754385	5754455	Gly	-	GCATGGGTGGTTCAGTGGTAGAATTCTCGCCTGCCACGCGGGAGGCCCGGGTTCGATTCCCGGCCCATGCA
ggo	chr5	165773744	165773816	165773744	165773816	Val	-	GTTTCCGTAGTGTAGTGGTtATCACGTTCGCCTCACACGCGAAAGGtCCCCGGTTCGAAACCGGGCGGAAACA
ggo	chr5	44065691	44065763	44065691	44065763	Val	+	GGTTCTATAGTGTAGCAGTtATCACGGCTGCTTTACATGCAGAAGGtCCTGGGTTCGAGCCGCAGTGGAACCA
ggo	chr6	28128017	28128098	28128017	28128098	Ser	+	GACGAGGTGGCCGAGTGGTtAAGGCGATGGACTGCTAATCCATTGTGCTCTGCATGCGTGGGTTCGAATCCCACCTTCGTCG
ggo	chr2B	37765858	37765929	37765858	37765929	Glu	+	TCCCCTTGGTCTAGTGGTtAGGATTCAGCACTCTCACCACCGCAGCCTGGGTTTGATTCCCAGgCAGGGAAG
ggo	chr6	28415081	28415153	28415081	28415153	Lys	+	GCCTGGGTAGCTCAGTCGGTAGAGCATCAGACTTTTAATCTGAGGGtCTAGGGTTCAAGTCCCTGTCCAGGCG
ggo	chr17	8410761	8410834	8410761	8410834	Ile	+	GGCCGGTTAGCTCAGTTGGTtAGAGCGTGGTGCTAATAACGCCAAGGtCGCGGGTTCGATCCCCGTACGGGCCA
ggo	chr5	165773322	165773394	165773322	165773394	Lys	-	GCCCGGCTAGCTCAGTCGGTAGAGCATGAGACTCTTAATCTCAGGGtCGTGGGTTCGAGCCCCACGTTGGGCG
ggo	chr6	146092647	146092718	146092647	146092718	Gln	+	GGTCCCATGGTGTAATGGTtAGCACTCTGGACTTTGAATCCAGCAATCTGAGTTCGAATCTTGGTGGGACTT
ggo	chr1	158149063	158149135	158149063	158149135	Undet	+	GGCAGTAAAGTAGGGTGGTtAAGACAAGGGGCTCTGGAGCAAGACTGCCCAAGATCAAATCCTGGTGCTGCCA
ggo	chr6	27185068	27185139	27185068	27185139	Met	-	AGCAGAGTGGCGCAGCGGAAGCGTGCTGGGCCCATAACCCAGAGGtCGATGGATCGAAACCATCCTCTGCTA
ggo	chr17	8361752	8361825	8361752	8361825	Thr	-	GGCGCCGTGGCTTAGCTGGTtAAAGCGCCTGTCTAGTAAACAGGAGAtCCTGGGTTCGAATCCCAGCGGTGCCT
ggo	chr15	71564493	71564565	71564493	71564565	Tyr	-	GTCAGTGTTGCACAATGGTtaAGTGAAGAGGCTGTAAACCCAGACTGGATGGGTTCAATTCCCATCTCTGCCG
ggo	chr1	114982847	114982918	114982847	114982918	Ala	-	GGCAGTGTGGTTTAGGGGAAGACTTTgGACACTGGCATAGTCAGAtTGAGGGTTTAAATCCCACCTATGCCA
ggo	chr3	167866730	167866803	167866730	167866803	Ile	+	GGCTTGTTAGCTCAGCTGGTtGGAGTGTGGTGTTAATAACGTCAAGAtTACAAGTTCAATTACCATATGGGCCA
ggo	chr2A	46456160	46456232	46456160	46456232	Gln	-	GGCTGTGTACCTCAGTGGTcAAGGGTATGGACTTTGAAGCCAGACTATTTGGGTTCAAATCCCAGCTTGGCCT
ggo	chr7	147795067	147795134	147795067	147795134	Tyr	-	TCAATTATAGCTCAGTGGTAGAGCATTTAACTGTAGATCAAGAGGtCCCTGGATCCACtGTGGGTGCC
ggo	chr6	28401064	28401150	28401064	28401150	Arg	+	GGCTCTGTGGCGCAATGGAtAGCGCATTGGACTTCTAgcctaaatcaagagATTCAAAGGtTGCGGGTTCGAGTCCCGCCAGAGTCG
ggo	chr19	1374551	1374623	1374551	1374623	Phe	-	GCCGAAATAGCTCAGTTGGGAGAGCGTTAGACTGAAGATCTAAAGGtCCCTGGTTCAATCCCGGGTTTCGGCA
ggo	chr2B	112315300	112315372	112315300	112315372	Lys	-	GCTGGGGTAATTCAGTTGGTAGAGTAGCAGACTTTTTATCTGAGGGtCCAGGGTTTAAGTCCATGTCCAGGCA
ggo	chr17	8441127	8441198	8441127	8441198	Gly	+	GCGTTGGTGGTATAGTGGTaAGCATAGCTGCCTTCCAAGCAGTTGACCCGGGTTCGATTCCCGGCCAACGCA
ggo	chr4	139831744	139831814	139831744	139831814	Gly	-	ACCCTGTAATCTAGTGGTtAGGGTTTGGTACTTCCAACACTGTGGCCTAGGTTCAATTCTCAGTCAGGGGA
ggo	chr6	28163508	28163579	28163508	28163579	Met	-	AGCAGAGTGGCGCAGCGGAAGCGTGCTGGGCCCATAACCCAGAGGtCGATGGATCGAAACCATCCTCTGCTA
ggo	chr1	229436104	229436175	229436104	229436175	Glu	+	TCCCTGGTGGTCTAGTGGTtAGGATTCGGCTCTCTCCCCGCCGCGGCCCGGGTTCGATTCCCGGTCAGGGAA
ggo	chr6	28064564	28064637	28064564	28064637	Ile	-	GGCCGGTTAGCTCAGTTGGTtAGAGCGTGGTGCTAATAACGCCAAGGtCGCGGGTTCGATCCCCGTACGGGCCA
ggo	chr8	64341797	64341885	64341797	64341885	Tyr	+	CCTTCGATAGCTCAGCTGGTAGAGCGGAGGACTGTAGgcgcgcgcccgtggccATCCTTAGGtCGCTGGTTCGATTCCGGCTCGAAGGA
ggo	chr14	1605145	1605226	1605145	1605226	Leu	-	GGTAGTGTGGTTGAATGGTctAAGGCACTGAATTTAGGCTCCAGTCTCTTTGGGGACGTGGGTTTAAATCCCACTGCTGCAA
ggo	chr7	126905405	126905476	126905405	126905476	Pro	+	GGCTCGTTGGTCTAGGGGTATGATTCTCGCTTAGGGTGCGAGAGGtCCCGGGTTCAAATCCCGGACGAGCCC
ggo	chr14	70527837	70527909	70527837	70527909	Ala	+	GGGGAATTAGCTCAAGTGGTAGAGCGCTCGCTTAGCATGCGAGAGGtAGTGGGATCGATACCCACATTCTCCA
ggo	chr11	63234619	63234700	63234619	63234700	Ser	+	GACGAGGTGGCCGAGTGGTtAAGGCGATGGACTGCTAATCCATTGTGCTTTGCACGCGTGGGTTCGAATCCCATCCTCGTCG
ggo	chr14	1585552	1585645	1585552	1585645	Tyr	-	CCTTCGATAGCTCAGCTGGTAGAGCGGAGGACTGTAGactgcggaaacgtttgtggacATCCTTAGGtCGCTGGTTCGATTCTGGCTCGAAGGA
ggo	chr6	27423444	27423515	27423444	27423515	Pro	+	GGCTCGTTGGTCTAGGGGTATGATTCTCGCTTAGGGTGCGAGAGGtCCCGGGTTCAAATCCCGGACGAGCCC
ggo	chr15	23942635	23942706	23942635	23942706	His	-	GCCGTGATCGTATAGTGGTtAGTACTCTGCGTTGTGGCCGCAGCAACCTCGGTTCGAATCCGAGTCACGGCA
ggo	chr16	3354369	3354439	3354369	3354439	Pro	-	GGCCTGTTGGTCTGGAGGTATGATTCTCGCTTTGGGTGCGAGAGGCCCCGGTGCGAGTCCCAGAGGAGCCC
ggo	chr19	38615118	38615190	38615118	38615190	Lys	-	GCCAAGATAGCTCAGGTGGTAGAGCATCAGACTTTTAACCTGAGGGtCCAGGGTTCAAGTCCCTGTTTGGGCG
ggo	chr12	96259291	96259364	96259291	96259364	Gln	-	GGCAATGTAGCATTGTGGCtaAGTGCACAGGCTTTGGaAACTGgCAGGCCTGGGTTCAAATCCCAGCTTATTCA
ggo	chr6	28125455	28125526	28125455	28125526	Gln	+	GGTTCCATGGTGTAATGGTtAGCACTCTGGACTCTGAATCCAGTAATCCGAGTTCAAATCTCGGTGGAACCT
ggo	chr1	151455455	151455523	151455455	151455523	Glu	-	CCCTGTGGTCTAGTGGTtAGGATTTGGTGCTTTCGCCACGACAGCCCAGGTTCAATTCCTGGTTAGAGA
ggo	chr19	1374754	1374827	1374754	1374827	Asn	+	GTCTCTGTGGCGCAATCGGTtAGCGCGTTCGGCTGTTAACCGAAAGGtTGGTGGTTCGAGCCCACCCAGGGACG
ggo	chr2B	43911079	43911150	43911079	43911150	Ala	+	GGGGATGTAGCTCAGTGGTAGAGCGCGCGCTTCGCATGTGTGAGGtCCCGGGTTCAATCCCCGGCATCTCCA
ggo	chr14	1612132	1612203	1612132	1612203	Pro	+	GGCTCGTTGGTCTAGGGGTATGATTCTCGCTTTGGGTGCGAGAGGtCCCGGGTTCAAATCCCGGACGAGCCC
ggo	chr6	28422492	28422563	28422492	28422563	Asp	-	TCCTCGTTGGTATAGTGGTgAGTATCCCCGCCTGTCACGCGGGAGACCGGGGTTCGATTCCCCGACGGGGAG
ggo	chr6	126223268	126223339	126223268	126223339	Glu	-	TCCCTGGTGGTCTAGTGGTtAGGATTCGGCGCTCTCACCGCCGCGGCCCGGGTTCGATTCCCGGTCAGGGAA
ggo	chr5	44032273	44032345	44032273	44032345	SeC	+	GAGTAGTGGCCTtAATGGAtAAGGCGTCTGACTTCAGATCAGAAGAtTGAGGGTTTGAGTCCCTTTGTGGTCA
ggo	chr11	56306815	56306900	56306815	56306900	Arg	+	GGCTCTGTGGCGCAATGGAtAGCGCATTGGACTTCTAgatagatagagaaATTCAAAGGtTGTGGGTTCGAGTCCCACCAGAGTCG
ggo	chr16	60984411	60984481	60984411	60984481	Gly	-	GCATTGGTGGTTCGGTGGTAGAATTCTCGCCTGCCACGCGGGAGGCCCGGGTTTGATTCCCGGCCAATGCA
ggo	chr10	11549748	11549819	11549748	11549819	Gly	+	GGCAGCGTGGGGTAGAGGCctcAGGCTTGTGCTCCCACCGGACAGACCTGGGTTCGAATCCCTGCTCTGCCA
ggo	chr1	144751931	144752003	144751931	144752003	Lys	+	GTCTAGCTAGATCAGTTGGTAGAGCATGAGACTCTTAATCTCAGGGtCATGGGTTCGAGCCCTACGTTGGGCG
ggo	chr6	28033018	28033090	28033018	28033090	Val	-	GTTTCCGTAGTGGAGTGGTtATCTCGTTCGCCTCACACGCGAAAGGtCCCCGGTTTGAAACCGGGCGGAAACA
ggo	chr17	8340192	8340264	8340192	8340264	Lys	+	GCCCGGATAGCTCAGTCGGTAGAGCATCAGACTTTTAATCTGAGGGtCCAGGGTTCAAGTCCCTGTTCGGGCG
ggo	chr12	124883917	124883988	124883917	124883988	Ala	+	GGGGATGTAGCTCAGCGGTAGAGCGCATGCTTTGCATGTATGAGGcCCCGGGTTCAATCCCCGGCATCTCCA
ggo	chr6	27182909	27182981	27182909	27182981	Arg	+	GGGCCAGTGGCGCAATGGAtAACGCGTCTGACTACGGATCAGAAGAtTCCAGGTTCGACTCCTGGCTGGCTCG
ggo	chr6	28313616	28313687	28313616	28313687	Asp	+	TCCTCGTTAGTATAGTGGTgAGTATCCCCGCCTGTCACGCGGGAGACCGGGGTTCGATTCCCCGACGGGGAG
ggo	chr10	25320256	25320329	25320256	25320329	Asn	-	GTCTCTGTGGCGCAATCGGTtAGCGCGTTCGGCTGTTAACCGAAAGGtTGGTGGTTCGAGCCCACCCAGGGACG
ggo	chr8	63889006	63889093	63889006	63889093	Tyr	-	CCTTCAATAGCTCAGCTGGTAGAGCGGGGGACTGTAGgtgcacgcccgtggccATCCTTAGGTGCTGGTTCGATTCCGACTTGGAGAG
mmu	chr19	4536907	4536978	4536907	4536978	Pro	-	GGCAGGGCAGTGCTGTGGTtaAGAGTGCAGCGTCTGGACTCCTGGGCCTGGGTTCAAATCCCAGCTTGGCCA
mmu	chr12	87080793	87080865	87080793	87080865	Lys	-	GCCTGGGTAGCTCAGTTGGTAGAGTAACAGACTTTTCATCTGAGGGtCCAGGGCTTAAGTCCCTGTCCAAGCA
mmu	chr1	166499216	166499288	166499216	166499288	Lys	-	GCCCGGATAGCTCAGTCGGTAGAGCATCAGACTTTTAATCTGAGGGtCCAGGGTTCAAGTCCCTGTTCGGGCG
mmu	chr17	20260861	20260932	20260861	20260932	Glu	-	TCCCATATGGTCTAGCGGTtAGGATTCCTGGTTTTCACCCAGGCGGCCCGGGTTCGACTCCCGGTATGGGAA
mmu	chr15	26699740	26699813	26699740	26699813	Gln	-	GGCTGTGTGGCCTAATGGGtAAGGCATCTGACTTTGGATCAGAAGAtTGCAGGTTTGAGTCaCTGCCATGGTCA
mmu	chr4	27468719	27468800	27468719	27468800	Ser	-	GTAGTCGTGGCCGAGTGGTtAAGGCGATGGACTAGAAATCCATTGGGGTTTCCCCGCGCAGGTTCGAATCCTGCCGACTACG
mmu	chr4	27079295	27079367	27079295	27079367	Val	+	GTTTCTGTAGTATAGTGGTtATCACGTTTGCCTCACACGTGAAAAGtCCCTGGTTTGAAACCAGGTGGAAACA
mmu	chr16	8527333	8527406	8527333	8527406	Thr	+	GGCGCCGTGGCTTAGTTGGTtAAAGCGCCTGTCTAGTAAACAGGAGAtCCTGGGTTCGAATCCCAGCGGTGCCT
mmu	chr7	141845748	141845820	141845748	141845820	Gln	-	GGCAGGATAATGTAGTGGTtAAAGGCACGGACTCTGGAGCCAGACTtCCTGGGTTCAAACCTCAGACCTGCTA
mmu	chr1	140585536	140585607	140585536	140585607	Asp	-	TCCTCGTTAGTATAGTGGTgAGTATCCCCGCCTGTCACGCGGGAGACCGGGGTTCGATTCCCCGACGGGGAG
mmu	chr6	106923856	106923925	106923856	106923925	His	-	GGTGATCGTATAGTGGTtAGTACTCTGCGTTGTGGCCGCAGCAACCTCGGTTCGAATCCGAGTCACGGCA
mmu	chr20	3300415	3300486	3300415	3300486	Pro	-	GGCTCTTTGGTCTAGGGGTATGATCTTCGCTTAGGGTGCGAGAGGtGCTTGGATCAACTCCCTCACGAGCCC
mmu	chr12	82357061	82357136	82357061	82357136	Gln	+	GTGAGACTGaacaGCCCAGTGGTacAGGGCATGACTCTGACACCTgGTGGCCTGGGTTCAAATCCCAGCTTCTACA
mmu	chr4	27614176	27614249	27614176	27614249	Thr	-	GGCTCCGTGGCTTAGCTGGTtAAAGCGCCTGTCTAGTAAACAGGAGAtCCTGGGTTCGAATCCCAGCGGGGCCT
mmu	chr4	26887346	26887418	26887346	26887418	Ala	+	GGGGAATTAGCTCAAGTGGTAGAGCACTTGCTTAGCATACAAGAGGtAGTGGGATCGATGCCCACATTCTCCA
mmu	chr12	19573099	19573169	19573099	19573169	Gly	-	GCATTGGTGGTTCAGTGGTAGAATTCTCGCCTGCCACGCGGGAGGCCCGGGTTCGATTCCCGGCCAATGCA
mmu	chr4	27405145	27405226	27405145	27405226	Ser	+	GTAGTCGTGGCCGAGTGGTtAAGGCGATGGACTAGAAATCCATTGGGGTCTCCCCGCGCAGGTTCGAATCCTGCCGACTACG
mmu	chr20	3319321	3319392	3319321	3319392	Pro	+	GGCTCGTTGGTCTAGGGGTATGATTCTCGCTTTGGGTGCGAGAGGtCTCGGGTTCAAATCCCGGACGAGCCC
mmu	chr1	196092922	196092994	196092922	196092994	Lys	+	GCCCAGCTAGATCAGTTGGTAGAGCATGAGACTCTTAATCTCAGGGtCGTGTGTTTGAGCCCGACGTTGGGCG
mmu	chr1	58306070	58306142	58306070	58306142	Lys	-	GCCCAGTTAGCTCAGTCAGTAGAGCATGAGACTCTTAATCTCAGGGtCGTGGGTTCAAGCCCCACATTGGGTG
mmu	chr11	98830575	98830648	98830575	98830648	Pro	-	GGCAATGTAGCATTGTGGCtaAGTGCACAGGCTTTGGAAACTGGCAGtTCTGGGTTCAAATCCCAGCTTCTTCA
mmu	chr4	27665225	27665298	27665225	27665298	Val	-	GTTTCCGTAGTGTAGTGGTtATCACATTCGCCTCACACGCGtAAAGGtCCCCGGTTCGAAACGGGGCGGGAACA
mmu	chr4	27133913	27133985	27133913	27133985	Arg	-	GGGCCAGTGGCGCAATGGAcAACGCGTCTGACTACGGATCAGAAGAtTCTAGGTTCGACTCCTGGCTGGCTCG
mmu	chr4	27163438	27163512	27163438	27163512	Ile	-	GGCTGGTTAGCTCAGTTGGTtAGAGTGTGGTGCTAATAACGCTAAtGGtTGAGGGTTCGATCGCCGTACAGGCCG
mmu	chr16	8459336	8459407	8459336	8459407	Gln	+	GGTTCCATGGTGTAATGGTtAGCACTCTGGACTCTGAATCCAGCGATCCGAGTTCAAATCTCGGTGGAACCT
mmu	chr4	26740125	26740197	26740125	26740197	Lys	-	ACCTTGGTAGCTCAGTCAGTATGGCCACGAACTTTTAATCTGAGGGcCCAGGTTTCAAATCCCTGTTCAGGTG
mmu	chr14	74728468	74728539	74728468	74728539	Pro	-	GGCTCGTTGGTCTAGGGGTATGATTCTCGGTTTGGGTCCGAGAGGtCCCGGGTTCAAATCCCGGACGAGCCC
mmu	chr1	276491	276564	276491	276564	Undet	-	GTGATCATgAGCACAGTGGTtAGTGTGTGGGCTATGGTACCAATGGCCTGGGTTCAAATCCCAccCCAACCACT
mmu	chr4	28101200	28101281	28101200	28101281	Ser	+	GACGAGGTGGCCGAGTGGTtAAGGCGATGGACTGCTAGTCCATTGTGCTCTGCACGCGTGGGTTCGAATCCCATCCTCGTCG
mmu	chr7	82694791	82694863	82694791	82694863	Thr	-	GGCTCCATAGCTCAGGGGTtAGAGCACTGGTCTTGTAAACCAGGGGtCGCGAGTTCAATTCTCGCTGGGGCCT
mmu	chr19	45850789	45850881	45850789	45850881	Ile	-	GCTCCAGTGGCGCAATCGGTtAGCGCGCGGTACTTATAtgacagtgcgagcggagcaATGCCGAGGtTGTGAGTTCGATCCTCACCTGGAGCA
mmu	chr11	97766197	97766268	97766197	97766268	Asp	+	TCCTCGTTAGTATAGTGGTgAGTATCCCCGCCTGTCACGCGGGAGACCGGGGTTCGATTCCCCGACGGGGAG
mmu	chr4	27258561	27258632	27258561	27258632	Met	-	AGCAGAGTGGCGCAGCGGAAGCGTGCTGGGCCCATAGCCCAGAGAtCGATGGATCGAAACCATCCTCTGCTA
mmu	chr20	3336871	3336943	3336871	3336943	Arg	+	GCCCCAGTGGCCTAATGGAtAAGGCACTGGCCTCCTAAGCCAGGGAtTGTGGGTTCGAGTCCCACCTGGGGTA
mmu	chr11	126977591	126977663	126977591	126977663	Phe	-	GCCGAAATAGCTCAGTTGGGAGAGCGTTAGACTGAAGATCTAAAGGtCCCTGGTTCGATCCCGGGTTTCGGCA
mmu	chr4	27860424	27860494	27860424	27860494	Gly	-	GCATTGGTGGTTCAGTGGTAGAATTCTCGCCTGCCACGCGGGAGGCCCGGGTTCGATTCCCGGCCAATGCA
mmu	chr4	27514114	27514185	27514114	27514185	Asp	-	TTCTCGTTAGTATAGTGGTgAGTATCCCCGCCTGTCACGCGGGAGACCGGGGATCGATTCCCCGACGGGGAG
mmu	chr7	44045925	44045996	44045925	44045996	Gln	-	GGTTCCATGGTGTAATGGTtAGCACTCTGGACTCTGAATCCAGCGATCCGAGTTCAAATCTCGGTGGAACCT
mmu	chr7	110791126	110791197	110791126	110791197	Asn	-	GACTTCCTGCTCAGTCGGTAGAGCATGAGACTGTTAATCTCAAGGtCGTGGGTTCGAGCCCCACATTGGGCG
mmu	chr4	27541294	27541400	27541294	27541400	Leu	-	GTCAGGATGGCCGAGTGGTctAAGGCGCCAGACTCAAGttactgcttcccaggtttggggcTTCTGGTCTCCGCATGGAGGCGTGGGTTCGAATCCCACTTCTGACA
mmu	chr7	22388699	22388770	22388699	22388770	His	+	GCCGTGATCGTATAGTGGTtAGTACTCTGCGTTGTGGCCGCAGCAACCTCGGTTCGAATCCGAGTCACGGCA
mmu	chr4	28902138	28902219	28902138	28902219	Leu	-	GGTAGCGTGGCCGAGCGGTctAAGGCGCTGGATTAAGGCTCCAGTCTCTTCGGGGGCGTGGGTTCGAATCCCACCGCTGCCA
mmu	chr11	126971660	126971731	126971660	126971731	Ala	-	GGGGATGTAGCTCAGTGGTAGAGCGCATGCTTTGCATGCATGAGGcCCCGGGTTCGATCCCCGGCATCTTCA
mmu	chr1	140582729	140582800	140582729	140582800	Gly	+	GCATTGGTGGTATAGGGGTgAGCATAGCTGCCTTCCAAGCAGCTGACCCGTGTTCGATTCCTGGACAACGCA
mmu	chr6	149913530	149913601	149913530	149913601	Gln	-	GGTAGTGTAGTCTACTGGTtAAATGCTTGGGCTCTGACATTAACGtCCTGGGTTCAAATCCCAGCTTTGTCA
mmu	chr17	24037210	24037281	24037210	24037281	Glu	-	TCCCACATGGTCTAGCGGTtAGGATTCCTGGTTTTCACCCAGGCGGCCCGGGTTCGACTCCCGGTGTGGGAA
mmu	chr4	26875698	26875770	26875698	26875770	Ala	+	GGGGAGTTAGCTCAAGTGGTAGAGTGCTTGCTTAGCATGCAAGAGGtAGTGGGATCGATGCCCACATTCTCCA
mmu	chr20	55612645	55612727	55612645	55612727	Leu	-	GTCAGGATGGCCGAGCGGTctAAGGCGCTGCGTTCAGGTCGCAGTCTCCACTGGAGGCGTGGGTTCGAATCCCACTTCTGACA
mmu	chr4	27405859	27405930	27405859	27405930	Asp	+	TCCTCGTTAGTATAGTGGTgAGTATCCCCGCCTGTCACGCGGGAGACCGGGGTTCGATTCCCCGACGGGGAG
mmu	chr7	57388463	57388535	57388463	57388535	Lys	+	GCCCGGCTAGCTCAGTCGGTAGAGCATGAGACTCTTAATCTCAGGGtCGTGGGTTCGAGCCCCACGTTGGGCG
mmu	chr14	74728173	74728244	74728173	74728244	Pro	+	GGCTCGTTGGTCTAGGGGTATGATTCTCGCTTAGGGTGCGAGAGGtCCCGGGTTCAAATCCCGGACGAGCCC
mmu	chr4	27617420	27617493	27617420	27617493	Ile	+	GGCCGGTTAGCTCAGTTGGTtAGAGCGTGGTGCTAATAACGCCAAGGtCGCGGGTTCGATCCCCGTACGGGCCA
mmu	chr16	72519331	72519403	72519331	72519403	Arg	-	GCCCCAGTGGCCTAATGGAtAAGGCACTGGCCTCCTAAGCCAGGGAtTGTGGGTTCGAGTCCCACCTGGGGTG
mmu	chr1	49633371	49633443	49633371	49633443	Met	+	GCCTCCTTAGCACAGCAGGCAGCGCGTCAGTCTCATAATCTGAAGGtCCTGAGTTCATACCTCAGAGGGGGCA
mmu	chr1	138250388	138250461	138250388	138250461	Arg	-	GTCTCTGTGGCGCAATGGAcgAGCGCGCTGGACTTCTAATCCAGAGGtTCCGGGTTCGAGTCCCGGCAGAGATG
mmu	chr4	26438268	26438340	26438268	26438340	Arg	+	GACCACGTGGCCTAATGGAtAAGGCGTCTGACTTCGGATCAGAAGAtTGAGGGTTCGAATCCCTTCGTGGTTA
mmu	chr4	27195385	27195458	27195385	27195458	Ile	+	GGCCGGTTAGCTTAGCTGGTtAGAGCGTGGGGCTAATAACACAAAGCtCGCGGGTTCTATCCCCGTATGGGCCA
mmu	chr16	35380482	35380553	35380482	35380553	Gln	+	GGTCCCATGGTGTAATGGTtAGCACTCTGGACTTTGAATCCAGCGATCCGAGTTCAAATCTCGGTGGGACCT
mmu	chr9	35409230	35409301	35409230	35409301	Glu	-	CACCTTGTGGCCTAGGAGTtAAAATTCTGTGCTTTCACCACTGTGGACTGGGTTCGATTCCCAGTTAGGGAG
mmu	chr16	8549970	8550041	8549970	8550041	Gly	+	GCGTTGGTGGTATAGTGGTgAGCATAGCTGCCTTCCAAGCAGTTGACCCGGGTTCGATTCCCGGCCAACGCA
mmu	chr16	8459866	8459947	8459866	8459947	Leu	-	GGTAGCGTGGCCGAGCGGTctAAGGCGCTGGATTTAGGCTCCAGTCTCTTCGGAGGCGTGGGTTCGAATCCCACCGCTGCCA
mmu	chr7	97502538	97502609	97502538	97502609	Asp	+	TCCTCGTTAGTATAGTGGTgAGTATCCCCGCCTGTCACGCGGGAGACCGGGGTTCGATTCCCCGACGGGGAG
mmu	chr20	3300707	3300779	3300707	3300779	Arg	+	GCCCCGGTGGCCTAATGGAtAAGGCATTGGCCTCCTAAGCCAGGGAtTGTGGGTTCGAGTCCCACCCGGGGTA
mmu	chr13	44958370	44958442	44958370	44958442	Gln	-	GGCTGTGTACCTCAGTGGGcAGAGGTATGGACTTTGAAGCCAGACTATTTGGGTTCAAATCCCAGCTTGGCCT
mmu	chr14	78567651	78567723	78567651	78567723	Gln	+	AGCAGTGGGGTAAAGTGGCtAATACTGCAGTTTCTGGAGCAAAATTGCCAAGGTTCAAATCCTGGCTCTGCCA
mmu	chr11	53447577	53447658	53447577	53447658	Ser	+	GTCACGGTGGCCGAGTGGTtAAGGCGTTGGACTCGAAATCCAATGGGGTTTCCCCGCACAGGTTCGAATCCTGTTCGTGACG
mmu	chr4	26741201	26741272	26741201	26741272	Ala	+	GGGGATGTAGCTCAGTGGTAGAGCGCATGCTTCGCATGTATGAGGcCCCGGGTTCGATCCCCGGCATCTCCA
mmu	chr7	85104782	85104854	85104782	85104854	Arg	+	GGGCCAGTGGCGCAATGGAtAACGCGTCTGACTACGGATCAGAAGAtTCTAGGTTCGACTCCTGGCTGGCTCG
mmu	chr20	14442232	14442303	14442232	14442303	Thr	+	GGCGCGGTGGCCAAGTGGTAAGGCGTCGGTCTCGTAAACCGAAGAtCACGGGTTCGAACCCCGTCCGTGCCT
mmu	chr4	27552723	27552795	27552723	27552795	Arg	+	GGCCCTGTAGCTCAGGGGTtGGATCGCTGGTCTCCTAAGCCACGAGtCGTGAGTTTAAATCTCACCAGGGCCT
mmu	chr4	26725412	26725484	26725412	26725484	Arg	+	GGGCCAGTGGCGCAATGGAtAACGCGTCTGACTACGGATCAGAAGAtTCCAGGTTCGACTCCTGGCTGGCTCG
mmu	chr7	82776905	82776976	82776905	82776976	Pro	+	GGCTCGTTGGTCTAGGGGTATGATTCTCGCTTTGGGTGCGAGAGGtCCCGGGTTCAAATCCCGGACGAGCCC
mmu	chr19	47693097	47693169	47693097	47693169	Lys	-	GCCAGCACAGCTCAGTTGGTAGAGCATCAGCCTTTTAACCTGGTGGtCCAGGGTTCAAGTCCCTGTTTGGGCG
mmu	chr17	10249223	10249296	10249223	10249296	Asn	-	GTCTCTGTGGCGCAATCGGTtAGCGCGTTCGGCTGTTTAAAGAAAGGtTGGGGGTTCAAGCCCACCCAGGGACG
mmu	chr4	27657524	27657606	27657524	27657606	Leu	-	ACCGGGATGGCCGAGTGGTtAAGGCGTTGGACTTAAGATCCAATGGGCTAGTGCCCGCGTGGGTTCGAACCCCACTCTCGGTA
mmu	chr4	26451872	26451943	26451872	26451943	Met	-	AGCAGAGTGGCGCAGCGGAAGCGTGCTGGGCCCATAACCCAGAGGtCGATGGATCGAAACCATCCTCTGCTA
mmu	chr4	27663398	27663471	27663398	27663471	Thr	+	GGCTTCGTGGCTTAGCTGGTtAAAGCGCCTGTCTAGTAAACAGGAGAtCCTGGGTTCAAATCCCAGCGAGGCCT
mmu	chr4	26720834	26720907	26720834	26720907	Thr	-	GGCTCCGTGGCTTAGCTGGTtAAAGCGCCTGTCTAGTAAACAGGAGAtCCTGGGTTCGAATCCCAGCGGGGCCT
mmu	chr4	28917535	28917608	28917535	28917608	Thr	-	GGCTCTATGGCTTAGCTGGTtAAAGCGCCTGTCTCGTAAACAGGAGAtCCTGGGTTCGACTCCCAGTGGGGCCT
mmu	chr7	82707721	82707802	82707721	82707802	Leu	+	GGTAGTGTGGCCGAGCGGTctAAGGCGCTGGATTTAGGCTCCAGTCTCTTCGGGGGCGTGGGTTCGAATCCCACCACTGCCA
mmu	chr4	27598097	27598170	27598097	27598170	Ile	+	GGCCGGTTAGCTCAGTTGGTtAGAGCGTGGTGCTAATAACGCCAAGGtCGCGGGTTCGATCCCCGTACGGGCCA
mmu	chr13	85419354	85419426	85419354	85419426	Val	+	GGTTCTACAGTGTAGCGGTtATCATGTCTGCTTTACACATCAAAGGtCCAGGGTTCAAACTCCCGTGGAACCA
mmu	chr11	126976748	126976819	126976748	126976819	Asp	-	TCCTCGTTAGTATAGTGGTgAGTATCCCCGCCTGTCACGCGGGAGACCGGGGTTCGATTCCCCGACGGGGAG
mmu	chr4	26456264	26456335	26456264	26456335	Trp	-	GACCTCGTGGCGCAACGGTAGCGCGTCTGACTCCAGATCAGAAGGtTGCGTGTTCAAATCACGTCGGGGTCA
mmu	chr1	198130179	198130250	198130179	198130250	Pro	-	GGCTCGTTGGTCTAGGGGTATGATTCTCGGTTTGGGTCCGAGAGGtCCCGGGTTCAAATCCCGGACGAGCCC
mmu	chr16	15918463	15918536	15918463	15918536	Sup	+	GGCAGTGACGCCTAGTGGTttAGAGCACAGCCTCTAGATCGAGACATtCCTGGGTTCAAATCCCAGCACTGTTG
mmu	chr6	73755580	73755648	73755580	73755648	Glu	+	GCTTTTGTGGTTGAGGTACAACGATGGTTTTTCGTATCATTGGTTATGGTTGGAGTCCATATGGAAGCA
mmu	chr4	26443897	26443978	26443897	26443978	Ser	-	GACGAGGTGGCCGAGTGGTtAAGGCGATGGACTGCTAATCCATTGTGCTCTGCACGCGTGGGTTCGAATCCCATCCTCGTCG
mmu	chr3	29559601	29559671	29559601	29559671	Gly	-	GCATGGGTGATTCAGTGGTAGAATTCTCGCCTGCCACGCGGGAGGCCCGGGTTCAATTCCTGGCCCATACA
mmu	chr7	82690793	82690874	82690793	82690874	Leu	+	GGTAGCGTGGCCGAGCGGTctAAGGCGCTGGATTAAGGCTCCAGTCTCTTCGGGGGCGTGGGTTCGAATCCCACCGCTGCCA
mmu	chr4	27754551	27754622	27754551	27754622	Gln	-	GGCCCCATGGTGTAATGGTtAGCACTCTGGACTTTGAATCCAGCGATCCGAGTTCAAATCTCGGTGGGACCT
mmu	chr5	1679209	1679280	1679209	1679280	Sup	+	GGCAGCCTGGCTTAGTGGAAAGGGAATGGGCTTTAGAGCCAGACTGCCTGGGTTTGAATCCCAGCCCCACCA
mmu	chr1	140643173	140643244	140643173	140643244	Asp	+	TCCTCGTTAGTATAGTGGTgAGTATCCCCGCCTGTCACGCGGGAGACCGCGGTTCGATTCCCCGACGGGGAG
mmu	chr4	27531566	27531637	27531566	27531637	Met	-	AGCAGAGTGGCGCAGCGGAAGCGTGCTGGGCCCATAACCCAGAGGtCGATGGATCGAAACCATCCTCTGCTA
mmu	chr4	27022553	27022624	27022553	27022624	Pro	+	GGCTCGTTGGTCTAGGGGTATGATTCTCGCTTCGGGTGCGAGAGGtCCCGGGTTCAAATCCCGGACGAGCCC
mmu	chr8	102600627	102600698	102600627	102600698	His	-	GCCGTGATCGTATAGTGGTtAGTACTCTGCGTTGTGGCCGCAGCAACCTCGGTTCGAATCCGAGTCACGGCA
mmu	chr12	9199567	9199638	9199567	9199638	Asp	+	TCCTCGTTAGTATAGTGGTgAGTATCCCCGCCTGTCACGCGGGAGACCCGGGTTCGATTCCTCGACGGGGAG
mmu	chr3	178660917	178660989	178660917	178660989	Arg	+	GCCCCAGTGGCCTAATGGAtAAGGCATTGGCCTCCTAAGCCAGGGAtTGTGGGTTCGAGTCCCATCTGGGGTG
mmu	chr9	22700991	22701063	22700991	22701063	Gln	+	GGCAGTGTGGCATAGTGGTtAGAAATACGTGCTCTGGTGCCGGTGAcCCCAAGCTCAAACCCTGGCACTGTCA
mmu	chr11	124332511	124332581	124332511	124332581	Asp	+	TCCTTGTTAGTATAGTGGTgAGTGTTTCTGCCTGTCATGTGGAGACTGGAGTTCGAGTCCCCAACAGGCAG
mmu	chr16	62088125	62088198	62088125	62088198	Thr	-	AGCACCATGGCTTAGCTGGGtAAAGCACCCGTCTAGTAAACAGGAGAtCCAGGGTTTGAATCCCAGCGGTGCCT
mmu	chr1	49617352	49617417	49617352	49617417	Gln	+	GGCAGAGTGGTACAGTGTCCAGACTCTGAGTCATaCAGGtCCTGAGTTCAAATCCCAGCTCTGCTA
mmu	chr6	180154120	180154201	180154120	180154201	Leu	+	GGTAGCGTGGCCGAGCGGTctAAGGCGCTGGATTAAGGCTCCAGTCTCTTCGGGGGCGTGGGTTCGAATCCCACCGCTGCCA
mmu	chr6	180187904	180187976	180187904	180187976	Val	-	GTTTCCGTAGTGTAGTGGTtATCACGTTCGCCTAACACGCGAAAGGtCCCCGGTTCGAAACCGGGCGGAAACA
mmu	chr4	84138804	84138876	84138804	84138876	Lys	+	GCCTGGATAGCTCAGTCGGTAGAGCATCAGACTTTTAATCTGAGGAtCCAGGGTTCAAGTCTCTGTTTGGGTG
mmu	chr16	8460464	8460552	8460464	8460552	Arg	+	GGCTCTGTGGCGCAATGGAtAGCGCATTGGACTTCTAgagacgaattagagcaATTCAAAGGtTGTGGGTTCGAATCCCACCAGAGTCG
mmu	chr4	26428498	26428569	26428498	26428569	Met	+	AGCAGAGTGGCGCAGCGGAAGCGTGCTGGGCCCATAACCCAGAGGtCGATGGATCGAAACCATCCTCTGCTA
mmu	chr4	27260568	27260640	27260568	27260640	Lys	-	GCCTGGGTAGCTCAGTCGGTAGAGCATCAGACTTTTAATCTGAGGGtCCAGGGTTCAAGTCCCTGTCCAGGCG
mmu	chr3	188697246	188697317	188697246	188697317	Cys	-	GGGGGTATAGCTCAGGGGTAGAGCATTTGACTGCAGATCAAGAGGtCCCCAGTTCAAATCTGGGTGCCCCCT
mmu	chr19	55575028	55575100	55575028	55575100	Lys	-	GCCTGGGTAGCTCAGTTGGTAGAGCATTGGACTTTTAATCTGAGGGcCCAGGGTTCAAGTCCCTCTTTGGGCG
mmu	chr19	51534929	51535014	51534929	51535014	SeC(e)	-	GCCCGGATGATCCTCAGTGGTCTGGGGTGCAGGCTTCAAACCTGTAGCTGTCTAGCGACAGAGTGGTTCAATTCCACCTTTCGGGC
mmu	chr4	27218342	27218413	27218342	27218413	Gln	+	GGTTCCATGGTTTAATGGTtAGCACTCTGGACTCTGAATCCAGTAATCCGAGTTCAAGTCTCGGTGGAACCT
mmu	chr11	100204164	100204235	100204164	100204235	Trp	+	GACCTCGTGGCGCAACGGTAGCGCGTCTGACTCCAGATCAGAAGGcTGCGTGTTCGAATCACGTCGGGGTCA
mmu	chr16	8526519	8526590	8526519	8526590	Trp	+	GACCTCGTGGCGCAACGGTAGCGCGTCTGACTCCAGATCAGAAGGtTGCGTGTTCAAATCACGTCGGGGTCA
mmu	chr4	27090879	27090952	27090879	27090952	Thr	+	GGCCCTGTGGCTTAGCTGGTcAAAGCGCCTGTCTAGTAAACAGGAGAtCCTGGGTTCGAATCCCAGCGGGGCCT
mmu	chr15	10430510	10430602	10430510	10430602	Arg	+	GGCTCTGTGGCGCAATGGAtAGCGCATTGGACTTCTAgcttgagctttagtgtggtcATTCAAAGGtTGTGGGTTCGAGTCCCACCAGAGTCG
mmu	chr16	72518811	72518883	72518811	72518883	Arg	+	GCCCCAGTGGCCTAATGGAtAAGGCACTGGCCTCCTAAGCCAGGGAtTGTGGGTTCGAGTCCCACCTGGGGTA
mmu	chr1	140569867	140569938	140569867	140569938	Glu	-	TCCCTGGTGGTCTAGTGGCtAGGATTCAGCGTTTTCACCGCTGCGGCCCGGGTTCGATTCCCGGTCAGGGAA
mmu	chr20	3312813	3312885	3312813	3312885	Lys	+	GCCTGGCTAGCTCAGTCGGTAGAGCATGAGACTCTTAATTTCAGGGtCGTGGGTTCGAACCCCACGTTGGGCG
mmu	chr1	128890882	128890953	128890882	128890953	Ala	-	GGGGATGTAGCTCAGTGGTAGAGTGCATGCTTAGCATGCATGGGGcCCTGGGTTCAATCCCCAGCACCTCCA
mmu	chr5	22182810	22182882	22182810	22182882	Val	-	GTTTCTGTAGTGTAGTGGTtATCATGTTCGCCTTACATGCGAAAGGtCCTCGGGTCGAAACCGAGCGGAAAAA
mmu	chr16	8465163	8465233	8465163	8465233	Gly	+	GCATTGGTGGTTCAGTGGTAGAATTCTCGCCTGCCACGCGGGAGGCCCGGGTTCGATTCCCGGCCAATGCA
mmu	chr1	198129469	198129540	198129469	198129540	Pro	+	GGCTCGTTGGTCTAGGGGTATGATTCTCGCTTCGGGTGCGAGAGGtCCCGGGTTCAAATCCCGGACGAGCCC
mmu	chr4	27423957	27424038	27423957	27424038	Ser	+	GTAGTCGTGGCCGAGTGGTtAAGGCGATGGACTAGAAATCCATTGGGGTCTCCCCGCGCAGGTTCGAATCCTGCCGACTACG
mmu	chr19	1159291	1159364	1159291	1159364	Asn	+	GTCTCTGTGGCGCAATCGGTtAGCGCGTTCGGCTGTTAACCGAAAGGtTGGTGGTTCGAGCCCACCCAGGGACG
mmu	chr4	27544611	27544718	27544611	27544718	Leu	-	GTCAGGATGGCCGAGTGGTttAAGGCGCCAGACTCAAGcttgctgctgcttgtgttcggggcTTCTGGTCTCCGTATGGAGGCGTGGGTTCAAATCCCACTTATGACA
mmu	chr3	188738096	188738167	188738096	188738167	Cys	-	GAGGATATATCTTGGTGGAAGAGCATCTGACTACACGTCAAGAGGtCCCTGCTTCAAATCCAGGTGTCACCT
mmu	chr7	82715433	82715504	82715433	82715504	Pro	+	GGCTCGTTGGTCTAGTGGTATGATTCTCGCTTTGGGTGCGAGAGGtCCCGGGTTCAAATCCCGGACGAGCCC
mmu	chr7	22386199	22386270	22386199	22386270	His	-	GCCGTGATCGTATAGTGGTtAGTACTCTGCGTTGTGGCCGCAGCAACCTCGGTTCGAATCCGAGTCACGGCA
mmu	chr4	27586016	27586088	27586016	27586088	Val	-	GTTTCCGTAGTGTAGTGGTtATCACGTTCGCCTAACACGCGAAAGGtCCCTGGTTCGAAACCAGGCGGAAACA
mmu	chr13	12157351	12157422	12157351	12157422	Gly	+	GCACCGGTGGTTGAGTGGTAGAATTCTCACCTGCCATGCGGGAGGtCCAGGTTTGGTTCCCCCGTGAATGCA
mmu	chr10	48312184	48312255	48312184	48312255	Glu	-	TCCCTGATTGTCTAGTAGTtAGAATTCGGCACTCTCACCGCCACAGCCCAGGTTCAATTCCCTGTCAGAGAA
mmu	chr11	131263833	131263907	131263833	131263907	Ile	+	TGGCGGATgAGCTCAGCTGGTgGGAACACCGTGTTAATGAGGCTGAGGtCGTGAGTTCAATCCCCACTTGGCTAT
mmu	chr16	27480679	27480750	27480679	27480750	Thr	+	GGCGCGGTGGCCAAGTGGTAAGGCGTCGGTCTCGTAAACCGAAGAtCGCGGGTTCGAACCCCGTCCGTGCCT
mmu	chr8	103011701	103011769	103011701	103011769	Undet	+	GGTCTTGTGCTCAGTGGAAGCCTCTGTCTGAcCATACAGATGATCCAGGTTCGAATCCTGGCAAGGCCA
mmu	chr15	58407586	58407657	58407586	58407657	Met	-	AGCAGAGTGGTGCAGTGGAAGCGAGCTGGACCCATAAGGCAGAGGtTGATGGATGGAAACCATCCTCTGCTA
mmu	chr7	82750905	82750997	82750905	82750997	Tyr	-	CCTTCGATAGCTCAGCTGGTAGAGCGGAGGACTGTAGattgtacagacattctggacATCCTTAGGtCGCTGGTTCGATTCCGGCTCGAAGGA
mmu	chr2	38709057	38709128	38709057	38709128	Trp	-	TGGGAGGTGGCACAGTGGTtaAGAGCATGGGCCTCCAAATCAAACAtCCTAAGTTCAAATCTTGGCTCTTAT
mmu	chr9	22357847	22357920	22357847	22357920	Asn	-	GTCTCTGTGGCGCAATCGGTtAGCGCGTTCGGCTGTTAACCGAAAGGtTGGTGGTTCGAGCCCACCCAGGGACG
mmu	chr4	27472585	27472666	27472585	27472666	Ser	+	GTAGTCGTGGCCGAGTGGTtAAGGCGATGGACTTGAAATCCATTGGGGTTTCCCCGCGCAGGTTCGAATCCTGCCGACTACG
mmu	chr7	3826543	3826614	3826543	3826614	Glu	-	TCCCACATGGTCTAGCGGTtAGGATTCCTGGTTTTCACCCAGGCGGCCCGGGTTCGACTCCCGGTGTGGGAA
mmu	chr20	3318188	3318259	3318188	3318259	Ser	-	GGTCTGTTGGCCTAGAGGTATGAGCCTCGCTTTGAGTGCGAGAGGcCCCGGGTCGGAATCCCAGAGGAGCCC
mmu	chr4	27032079	27032160	27032079	27032160	Ser	+	GACGAGGTGGCCGAGTGGTtAAGGCGATGGACTGCTAATCCATTGTGCTCTGCACGCGTGGGTTCGAATCCCACCCTCGTCG
mmu	chr4	27474583	27474654	27474583	27474654	Gln	-	GGTTCCATGGTGTAATGGTtAGCACTCTGGACTCTGAATCCAACTATCCGAGGTCAAGTCTCGGTGGAACCT
mmu	chr7	155847142	155847214	155847142	155847214	Val	+	GTTTCCGTAGTGTAGTGGTtATCACGTTCGCCTAACACGCGAAAGGtCCCTGGTTCGAAACCGGGCGGAAACA
mmu	chr7	152678269	152678341	152678269	152678341	Ala	+	GGGGAATTAGCTCAAGTGGTAGAGCGCTCGCTTAGCATGCGAGAGGtAGTGGGATCGATACCCACATTCTCCA
mmu	chr7	121267333	121267404	121267333	121267404	Arg	-	GCCCGGCTAGCTCAGTCGGTAGAGCATGGGACTCCTAATCCCAGGGtCGTGGTTCGAACCCCACGTTGGGCG
mmu	chr5	42858409	42858479	42858409	42858479	Glu	+	TAAGGGGTGGTCTAGTGGTtAGGATTTGGCGCTCTCACAGCCGTGACCAGGTTCGATTCCCTGTCAGGGAA
mmu	chr3	189036349	189036420	189036349	189036420	Cys	+	GGGGGTATAGCTCAGGGGTAGAGCATTTGACTGCAGATCAAGAGGtCCCTGGTTCAAATCCAGGTGCCCCCT
mmu	chr3	188678353	188678424	188678353	188678424	Cys	+	GGGGGTATAGCTCAGGGGTAGAGCATTTGACTGCAGATCAAGAGGtCCCTGGTTCAAATCCAGGTGCCCCCT
mmu	chr4	26858136	26858208	26858136	26858208	Ala	+	GGGGAATTAGCTCAAGTGGTAGAGCGCTTGCTTAGCATGCAAGAGGtAGTGGGATCGATGCCCACATTCTCCA
mmu	chr6	180154855	180154927	180154855	180154927	Val	-	GTTTCCGTAGTGTAGTGGTtATCACATTCGCCTAACACGCGAAAGGtCCCCGGTTCGAAACCGGGCGGAAACA
mmu	chr4	27431043	27431124	27431043	27431124	Ser	+	GTAGTCGTGGCCGAGTGGTtAAGGCGACGGACTAGAAATCCACTGGGGTCTCCCCGCACAGGTTCGAATCCTGCCGACTACG
mmu	chr4	27601828	27601909	27601828	27601909	Ser	-	GCTGTGATGGCCGAGTGGTtAAGGCGTTGGACTCGAAATCCAATGGGGATTCCCCGCGCAGGTTCAAATCCTGCTCACAGCG
mmu	chr19	4692681	4692753	4692681	4692753	Val	-	GTTTCCGTAGTGTACTGGTtATCACGTTTGTCTCACACGCGAAAGGtCCCCGGTTGGATCCCGGGCGGGAACA
mmu	chr12	19572680	19572751	19572680	19572751	Ala	+	GGGGATGTAGCTCAGTGGTAGAGCGCGCGCTTCGCATGTGTGAGGtCCCGGGTTCAATCCCCGGCATCTCCA
mmu	chr4	26725975	26726047	26725975	26726047	Val	+	GTTTCCGTAGTGTAGTGGTtATCACGTTCGCCTCACACGCGAAAGGtCCCCGGTTCGAAACCGGGCGGAAACA
mmu	chr4	26464500	26464581	26464500	26464581	Ser	+	GTAGTCGTGGCCGAGTGGTtAAGGCGATGGACTAGAAATCCATTGGGGTCTCCCCGCGCAGGTTCGAATCCTGCCGACTACG
mmu	chr1	140573580	140573653	140573580	140573653	Asn	-	GTCTCTGTGGCGCAATCGGTtAGCGCGTTCGGCTGTTAACCGAAAGGtTGGTGGTTCAAGCCCACCCAGGGACG
mmu	chr7	82753404	82753497	82753404	82753497	Tyr	-	CCTTCGATAGCTCAGCTGGTAGAGCGGAGGACTGTAGactgtagaaaaatttgtggacATCCTTAGGtCGCTGGTTCGATTCCGGCTCGAAGGA
mmu	chr1	209271844	209271915	209271844	209271915	Glu	-	TCCCTGGTGGTCTAGTGGTtAGGATTCGGCGCTCTCACCGCCGCGGCCCGGGTTCGATTCCCGGTCAGGGAA
mmu	chr7	68414508	68414580	68414508	68414580	Arg	+	GGCCGCGTGGCCTAATGGAtAAGGCGTCTGACTTCGGATCAGAAGAtTGCAGGTTCGAGTCCTGCCGCGGTCG
mmu	chr19	12171824	12171897	12171824	12171897	Ala	+	GGCTCTGTGGCTTCGTGGAttAAAGTACTTGTCTGGCAAACAGGAGAtGCTGGGTTTCAATCCCAGCAGGGCCT
mmu	chr4	27860003	27860074	27860003	27860074	Met	-	AGCAGAGTGGCGCAGCGGAAGCGTGCTGGGCCCATAACCCAGAGGtCGATGGATCGAAACCATCCTCTGCTA
mmu	chr4	27431727	27431798	27431727	27431798	Asp	+	TCCTCGTTAGTATAGTGGTgAGTATCCCCGCCTGTCACGCGGGAGACCGGGGTTCGATTCCCCGACGGGGAG
mmu	chr6	150643875	150644059	150643875	150644059	Cys	+	GGCTGTATAGCTCAGTGGTAGAGCATTTGACTGCAGaatcctatactcaggggaaggagaactgggggcttctcagtgggtcaaaggacttatactatagtggtaaaccaaaagcaactctctttataagctatgtaacaaactttaaaGTCATATGtACCTGGcTTCAAATCTTGCTTCTGCCA
mmu	chr16	8527765	8527838	8527765	8527838	Ile	+	GGCCGGTTAGCTCAGTTGGTtAGAGCGTGGTGCTAATAACGCCAAGGtCGCGGGTTCGATCCCCGTACGGGCCA
mmu	chr4	27086700	27086771	27086700	27086771	His	+	GCCGTGATCGTATAGTGGTtAGTACTCTGCGTTGTGGCCGCAGCAACCTCGGTTCGAATCCGAGTCACGGCA
mmu	chr11	27921316	27921388	27921316	27921388	Lys	+	ACCCAGATAGCTCAGGCAGTAGAGCATCAGACTTTTAATCCGAGGGtCCAAGGTTCATGTCCCTTTTTCAGTG
mmu	chr13	25192495	25192584	25192495	25192584	Tyr	+	CCTTCGATAGCTCAGTTGGTAGAGCGGAGGACTGTAGtggatggaactgtggtaATCCTTAGGtCGCTGGTTCGATTCCGGCTCGAAGGA
mmu	chr16	8553994	8554067	8553994	8554067	Thr	-	GGCGCCGTGGCTTAGTTGGTtAAAGCGCCTGTCTAGTAAACAGGAGAtCCTGGGTTCGAATCCCAGCGGTGCCT
mmu	chr3	188699333	188699408	188699333	188699408	Cys	-	TCAATTATAGCTCAGTGGTAGGGCATTTGACTGCAGATCAAGAGGtCCCTGGATCAACTCCAGGTGTccccTTTAA
mmu	chr11	100203421	100203492	100203421	100203492	Asp	+	TCCTCGTTAGTATAGTGGTtAGTATCCCCGCCTGTCACGCGGGAGACCGGGGTTCAATTCCCCGACGGGGAG
mmu	chr20	3333445	3333516	3333445	3333516	Pro	+	GGCTCGTTGGTCTACGGGCATGATTCTCCTTTTGGGTGCGAGAGGtCCCGGGTTCAAATCCCAGAGGAGCCC
mmu	chr4	27542553	27542659	27542553	27542659	Leu	-	GTCAGGATGGCCGAGTGGTctAAGGCGCCAGACTCAAGttactgcttcccaggtttggggcTTCTGGTCTCCGCATGGAGGCGTGGGTTCGAATCCCACTTCTGACA
mmu	chr4	26763441	26763531	26763441	26763531	Tyr	+	CCTTCGATAGCTCAGTTGGTAGAGCGGAGGACTGTAGttggatatttccctagttATCCTTAGGtCGCTGGTTCGAATCCGGCTCGAAGGA
mmu	chr16	8551238	8551309	8551238	8551309	Pro	-	GGCTCGTTGGTCTAGGGGTATGATTCTCGCTTCGGGTGCGAGAGGtCCCGGGTTCAAATCCCGGACGAGCCC
mmu	chr13	25192919	25192991	25192919	25192991	Ala	+	GGGGGATTAGCTCAAATGGTAGAGCGCTCGCTTAGCATGCGAGAGGtAGCGGGATCGATGCCCGCATCCTCCA
mmu	chr11	47081744	47081818	47081744	47081818	Gln	-	TCTAGGAtgTGGTGTGATAGGTAGCACGGAGAATTTTGGATTCTCAGGGGTAGGTTCGATTCCTATaTTCCAGAA
mmu	chr7	82690025	82690096	82690025	82690096	Pro	-	GGCTCGTTGGTCTAGGGGTATGATTCTCGCTTAGGGTGCGAGAGGtCCCGGGTTCAAATCCCGGACGAGCCC
mmu	chr4	27220812	27220893	27220812	27220893	Ser	+	GACGAGGTGGCCGAGTGGTtAAGGCGATGGACTGCTAATCCATTGTGCTCTGCACGCGTGGGTTCGAATCCCACCTTCGTCG
mmu	chr7	136333529	136333600	136333529	136333600	Cys	+	GGGGGTATAGCTCAGGGGTAGAGCATTTGACTGCAGATCAAGAGGtCCCCGGTTCAAATCTGGGTGCCCCCT
mmu	chr16	9975119	9975190	9975119	9975190	His	+	GCCGTGATCGTATAGTGGTtAGTACTCTGCGTTGTGGCCGCAGCAACCTCGGTTCGAATCCGAGTCACGGCA
mmu	chr3	189019927	189019998	189019927	189019998	Cys	-	GGGGGTATAGCTCAGGGGTAGAGCATTTGACTGCAGATCAAGAGGtCCCTGGTTCAAATCCGGGTGCCCCCT
mmu	chr4	27600119	27600191	27600119	27600191	Arg	-	GGGCCAGTGGCGCAATGGAtAACGCGTCTGACTACGGATCAGAAGAtTCTAGGTTCGACTCCTGGCTGGCTCG
mmu	chr16	72520012	72520084	72520012	72520084	Arg	+	GACCGCGTGGCCTAATGGAtAAGGCGTCTGACTTCGGATCAGAAGAtTGAGGGTTCGAGTCCCTTCGTGGTCG
mmu	chr15	63370346	63370417	63370346	63370417	His	+	GCCGTGATCGTATAGTGGTtAGTACTCTGCGTTGTGGCCGCAGCAACCTCGGTTCGAATCCGAGTCACGGCA
mmu	chr14	119185140	119185218	119185140	119185218	Undet	+	GACAGAATGGTGTAGTGATtgAGCACACAGGTCacagcTCCTATGCCAGAGGgTCTGGGTTCAAATCCCAGCCCTGTTA
mmu	chr20	22263604	22263676	22263604	22263676	Undet	-	GGCTGTGTAGCACAATGATtcAGTGTGCTGGCTCTGGAGCCTGACTGCCTGGGTTCAAGCCCAGGCTCTGTCA
mmu	chr4	26957831	26957903	26957831	26957903	Met	-	GCCCTCTTAGCGCAGCTGGCAGCGCGTCAGTCTCATAATCTGAAGGtCCTGAGTTCAAGCCTCAGAGAGGGCA
mmu	chr4	26782611	26782699	26782611	26782699	Tyr	+	CCTTCGATAGCTCAGCTGGTAGAGCAGAGGACTGTAGgggtttgaatatagtcATCCTTAGGtCGCTGGTTCGAGTCCGGCTTGGAGGA
mmu	chr3	188746684	188746755	188746684	188746755	Cys	-	GGGGGTATAGCTTAGGGGTAGATCGTTTGGCTGCAGTTCGAATGGtCCCTGGTTCAAATCTGGGTGCCCTCT
mmu	chr3	188658954	188659025	188658954	188659025	Cys	+	GGGGGTATAGCTCAGTGGTAGAGCATTTGACTGCAGATCAAGAGGtCCCTGGTTCAAATCCAGGTGCCCCCT
mmu	chr6	180158030	180158102	180158030	180158102	Ile	-	GGCTCCATAGCTCAGGGGTtAGAGCACTGGTCTTATAAACCAGGGGtCGCGAGTTCAAATCTCGCTGGGGCCT
mmu	chr1	148324251	148324323	148324251	148324323	Thr	-	GGCTCCATAGCTCAGTGGTtAGAGCACTGGTCTTGTAAACCAGGGGtCGCGAGTTCGATCCTCGCTGGGGCCT
mmu	chr4	27480085	27480166	27480085	27480166	Ser	-	GTAGTCGTGGCCGAGTGGTtAAGGCGATGGACTAGAAATCCATTGGGGTCTCCCCGCGCAGGTTCGAATCCTGCCGACTACG
mmu	chr11	126981797	126981868	126981797	126981868	Asp	-	TCCTCGTTAGTATAGTGGTgAGTATCCCCGCCTGTCACGCGGGAGACCGGGGTTCGATTCCCCGACGGGGAG
mmu	chr1	11049866	11049935	11049866	11049935	SeC	-	TCCCTGGTGGTCCAGTGGTtAGGATTCGGCGTTCACCGTCGCAATCTGGGTTCGATTCCCAGTCAGGGAA
mmu	chr4	27750031	27750102	27750031	27750102	Gln	-	GGCCCCATGGTGTAATGGTcAGCACTCTGGACTCTGAATCCAGCGATCCGAGTTCAAATCTCGGTGGGACCT
mmu	chr7	82756635	82756724	82756635	82756724	Tyr	-	CCTTCGATAGCTCAGCTGGTAGAGCGGAGGACTGTAGcagagaagtttgtggacATCCTTAGGtCGCTGGTTCGATTCCGGCTCGAAGGA
mmu	chr4	26709169	26709251	26709169	26709251	Leu	+	GTCAGGATGGCCGAGCGGTctAAGGCGCTGCGTTCAGGTCGCAGTCTCCCCTGGAGGCGTGGGTTCGAATCCCACTCCTGACA
mmu	chr4	26742948	26743019	26742948	26743019	Pro	+	GGCTCGTTGGTCTAGGGGTATGATTCTCGCTTAGGGTGCGAGAGGtCCCGGGTTCAAATCCCGGACGAGCCC
mmu	chr1	97608097	97608181	97608097	97608181	Arg	+	GGCTCCGTGGCGCAATGGAtAGCGCATTGGACTTCTAgaggctgaaggcATTCAAAGGtTCCGGGTTCGAGTCCCGGCGGAGTCG
mmu	chr4	27433879	27433960	27433879	27433960	Ser	-	GTAGTCGTGGCCGAGTGGTtAAGGCGATGGACTTGAAATCCATTGGGGTTTCCCCGCGCAGGTTCGAATCCTGCCGGCTACG
mmu	chr4	26954427	26954499	26954427	26954499	Ala	-	GGGGAGTTAGCTCAAGTGGTAGAGCGCTTGCTTAGCATGCAAGAGGtAGTGGGATCGATGCCCACATTCTCCA
mmu	chr4	27126024	27126096	27126024	27126096	Val	-	GTTTCCGTAGTGTAGTGGTtATCACGTTCGCCTCACACGCGAAAAGtCCCCGGTTCGAAACCAGGCGGAAACA
mmu	chr3	167641736	167641807	167641736	167641807	Pro	+	GGCTCGTTGGTCTAGGGGTATGATTCTCGCTTAGGGTGCGAGAGGtCCCGGGTTCAAATCCCGGACGAGCCC
mmu	chr10	19123371	19123443	19123371	19123443	Val	-	GTTTCTGTAATTTAGTGGTtATCACATTCGCCTCACACGCGAAAGGtCGCCGGTTTGAGACTGGGCCAAAACA
mmu	chr8	100152606	100152687	100152606	100152687	Ser	-	GTAGTCGTGGCCGAGTGGTtAAGGCGATGGACTAGAAATCCATTGGGGTCTCCCCGCGCAGGTTCGAATCCTGCCGACTACG
mmu	chr8	63012699	63012769	63012699	63012769	Glu	+	TCCTTGATGTCTAGTGGTtAGGATTTGGTGCTCTCACTGCAGCAGCCTGGGTTCATTTCTTGGTCAGGGAA
mmu	chr15	79741024	79741101	79741024	79741101	Ser	-	AAGGCAGTGctGTGCAGGGGTtAGGGTCCTGGATCTGAAATCCACAGGTTTGCCCAGGTTTGAACCCTGGCTTCGTTG
mmu	chr20	20778169	20778250	20778169	20778250	Leu	+	GGTAGCGTGGCCGAGCGGTctAAGGCGCTGGATTAAGACTCCAGTCTCTTCGGGGGCGTGGGTTCGAATCCCACCGCTGCCA
mmu	chr4	27101894	27101967	27101894	27101967	Ile	-	GGCCGGTTAGCTCAGCTGGTtAGAGCGTGGTGCTAATAACGCCAAGGtCGCGGGTTCGATCCCCGTACGGGCCA
mmu	chr4	76977454	76977526	76977454	76977526	Phe	-	GCCAAAATAGCTCAGTTGGGAGAGCATTAGACTGAAGATCTAAAGGtCCCTGGTTTGATCCTGGGTTTTGGAA
mmu	chr16	80116692	80116763	80116692	80116763	Met	-	AGCAGAGTGGCGCAGCGGAAGCGTGCTGGGCCCATAACCCAGAGGtCGATGGATCGAAACCATCCTCTGCTA
mmu	chr4	26451346	26451427	26451346	26451427	Ser	-	GTAGTCGTGGCCGAGTGGTtAAGGCGATGGACTTGAAATCCATTGGGGTCTCCCCGCGCAGGTTCGAATCCTGCCGACTACG
mmu	chr4	27610593	27610680	27610593	27610680	Val	-	GTTTCCGTAGTGTAGTGGTtATCACGTTCGCCTAACGCGCGAGAGGtCAACGGTTCAAAggtcaactattcaaaaCCGGGCAGAAACA
mmu	chr1	140651723	140651796	140651723	140651796	Asn	+	GTCTCTGTGGCGCAATCGGTtAGCGCGTTCGGCTGTTAACCGAAAGGtTGGTGGTTCGATCCCACCCAGGGACG
mmu	chr16	8554363	8554444	8554363	8554444	Ser	-	GTAGTCGTGGCCGAGTGGTtAAGGCGATGGACTAGAAATCCATTGGGGTCTCCCCGCGCAGGTTCGAATCCTGCCGACTACG
mmu	chr6	180187482	180187554	180187482	180187554	Lys	-	GCCCGGCTAGCTCAGTCGGTAGAGCATGAGACTCTTAATCTCAGGGtCGTGGGTTCGAGCCCCACGTTGGGCG
mmu	chr7	17831388	17831469	17831388	17831469	Ser	-	GACGAGGTGGCCGAGTGGTtAAGGCGATGGACTGCTAATCCATTGTGCTCTGCACGCGTGGGTTCGAATCCCATCCTCGTCG
mmu	chr1	202560762	202560830	202560762	202560830	Glu	-	CCCTGTGGTCTAGTGGTtAGGATTTGGTGCTTTCACCACCACAGCCCAGGTTCAATTCCTGATTAGAAA
mmu	chr13	78045012	78045083	78045012	78045083	Pro	+	AGATGGTTGGTCTAGAGGTATGATTCTCACTTAGGGTGCGAGAAGtCCTGGGTTCAAATCCCGGAGGAGCCC
mmu	chr4	26459728	26459800	26459728	26459800	Arg	+	GACCACGTGGCCTAATGGAtAAGGCGTCTGACTTCGGATCAGAAGAtTGAGGGTTCGAATCCCTCCGTGGTTA
mmu	chr7	82762632	82762714	82762632	82762714	Tyr	-	CTTTGAgAGATCAGCTGGTAGAGTGGAGGACTATACacatctgtggacATCCTTAGGtTGCTGGTTCAATTCCAGCTCGAGGG
mmu	chr15	10279854	10279924	10279854	10279924	Gly	+	GCATGGGTGGTTCAGTGGTAGAATTCTCGCCTGCCACCCAGGAGACCTGGGTTCGATTCCCGGCCCATGCA
mmu	chr1	132668490	132668561	132668490	132668561	Met	+	AGCAGAGTGGCGCAGCGGAAGCGTGCTGGGCCCATAACCCAGAGGtCGATGGATCGAAACCATCCTCTGCTA
mmu	chr4	26744779	26744851	26744779	26744851	Lys	+	GCCCGGCTAGCTCAGTCGGTAGAGCATGAGACTCTTAATCTCAGGGtCGTGGGTTCGAGCCCCACGTTGGGCG
mmu	chr4	27150668	27150740	27150668	27150740	Val	-	GTTTCCGTGGTGTAGTGGTtATCACGTTCGCCTAACACGCGAAAAGtCCCTGAGTCGAAACCGGGCGGAAACA
mmu	chr20	3305154	3305226	3305154	3305226	Lys	-	GCCCGGCTAGCTCAGTCGGTAGAGCATGAGACTCTTAATCTCAGGGtCGTGGGTTCGAGCCCCACGTTGGGCG
mmu	chr11	126982116	126982187	126982116	126982187	Ala	+	GGGGATGTAGCTCAGTGGTAGAGCGCATGCTTTGCATGTATGAGGcCCCGGGTTCAATCCCCGGCATCTCCA
mmu	chr16	8527032	8527113	8527032	8527113	Ser	+	GACGAGGTGGCCGAGTGGTtAAGGCGATGGACTGCTAATCCATTGTGCTCTGCACGCGTGGGTTCGAATCCCATCCTCGTCG
mmu	chr7	22387960	22388031	22387960	22388031	Gln	-	GCCGTGATCGTATAGTGGTtAGTACTCTGCGTTTTGGCCGCAGCAACCTCGGTTCGAATCCGAGTCACGGCA
mmu	chr4	26467202	26467273	26467202	26467273	Met	-	AGCAGAGTGGCGCAGCGGAAGCGTGCTGGGCCCATAACCCAGAGGtCGATGGATCGACACCATCCTCTGCTA
mmu	chr4	26986790	26986883	26986790	26986883	Ile	+	GCTCCAGTGGCGCAATCGGTtAGCGCGCGGTACTTATAaggcagtatgtgtgcgagtgATGCCGAGGtTGTGAGTTCGAGCCTCACCTGGAGCA
mmu	chr20	20671805	20671886	20671805	20671886	Leu	-	GGTAGCGTGGCCGAGTGGTctAAGGCGCTGGATTTAGGCTCCAGTCATTTCGATGGCGTGGGTTCGAATCCCACCGCTGCCA
mmu	chr17	93862400	93862471	93862400	93862471	Glu	-	TCCCAGGTGGTCTAGTGGTtAGGATTTGGCGTGCTCACTGCTGCGACCCAGGTTCAATTCCTGGTCAGGGAA
mmu	chr3	188755745	188755816	188755745	188755816	Cys	-	GGGGGTATAGCTCAGCGGTAGAGCATTTGACTGCAGATCAAGAGGtCCCCGGTTCAAATCCGGGTGCCCCCT
mmu	chr4	27507717	27507789	27507717	27507789	Lys	+	GCCTGGGTAGCTCAGTCGGTAGAGCATCAGACTTTTAATCTGAGGGtCCAGGGTTCAAGTCCCTGTCCAGGCG
mmu	chr10	33056927	33056999	33056927	33056999	Ser	-	GGTAACGTAGCCTAGTGGTtAggGGGCTGCATTCTAGAGCTATGCTGCCCAGGTTCAAATTCTGGTGCCACTC
mmu	chr13	42047257	42047349	42047257	42047349	Ile	+	GCTCCAGTGGCGCAATCGGTtAGCGCGCGGTACTTATAtagcagtacatgcagagcgATGCCGAGGtTGTGAGTTCGAGCCTCACCTGGAGCA
mmu	chr8	39823201	39823282	39823201	39823282	Ser	-	GTAGTCGTGGCCGAGTGGTtAAGGCGATGGACTTGAAATCCATTGGGGTTTCCCCGCGCAGGTTCGAATCCTGCCGACTACA
mmu	chr7	82713538	82713610	82713538	82713610	Thr	-	GGCTCCATAGCTCAGGGGTtAGAGCACTGGTCTTGTAAACCAGGGGtCGTGAGTTCAAATCTCGCTGGGGCCT
mmu	chr6	180172468	180172539	180172468	180172539	Ala	+	GGGGATGTAGCTCAGTGGTAGAGCGCTTGCTTTGCATGTATGAGGcCCCGGGTTCGATCCCCGGCATCTCCA
mmu	chr4	27490540	27490626	27490540	27490626	Arg	+	GGCTCTGTGGCGCAATGGAtAGCGCATTGGACTTCTAgcctgactcgagagATTCAAAGGtTGCGGGTTCGAGTCCCGCCAGAGTCG
mmu	chr4	66673711	66673793	66673711	66673793	Leu	+	ACTGATTCAGCTCAGTGGTtAAGGCATTGGACTTAAGATTCCATGAGGTACTGCCCGTGTGGGTTTAAACCCCACTACTGGTA
mmu	chr4	26766532	26766604	26766532	26766604	Ala	-	GGGGAATTAGCTCAAATGGTAGAGCGCTCGCTTAGCATGCGAGAGGtAGCGGGATCGATGCCCGTATTCTCCA
mmu	chr4	27728195	27728266	27728195	27728266	Met	+	AGCAGAGTGGCGCAGCGGAAGCGTGCTGGGCCCATAACCCAGAGGtCGATGGATCGAAACCCTCCTCTGCTA
mmu	chr11	112959033	112959104	112959033	112959104	Undet	+	GGTAGTATAGCACAGTGGTtaAGAGTGTGGCTCTGGAATCAGACTGCCTGGGTTCAAATCCCAGCTTTGCTA
mmu	chr8	96927328	96927399	96927328	96927399	Pro	+	GGCAGTGTGGTGTAGTGGAaAGAGCATTGGACTGGGAATCAAGAGACCTGAGATCTAGTCCTGGCTCTTCCA
mmu	chr19	1159088	1159160	1159088	1159160	Phe	-	GCCGAAATAGCTCAGTTGGGAGAGCGTTAGACTGAAGATCTAAAGGtCCCTGGTTCGATCCCGGGTTTCGGCA
mmu	chr1	140547241	140547313	140547241	140547313	Val	-	GTTTCCGTAGTGTAGTGGTtATCACGTTCGCCTCACACGCGAAAGGtCCCCGGTTCGAAACCGGGCGGAAACA
mmu	chr4	26450498	26450569	26450498	26450569	Gln	-	GGCCCCATGGTGTAATGGTtAGCACTCTGGACTTTGAATCCAGCGATCCGAGTTCAAATCTCGGTGGGACCT
mmu	chr4	26741821	26741894	26741821	26741894	Ile	+	GGCCGGTTAGCTCAGTTGGTtAGAGCGTGGTGCTAATAACGCCAAGGtCGCGGGTTCGATCCCCGTACGGGCCA
mmu	chr20	55612211	55612293	55612211	55612293	Leu	+	GTCAGGATGGCCGAGCGGTctAAGGCGCTGCGTTCAGGTCGCAGTCTCCCCTGGAGGCGTGGGTTCGAATCCCACTTCTGACA
mmu	chr7	82774540	82774612	82774540	82774612	Thr	+	GGCCCTATAGCTCAGGGGTtAGAGCACTGGTCTTGTAAACCAGGGGtCGCGAGTTCAAATCTCGCTGGGGCCT
mmu	chr16	8477030	8477103	8477030	8477103	Thr	-	GGCGCTGTGGCTTAGCTGGTtAAAGCGCCTGTCTAGTAAACAGGAGAtCCTGGGTTCGAATCCCAGCGGTGCCT
mmu	chr4	26790398	26790471	26790398	26790471	Asn	-	TTCTGTGGCACAATTGGTtAGTGCGTTCAGCTGTTAACCGTAGGGtTGGTGGTTTGAACCTCTggtGCCGGAAT
mmu	chr6	140343318	140343391	140343318	140343391	Asp	-	TCCTCGTTAGTGTAGTGGTgtgAGTATCCCCTCCTGTCATGTGGGAGAATGGGGTTTGATTCCCCAACGAGGAG
mmu	chr16	8549301	8549372	8549301	8549372	Trp	-	GGCCTCGTGGCGCAACGGTAGCGCGTCTGACTCCAGATCAGAAGGtTGCGTGTTCAAATCACGTCGGGGTCA
mmu	chr4	27565998	27566091	27565998	27566091	Ile	+	GCTCCAGTGGCGCAATCGGTtAGCGCGCGGTACTTATAcaacagtatatgtgcgggtgATGCCGAGGtTGTGAGTTCGAGCCTCACCTGGAGCA
mmu	chr1	165513122	165513194	165513122	165513194	Lys	-	GCCCGGAGAGTTCAGTCAGTAGAGCATCAGGCTTTTAATCTGAAGGtCCAGGGTTCAAGTCCCTGTTTGGGAG
mmu	chr10	11830074	11830147	11830074	11830147	Ile	+	GACCAATTAGCACAGTTGGCtAGAACATGGTGCTAATAAGGCCACAGtCAGGGGTTCAATTCCTTTATGGGCTG
mmu	chr1	128616296	128616367	128616296	128616367	Arg	-	TGGATTGgTGGTCCAGTGGTAGACTTTTCACCTCCTGCATAGGAGACCCTGGTTCAATTCCTGGCAATGCAA
mmu	chr9	6024526	6024598	6024526	6024598	Val	-	TGTTCTATAGTGAAGTGGTtATCACATCTGCTTTACACACAGAAGGtCCTGGGTTCAAGTCGTGGTGGAACCA
mmu	chr4	27216807	27216880	27216807	27216880	Ile	+	GGCCGGTTAGCTCAGTTGGTtAGAGCGTGGTGCTAATAACGCCAAGGtCGCGGGTTCAATCCCCGTACGGGCCA
mmu	chr4	26771908	26771997	26771908	26771997	Tyr	+	CCTTCGATAGTTCAGTTGGTAGAGCGGAGGACTGTAGgttctttaaattaaggtATCCTTAGGtCGCTGGTTCGAATCCGGCTCGAAGGA
mmu	chr20	3306543	3306614	3306543	3306614	Pro	+	GGCTCGTTGGTCTAGGGGTATGATTCTCGCTTTGGGTGCGAGAGGtCCCGGGTTCAAATCCCGGACGAGCCC
mmu	chr3	188890240	188890311	188890240	188890311	Cys	+	GGGGGTATAGCTCAGGGGTAGAGCATTTGACTGCAGATCAAGAGGtCCCTGATTCAAATCCAGGTGCCCCCT
mmu	chr17	75082307	75082379	75082307	75082379	Phe	-	GCCGAAATAGCTCAGTTGGGAGAGCGTTAGACTGAAGATCTAAAGGtCCCTGGTTCGATCCCGGGTTTCGGCA
mmu	chr4	27213545	27213617	27213545	27213617	Val	+	GTTTCCGTAGTGTAGTGGTtATCACGTTCGCCTTACACGCGAAAGGtCCTCGGGTCGAAACCGAGCGGAAACA
mmu	chr7	54810518	54810591	54810518	54810591	Lys	-	GCTTGACTAGCTCAGTTGGTAGAGCGTGGGACTCTTAATCCCAGAGtCaGTGGGTTCAACCCTCACATTGAGTG
mmu	chr7	82694397	82694468	82694397	82694468	Pro	-	GGCTCGTTGGTCTAGGGGTATGATTCTCGCTTAGGGTGCGAGAGGtCCCGGGTTCAAATCCCGGACGAGCCC
mmu	chr2	10613035	10613107	10613035	10613107	Lys	-	GCTGAACTAGCTCAGTCGGTAGAGCATGATACTCTTAATCTCAGGGtTATGGGTTTGAGCCCCATGTCAGGCA
mmu	chr5	36282924	36282996	36282924	36282996	Gln	-	GACCATGTGGCCTAATGGAaAAGACATCTCACTTTGGGTCGGAAGAtTGAGGGTTCAAGTCCTTTCATGGTCA
mmu	chr1	209272196	209272301	209272196	209272301	Leu	-	GTCAGGATGGCCGAGTGGTctAAGGCGCCAGACTCAAGgtaagcaccttgcctgcgggcgTTCTGGTCTCCGGATGGAGGCGTGGGTTCGAATCCCACTTCTGACA
mmu	chr4	27459306	27459387	27459306	27459387	Ser	+	GTAGTCGTGGCCGAGTGGTtAAGGCGATGGACTAGAAATCCATTGGGGTTTCCCCACGCAGGTTCGAATCCTGCCGACTACG
mmu	chr17	15484085	15484156	15484085	15484156	Gln	-	TAGGATGTGGTGTGACAGGTAGCACAGAGAATTTTGGATTCTCAGGGGTAGGTTCAATTCCTATAGTTCTAG
mmu	chr14	77649187	77649258	77649187	77649258	Gln	-	AGCAGCATGGCATAGTGATtATAGTACGGACTCTGTAGCCAGACTGCCTGGGTTCAAATCCCAGCTCTGCCC
mmu	chr16	8476492	8476573	8476492	8476573	Ser	-	GCTGTGATGGCCGAGTGGTtAAGGCGTTGGACTCGAAATCCAATGGGGTCTCCCCGCGCAGGTTCGAATCCTGCTCACAGCG
mmu	chr4	27130638	27130719	27130638	27130719	Ser	+	GCTGTGATGGCCGAGTGGTtAAGGTGTTGGACTCGAAATCCAATGGGGTTTCCCCACGCAGGTTCAAATCCTGCTCGCAGCG
mmu	chr6	74626541	74626613	74626541	74626613	Gln	-	AGTTGCATATTATAGTGGAATAAATGTGGACTTTGAagTTAGATACACCTGGGTTCAAATCCCAGTGCTGTCA
mmu	chr4	27696223	27696295	27696223	27696295	Val	-	GTTTCCGTAGTGTAGTGGTtATCACGTTCGCCTAACACGCGAAAGGtCCCCGGTTCGAAACCGGGCGGAAACA
mmu	chr4	26449943	26450014	26449943	26450014	Gln	-	GGCCCCATGGTGTAATGGTtAGCACTCTGGACTTTGAATCCAGCGATCTGAGTTCAAATCTCGGTGGGACCT
mmu	chr3	188714820	188714891	188714820	188714891	Cys	-	GGGGGTATAGCTCAGGGGTAGAGCATTTGACTGCAGATCAAGAGGtCCCTGGTTCAAATCCAGGTGCCCCCT
mmu	chr16	8554733	8554806	8554733	8554806	Ile	-	GGCCGGTTAGCTCAGTTGGTtAGAGCGTGGTGCTAATAACGCCAAGGtCGCGGGTTCGAGCCCCGTACGGGCCA
mmu	chr11	29687814	29687884	29687814	29687884	Gly	+	GTGAGTGTAACTCAGTGGTAGACAGGTGCCTCCCACGTACAAGGcCCTGGGTTTGACTCCCAGCACCTCCA
mmu	chr7	82776129	82776257	82776129	82776257	Tyr	+	CCTTCGATAGCTCAGCTGGTAGAGCGGAGGACTGTAGtacgtagcgtgtcgtcatccttaggtcgctggaactgtagtacttagcgtgtcgtcATCCTTAGGtCGCTGGTTCGATTCCGGCTCGAAGGA
mmu	chr4	26465044	26465116	26465044	26465116	Arg	+	GGGCCAGTGGCGCAATGGAtAACGCGTCTGACTACGGATCAGAAGAtTCCAGGTTCGACTCCTGGCTGGCTCG
mmu	chr7	20040771	20040841	20040771	20040841	Gly	-	GCATGGGTGGTTCAGTGGTAGAATTCTCGCCTGCCACCCGGGAGGCCCGGGTTTGCTTCCCGGCCCATGCA
mmu	chr9	4133075	4133146	4133075	4133146	Asp	-	TCCTCCTTAGTACAGTGGTgAGTATCTCCACTTGTCACGTGAGAGACTGGGGTTCAATTCCCAGACGGGGAG
mmu	chr7	82747396	82747489	82747396	82747489	Tyr	-	CCTTCGATAGCTCAGCTGGTAGAGCGGAGGACTGTAGcctgtagaaacatctgtggacATCCTTAGGtCGCTGGTTCGATTCCGGCTCGAAGGA
mmu	chr11	115746188	115746260	115746188	115746260	Gln	-	CTGTGGATAGCCCAGCGGCtgTGGGAACCAGGCTCTGACTCTGACAtCCTGGGTTCAAGTCCCAGTGTGCACA
mmu	chr4	27530545	27530617	27530545	27530617	Lys	-	TCCTGGATAGCTCAGTCGGTAGAGCATCAGGCTTTTAATCTGAGGGtCCAGGGTTCAAGTCCCTGTTCAGGCA
mmu	chr4	26468346	26468417	26468346	26468417	Trp	-	GGCCTCGTGGCGCAACGGTAGCGCGTCTGACTCCAGATCAGAAGGtTGCGTGTTCAAATCACGTCGGGGTCA
mmu	chr15	15551450	15551532	15551450	15551532	Leu	+	ATCAGGATGGCTGAGCAGTctGAGGTGCTGCGTTCAGATTGCAGTCTGCCCTGGAGGCGTGGGTTCGAATCCCACTCCTGAAA
mmu	chr6	180155286	180155357	180155286	180155357	Pro	-	GGCTCGTTGGTCTAGGGGTATGATTCTCGCTTTGGGTGCGAGAGGtCCCGGGTTCAAATCCCGGACGAGCCC
mmu	chr16	8550643	8550714	8550643	8550714	Asp	-	TCCTCGTTAGTATAGTGGTgAGTATCCCCGCCTGTCACGCGGAAGACCGGGGTTCCATTCCCCGAGGGGGAG
mmu	chr1	14766273	14766345	14766273	14766345	Undet	+	GGCAGCGGAGTGCAGTGGTttAGCCCACGAACTCCAGAACCAGACTCTGTGGGTTCAAATCCCAGCTCTGCCA
mmu	chr12	81945247	81945339	81945247	81945339	Tyr	+	CCTTCGATAGCTCAGCTGGTAGAGCGGAGGACTGTAGctacttccttagtaggagatGTCCTTAGGtCAGTGGTTTGATTCCAGCTTGAAGGA
mmu	chr2	9329658	9329727	9329658	9329727	Lys	+	ACCTGGATAGCTCAGTTGGTAGAGCATCAGGCTTTTAATCTGAGGGtCCAAGTAAGATCCTTTTAAAGAG
mmu	chr19	39797243	39797316	39797243	39797316	Thr	+	GGCGCCGTGGCTTAGTTGGTtAAAGCGCCTGTCTAGTAAACAGGAGAtCCTGGGTTCGAATCCCAGCGGTGCCT
mmu	chr16	8458746	8458818	8458746	8458818	Lys	+	GCCCGGATAGCTCAGTCGGTAGAGCATCAGACTTTTAATCTGAGGGtCCAGGGTTCAAGTCCCTGTTCGGGCG
mmu	chr3	174539613	174539683	174539613	174539683	Pro	-	TCTTACATAGCTTAGTGGTtAtGAGCTTGGATCTGGAATCAGAGtCCTAGGTTCAAATCCTGGTCCTGGAC
mmu	chr7	70942762	70942834	70942762	70942834	Tyr	-	GTCAGTGTTGCACAATGGTtaAGTGAAGAGGCTGTAAACCCAGACTGGATGGGTTCAATTTCCATCTCTGCCA
mmu	chr20	3298584	3298656	3298584	3298656	Arg	+	GGCCGCGTGGCCTAATGGAtAAGGCGTCTGATTCCGGATCAGAAGAtTGAGGGTTCGAGTCCCTTCGTGGTCG
mmu	chr4	26770436	26770527	26770436	26770527	Tyr	+	CCTTAGATAGCTCGGTTGGTGGAGCGGAGGACTGTAGgttcctttaaacttaaggcATCCTTAGGcCCCTGGTTCGAATCCGGCTCAGAGGA
mmu	chr11	71890016	71890087	71890016	71890087	Gln	+	GGTTCCATGGTGTAATGGTaAGCACCCTGGACTCTGAATCCAGCAATCAGAGTTCCAGTCTCAGCGTAGACC
mmu	chr6	180173294	180173366	180173294	180173366	Lys	+	GCCCGGCTAGCTCAGTCGGTAGAGCATGAGACTCTTAATCTCAGGGtCGTGGGTTCGAGCCCCACGTTGGGCG
mmu	chr10	14101862	14101929	14101862	14101929	Undet	+	GGTAGAGTGGCCAAGCGGTctAAGACACTGTCTCTTCAGAGGCATGGGTTCGAATCCCACTGCCGCCA
mmu	chr4	28898038	28898111	28898038	28898111	Thr	-	GGCTCTATGGCTTAGTTGGTtAAAGCGCCTGTCTTGTAAACAGGAGAtCCTGGGTTCGAATCCCAGTAGGGCCT
mmu	chr16	65756410	65756484	65756410	65756484	Gln	-	GGCAGAATGGTACAGTGGTtcAGCACCCAGGCTCTGCAgCCAGGTGTTGCCTGGGTTCAAATCCCAGCTCTGCCA
mmu	chr13	43505470	43505552	43505470	43505552	Leu	+	GTCAGGATGGCCGAGCTGTCtAAGGCGCTGCATTTAGGTCGCAGTCTCCCCTGAAGtTATGGGTTCAAGTCTCACTTCTGACA
mmu	chr4	27447899	27447970	27447899	27447970	Gln	+	GGTTCCATGGTGTAATGGTtAGCACTCTGGACTCTGAATCCAGCGATCCGAGTTCAAATCTCGGTGGAACCT
mmu	chr10	17152073	17152144	17152073	17152144	Pro	+	GGCCTTGTGGTGCAGAGGTtAGAAGCTGGCCCTTGGAGTCCCATTGCCTGGGTTCAAATCCCAGCACTGCTC
mmu	chr8	128086100	128086172	128086100	128086172	Met	-	GCCTCGTTAGCGCAGTAGGTAGCGCGTCAGTCTCATAATCTGAAGGtCGTGAGTTCGATCCTCACACGGGGCA
mmu	chr20	28543292	28543385	28543292	28543385	Ile	+	GCTCCAGTGGCTCAATCGGTtAACGCTTGGTACTTATAcagcagtatatgtgtgggttATGCCAAGGtTGTGAGTTTGACCCTCACCTGGAGTA
ptr	chr6	28862187	28862268	28862187	28862268	Ser	-	GACGAGGTGGCCGAGTGGTtAAGGCGATGGACTGCTAATCCATTGTGCTCTGCACGCATGGGTTCGAATCCCATCCTCGTCG
ptr	chr16	87065792	87065864	87065792	87065864	Met	-	GCCTCGTTAGCGCAGTAGGCAGCGCGTCAGTCTCATAATCTGAAGGtCGTGAGTTCGAGCCTCACACGGGGCA
ptr	chr14	77538790	77538862	77538790	77538862	Gln	-	GGCAGGATAATGTAGTGGTtAAAGGCATGGGCTCTGGAGCCAGACTtCCTGGGTTCAAATCTCAGACCTGCTA
ptr	chr6	26572484	26572565	26572484	26572565	Ser	-	GACGAGGTGGCCGAGTGGTtAAGGCGATGGACTGCTAATCCATTGTGCTCTGCACGCGTGGGTTCGAATCCCATCCTCGTCG
ptr	chr7	150638100	150638171	150638100	150638171	Cys	+	GGGGGTATAGCTCAGGGGTAGAGCATTTGACTGCAGATCAAGAGGtCCCTGGTTCAAATCCAGGTGCCCCCT
ptr	chr6	28732708	28732781	28732708	28732781	Thr	-	GGCTCTATGGCTTAGTTGGTtAAAGCGCCTGTCTTGTAAACAGGAGAtCCTGGGTTCGAATCCCAGTAGGGCCT
ptr	chr6	29049995	29050066	29049995	29050066	Ala	-	GGGGGTGTAGCTCAGTGGTAGAGCACATGCTTTGCATGTATGAGGcCCCGGGTTCGATCCCCGGCACCTCCA
ptr	chr7	150710876	150710947	150710876	150710947	Cys	-	GGGGGTATAGCTGAGGGGTAAACCATTTGGCTGCAGATCAAGTGGtCCCTGGTTCAAATCTGGGTGCCCTCT
ptr	chr6	27469869	27469950	27469869	27469950	Ser	+	GCTGTGATGGCCGAGTGGTtAAGGCGTTGGACTCGAAATCCAATGGGGTCTCCCCGCGCAGGTTCAAATCCTGCTCACAGCG
ptr	chr11	116166541	116166619	116166541	116166619	Undet	+	GGCAGAATGGTGTTGTGATtgAGCACGCAGGCCacggcTCCTACGCCAGAGGgTCTGGGTTCAAATCCCGGCCCTGTCA
ptr	chr6	26836706	26836796	26836706	26836796	Tyr	+	CCTTCGATAGCTCAGTTGGTAGAGCGGAGGACTGTAGttggctgtgtcattagacATCCTTAGGtCGCTGGTTCGAATCCGGCTCGAAGGA
ptr	chr8	63943665	63943737	63943665	63943737	Ala	+	GGGGGATTAGCTCAAATGGTAGAGCGCTCGCTTAGCATGCGAGAGGtAGCGGGATCGATGCCCGCATCCTCCA
ptr	chr14	19586721	19586814	19586721	19586814	Tyr	-	CCTTCGATAGCTCAGCTGGTAGAGCGGAGGACTGTAGcctgtggaaacatttgcggacATCCTTAGGtCGCTGGTTCGATTCCGGCTCGAAGGA
ptr	chr1	131917514	131917585	131917514	131917585	Met	+	AGCAGAGTGGCGCAGCGGAAGCGTGCTGGGCCCATAACCCAGAGGtCGATGGATCGAAACCATCCTCTGCTA
ptr	chr11	57328350	57328435	57328350	57328435	Arg	+	GGCTCTGTGGCGCAATGGAtAGCGCATTGGACTTCTAgatagttagagaaATTCAAAGGtTGTGGGTTCGAGTCCCACCAGAGTCG
ptr	chr7	150963827	150963898	150963827	150963898	Cys	-	GGGGGTGTAGCTCAGGGGTAGAGCATTTGACTGCAGATCAAGAGGtCCCCGGTTCAAATCCGGGTGCCCCCT
ptr	chr6	28049496	28049567	28049496	28049567	Met	+	AGCAGAGTGGCGCAGCGGAAGCGTGCTGGGCCCATAACCCAGAGGtCGATGGATCGAAACCATCCTCTGCTA
ptr	chr6	27495716	27495788	27495716	27495788	Val	+	GTTTCCGTAGTGTAGTGGTtATCACGTTCGCCTAACACGCGAAAGGtCCCCGGTTCGAAACCGGGCGGAAACA
ptr	chr6	26589813	26589885	26589813	26589885	Arg	+	GACCACGTGGCCTAATGGAtAAGGCGTCTGACTTCGGATCAGAAGAtTGAGGGTTCGAATCCCTCCGTGGTTA
ptr	chr16	3238346	3238418	3238346	3238418	Lys	+	GCCCGGCTAGCTCAGTCGGTAGAGCATGAGACTCTTAATCTCAGGGtCGTGGGTTCGAGCCCCACGTTGGGCG
ptr	chr6	26597409	26597480	26597409	26597480	Met	-	AGCAGAGTGGCGCAGCGGAAGCGTGCTGGGCCCATAACCCAGAGGtCGATGGATCGAAACCATCCTCTGCTA
ptr	chr15	42346493	42346564	42346493	42346564	His	-	GCCGTGATCGTATAGTGGTtAGTACTCTGCGTTGTGGCCGCAGCAACCTCGGTTCGAATCCGAGTCACGGCA
ptr	chr14	19611322	19611403	19611322	19611403	Leu	-	GGTAGTGTGGTTGAATGGTcaAAGGCACTGAATTTAGGCTCCAGTCTCTTTGGGGACGTGGGTTTAAATCCCACTGCTGCAA
ptr	chr6	69493866	69493948	69493866	69493948	Leu	+	ACTCATTTGGCTGAGTGGTtAAGGCATTGGACTTAAGATCCAATGGAGTAGTGGCTGTGTGGGTTTAAATCCCACTACTGGTA
ptr	chr6	27920601	27920673	27920601	27920673	Val	-	GTTTCCGTAGTGTAGTGGTtATCACGTTCGCCTAACACGCGAAAGGtCCCTGGTTCGAAACCAGGCGGAAACA
ptr	chr1	158729390	158729462	158729390	158729462	Val	-	GTTTCCATAGTGTACTGGTtATCACATTCACCTAACACGCGAAAGGtCCTTGGTTTGAAACCAGGCAGAAACA
ptr	chr19	9271006	9271078	9271006	9271078	Gln	-	AGCAGTGTAGCCTAGTGGCtAGGTCCTCTGACTTTGAaACCACGTGGTCTGGGTTTAAGTCCCAGCTGTGCTA
ptr	chr11	57328043	57328115	57328043	57328115	Val	-	GGTTCCATAGTGTAGCGGTtATCACGTCTGCTTTACACGCAGAAGGtCCTGGGTTCGAGCCCCAGTGGAACCA
ptr	chr6	26822914	26822985	26822914	26822985	Pro	+	GGCTCGTTGGGCTAGGGGTATGATTCTCGCTTAGGGTGCGAGAGGtCCCGGGTTCAAATCCCGGACGAGCCC
ptr	chr13	57555543	57555614	57555543	57555614	Glu	-	TCCCTGGTGGTCTAATGGTtAGGAGTCAGCACTCTCGCCACCGCGGCTGGGGTTTGATTCCCAGTCATGTAA
ptr	chr3	14013376	14013443	14013376	14013443	Sup	+	GGCAGGGTAGGGTAGAGGTtAAAACCATGGATTCTAGAGCCAGATGGGTTCAAATCCCGGCTCTGCCG
ptr	chr1	150651320	150651388	150651320	150651388	Undet	-	CCCTGTGGTCTAGTGGTtAGGATTTGGTGCTTTCGCCATGACAGCCCAGGTTCAATTCCTGGTTAGAGA
ptr	chr6	27550686	27550758	27550686	27550758	Val	+	GTTTCCGTGGTGTAGTGGTtATCACATTCGCCTTACACGCGAAAGGtCCTCGGGTCGAAACCGAGCGGAAACA
ptr	chr16	3227289	3227361	3227289	3227361	Lys	-	GCCCGGCTAGCTCAGTCGGTAGAGCATGAGACTCTTAATCTCAGGGtCGTGGGTTCGAGCCCCACGTTGGGCG
ptr	chr6	37813424	37813496	37813424	37813496	Gln	+	GTGcAGAGTAGTACAGTGGTtAAACCATGGTCTTTGGAGCCAGACTGCCTGGGGTCGGATCCCAGCTCTCACA
ptr	chr7	140820218	140820290	140820218	140820290	Arg	+	GCCCCAGTGGCCTAATGGAtAAGGCATTGGCCTCCTAAGCCAGGGAtTGTGGGTTCGAGTCCCATCTGGGGTG
ptr	chr17	81989656	81989727	81989656	81989727	Met	-	AGCAGAGTGGCGCAGCGGAAGCGTGCTGGGCCCATAACCCAGAGGtCGATGGATCGAAACCATCCTCTGCTA
ptr	chr10	66201201	66201282	66201201	66201282	Ser	+	GCAGCGATGGCCGAGTGGTtAAGGCGTTGGACTTGAAATCCAATGGGGTCTCCCCGCGCAGGTTCGAACCCTGCTCGCTGCG
ptr	chr12	125818607	125818678	125818607	125818678	Asp	-	TCCTCGTTAGTATAGTGGTgAGTATCCCCGCCTGTCACGCGGGAGACCGGGGTTCGATTCCCCGACGGGGAG
ptr	chr6	27557305	27557376	27557305	27557376	Gln	+	GGTTCCATGGTGTAATGGTtAGCACTCTGGACTCTGAATCCAGTAATCCGAGTTCAAATCTCGGTGGAACCT
ptr	chr11	58826805	58826874	58826805	58826874	Ala	+	GGGGGAGTGGTGTGGTtAcGAATGTGGCCTCTGCAAGCAGACAGCCTGGGTTCAATTCCCAGCTTGGCCA
ptr	chr17	7688009	7688077	7688009	7688077	Undet	+	GCCAGTTAGCTCAGTTGGTtAGAGCCAGGTGCTAACACCAAGGtTGTGGATTTGATCGCCACGTGGGCA
ptr	chr1	94290492	94290564	94290492	94290564	Cys	-	GGGGGTATAGCTCAGGTGGTAGAGCATTTGACTGCAGATCAAGAGGtCCCCGGTTCAAATCCGGGTGCCCCCT
ptr	chr20	13986258	13986329	13986258	13986329	Glu	-	TCCCTGCTTGTCTAGTGGTtAGAATTCAGCACTCTCACTGCCACAGCCCAGGTTCAATTCCCTGTCAGAGAA
ptr	chr6	26839772	26839844	26839772	26839844	Ala	-	GGGGAATTAGCTCAAATGGTAGAGCGCTCGCTTAGCATGCGAGAGGtAGCGGGATCGATGCCCGCATTCTCCA
ptr	chr6	27844164	27844236	27844164	27844236	Lys	+	ACCTGGGTAGCTCAGTCGGTAGAGCATCAGACTTTTAATCTGAGGGtCTAGGGTTCAAGTTCTTGTCCAGGCG
ptr	chr20	28227686	28227757	28227686	28227757	Ser	+	GGTAATGTAGCCTcGTGGTtAgGGGCTGCATTCTAGAGCTATGCTGCCCAGGTTCAAATTCTGGTGCCACTC
ptr	chr14	19597138	19597231	19597138	19597231	Tyr	-	CCTTCGATAGCTCAGCTGGTAGAGCGGAGGACTGTAGattgtacagacatttgcggacATCCTTAGGtCGCTGGTTCGATTCCGGCTCGAAGGA
ptr	chr6	28024894	28024966	28024894	28024966	Val	-	GTTTCCGTAGTGTAGTGGTtATCACGTTCGCCTAACACGCGAAAGGtCCCCGGTTCGAAACCGGGCGGAAACA
ptr	chr8	56324138	56324208	56324138	56324208	Glu	+	TCCTTGATGTCTAGTGGTtAGGATTTGGTGCTCTCACTGCAGCAGCCTGGGTTCATTTCCCAGTCAGGGAA
ptr	chr6	27473879	27473951	27473879	27473951	Arg	-	GGGCCAGTGGCGCAATGGAtAACGCGTCTGACTACGGATCAGAAGAtTCTAGGTTCGACTCCTGGCTGGCTCG
ptr	chr6	27875114	27875221	27875114	27875221	Leu	-	GTCAGGATGGCCGAGTGGTctAAGGCGCCAGACTCAAGcttactgcttcctgtgttcgggtcTTCTGGTCTCCGTATGGAGGCGTGGGTTCGAATCCCACTTCTGACA
ptr	chr16	70119665	70119735	70119665	70119735	Gly	-	GCATTGGTGGTTCAGTGGTAGAATTCTCGCCTGCCACGCGGGAGGCCCGGGTTTGATTCCCGGCCAATGCA
ptr	chr6	26789938	26790021	26789938	26790021	Leu	+	GTCAGGATGGCCGAGCGGTctAAGGCGCTGCGTTCAGGTCGCAGTCTCCCCCTGGAGGCGTGGGTTCGAATCCCACTCCTGACA
ptr	chr3	188696353	188696423	188696353	188696423	Asp	-	TTCTTGTTAATACAGTGGTgAGTATTCCCACCTGTCATGCGGGAGACGGGGTTCAATTCCCTGATGGGGAG
ptr	chr6	26598556	26598627	26598556	26598627	Trp	-	GACCTCGTGGCGCAACGGTAGCGCGTCTGACTCCAGATCAGAAGGtTGCGTGTTCAAATCACGTCGGGGTCA
ptr	chr6	28736778	28736859	28736778	28736859	Leu	-	GGTAGCGTGGCCGAGCGGTctAAGGCGCTGGATTAAGGCTCCAGTCTCTTCGGGGGCGTGGGTTCGAATCCCACCGCTGCCA
ptr	chr16	3197833	3197904	3197833	3197904	Pro	-	GGCTCTTTGGTCTAGGGGTATGATCTTCGCTGAGGGTGCGAGAGGtGCCTGGATCAACTCCCTCACAAGCCG
ptr	chr15	42348282	42348353	42348282	42348353	His	-	GCCGTGATCGTATAGTGGTtAGTACTCTGCGTTGTGGCCGCAGCAACCTCGGTTCGAATCCGAGTCACGGCA
ptr	chr6	28871995	28872066	28871995	28872066	Ala	+	GGGGGTGTAGCTCAGTGGTAGAGCGCGTGCTTAGCATGTACGAGGtCCCGGGTTCAATCCCCGGCACCTCCA
ptr	chr8	66582017	66582089	66582017	66582089	Lys	+	TCCCACATGGGCTAGCGGTtAGGATTCCTGGTTTTTcACCCAGGCGGCCCGGGTTCGACTCCCGGTGTAAGAA
ptr	chr7	130263341	130263412	130263341	130263412	Pro	+	GGCTCGTTGGTCTAGGGGTATGATTCTCGCTTAGGGTGCGAGAGGtCCCGGGTTCAAATCCCGGACGAGCCC
ptr	chr12	114459185	114459257	114459185	114459257	Glu	-	CCGTGGATAGCCCAGCGGCtAtGGGAGCCGGGCTCTCACTCTGACGtCCTGGGTTCAAGTCCCAGTGTGCACA
ptr	chr14	19617860	19617948	19617860	19617948	Tyr	+	CCTTCGATAGCTCAGCTGGTAGAGCGGAGGACTGTAGtacttaatgtgtcgtcATCCTTAGGtCGCTGGTTCGATTCCGGCTCGAAGGA
ptr	chr6	27901082	27901175	27901082	27901175	Ile	+	GCTCCAGTGGCGCAATCGGTtAGCGCGCGGTACTTATAcaacagtatatgtgcgggtgATGCCGAGGtTGTGAGTTCGAGCCTCACCTGGAGCA
ptr	chr12	130151772	130151846	130151772	130151846	Ile	+	TGGCTGATgAGCTCAGCTGGTgGGAGCATGGTGTTAATGAGGCTGAGGtCGTGGGTTCAATCCCCACCTGGCTAT
ptr	chr7	100014703	100014774	100014703	100014774	Trp	+	GACCTCGTGGCGCAACGGTAGCGCGTCTGACTCCAGATCAGAAGGtTGCGTGTTCAAATCACGTCGGGGTCA
ptr	chr2A	43487601	43487693	43487601	43487693	Ile	+	GCTCCAGTGGCGCAATCGGTtAGCGCGCGGTACTTATAcagcagtacatgcaaagcaATGCCGAGGtTGTGAGTTCGAGCCTCACCTGGAGCA
ptr	chr1	183348055	183348127	183348055	183348127	Lys	+	GCCCGGATAGCTCAGTCGGTAGAGCATCAGACTTTTAATCTGAGGGtCCAGGGTTCAAGTCCCTGTTCGGGCG
ptr	chr6	27278836	27278929	27278836	27278929	Ile	+	GCTCCAGTGGCGCAATCGGTtAGCGCGCGGTACTTATAtggcagtatgtgtgcgagtgATGCCGAGGtTGTGAGTTCGAGCCTCACCTGGAGCA
ptr	chr10	5938427	5938499	5938427	5938499	Val	-	GGTTCCATAGTGTAGTGGTtATCACATCTGCTTTACACGCAGAAGGtCCTGGGTTCAAGCCCCAGTGGAACCA
ptr	chr7	97665829	97665898	97665829	97665898	Lys	-	GGCAGGcGCTAGTCGGTAGAGCACAAGACTCTTAATCTCAGGGtCGTGGGTTCGAGCCCCACATCGGGCG
ptr	chr16	70771226	70771298	70771226	70771298	Met	+	GCCCTCTTAGCGCAGTGGGcAGCGCGTCAGTCTCATAATCTGAAGGtCCTGAGTTCGAGCCTCAGAGAGGGCA
ptr	chr6	27887769	27887841	27887769	27887841	Thr	+	TCTCCTGTAGCTCAGGGGTtGGAACGCTGGTCTCGTAATCCAGGGGtCGTAAGTTCAAATCTCACCAGGGCCT
ptr	chr6	27475217	27475289	27475217	27475289	Arg	+	GGGCCAGTGGCGCAATGGAtAACGCGTCTGACTACGGATCAGAAGAtTCTAGGTTCGACTCCTGGCTGGCTCG
ptr	chr6	27491115	27491197	27491115	27491197	Val	-	ACCGGGATGGCTGAGTGGTtAAGACGTTGGACTTACGATCCAATGGACAGGTGTCCGCGTGGGTTCGAGCCCCACTCCCGGTA
ptr	chr6	27559870	27559951	27559870	27559951	Ser	+	GACGAGGTGGCCGAGTGGTtAAGGCGATGGACTGCTAATCCATTGTGCTCTGCACGCGTGGGTTCGAATCCCACCTTCGTCG
ptr	chr6	79400431	79400503	79400431	79400503	Phe	-	GCCAAAATAGCTCAGCTGGGAGAGCATTAGACTGAAGATCTAAAGGtCTCTGGTTTGATCCTGGGTTTCAGAA
ptr	chr6	27410365	27410437	27410365	27410437	Val	+	GTTTCTGTAGTATGGTGGTtATGACGTTAGTCTCACACGTGAAAGGtCCCTGGTTCGAAACCAGGTGGAAACA
ptr	chr12	125805272	125805344	125805272	125805344	Phe	-	GCCGAAATAGCTCAGTTGGGAGAGCGTTAGACTGAAGATCTAAAGGtCCCTGGTTCGATCCCGGGTTTCGGCA
ptr	chr11	64308141	64308222	64308141	64308222	Ser	+	GACGAGGTGGCCGAGTGGTtAAGGCGATGGACTGCTAATCCATTGTGCTTTGCACGCGTGGGTTCGAATCCCATCCTCGTCG
ptr	chr1	157223158	157223230	157223158	157223230	Undet	+	GGCAGTAAAGTAGGGTGGTtAAGACAAGGGGCTCTGGAGCAAGACTGCCCAAGATCAAATCCTGGTGCTGCCA
ptr	chr6	28453567	28453648	28453567	28453648	Ser	+	GACGAGGTGGCCGAGTGGTtAAGGCGATGGACTGCTAATCCGTTGTGCTCTGCACACATGGGTTCGAATCCCATCCTCGTCG
ptr	chr1	139745638	139745710	139745638	139745710	Val	-	GTTTCCGTAGTGTAGTGGTtATCACGTTCGCCTCACACGCGAAAGGtCCCCGGTTCGAAACCGGGCGGAAACA
ptr	chr16	3217233	3217304	3217233	3217304	Pro	+	GGCTCGTTGGTCTAGGGGTATGATTCTCGCCTCGGGTGCGAGAGGtCCCGGGTTCAAATCCCGGACGAGCCC
ptr	chr14	19532431	19532502	19532431	19532502	Pro	-	GGCTCGTTGGTCTAGGGGTATGATTCTCGCTTAGGGTGCGAGAGGtCCCGGGTTCAAATCACGGACGAGCCC
ptr	chr2A	75866968	75867036	75866968	75867036	Glu	+	GCCTGTGGTCTAGTGGTtAGAATTCAGTATTTTCAGTGCTCTAGTCCAGGTTCAATTCCTGGTCAGGGA
ptr	chr19	40815434	40815504	40815434	40815504	Undet	-	GGCAGTGTAGCTTAGTGGTtggGAGCACAGACCCATTTCAGACCACCTGGATTCAAATTCCAGCTTTGCCA
ptr	chr6	27540319	27540391	27540319	27540391	Val	-	GTTTCTGTAGTGTAGGGGTtATCACGTTCGCCTCACACGCGAAAGGtCCCCGGTTCGAAACCGGGCAGAAGCA
ptr	chr6	28899168	28899239	28899168	28899239	Ala	-	GTGGTTGTAGCTCATCGGTAGAACGCGCGCTTTGCATGTACGAGGtCCCGGTTTCGATCCCCGGCGTTTCCA
ptr	chr6	26552794	26552865	26552794	26552865	Met	+	AGCAGAGTGGCGCAGCGGAAGCGTGCTGGGCCCATAACCCAGAGGtCGATGGATCGAAACCATCCTCTGCTA
ptr	chr6	27768547	27768628	27768547	27768628	Ser	+	GTAGTCGTGGCCGAGTGGTtAAGGCGATGGACTAGAAATCCATTGGGGTCTCCCCGCGCAGGTTCGAATCCTGCCGACTACG
ptr	chr11	57343805	57343877	57343805	57343877	Phe	-	GCCGAAATAGCTCAGTTGGGAGAGCGTTAGACTGAAGATCTAAAGGtCCCTGGTTCAATCCCGGGTTTCGGCA
ptr	chr6	29072004	29072075	29072004	29072075	Ala	-	GGGGGTATAGCTCAGCGGTAGAGCTCGTGCTTAGCATGCACAAGGtCCTGGGTTCAATCCTCAGCACCTCCT
ptr	chr3	46387923	46387995	46387923	46387995	Arg	-	GGGCCAGTGGCGCAATGGAtAACGCGTCTGACTACGGATCAGAAGAtTCTAGGTTCGACTCCTGGCTGGCTCG
ptr	chr6	29143541	29143613	29143541	29143613	Arg	+	GGCCGCGTGGCCTAATGGAtAAGGCGTCTGATTCCGGATCAGAAGAtTGAGGGTTCGAGTCCCTTCGTGGTCG
ptr	chr6	28807538	28807610	28807538	28807610	Arg	-	GACCACGTGGCCTAATGGAtAAGGCGTCTGACTTCGGATCAGAAGAtTGAGGGTTCGAATCCCTTCGTGGTTG
ptr	chr15	42349020	42349091	42349020	42349091	Arg	+	GCCGTGATCGTATAGTGGTtAGTACTCTGCGTTGCGGCTGCAGCAACCTCGGTTCGAATCCGAGTCACGGCA
ptr	chr6	27861514	27861585	27861514	27861585	Met	-	AGCAGAGTGGCGCAGCGGAAGCGTGCTGGGCCCATAACCCAGAGGtCGATGGATCGAAACCATCCTCTGCTA
ptr	chr3	173595944	173596016	173595944	173596016	Val	+	GTTTCCGTAGTGTAGTGGTtATCACGTTCGCCTAACACGCGAAAGGtCCCCGGTTCGAAACCGGGCGGAAACA
ptr	chr6	26824169	26824241	26824169	26824241	Lys	+	GCCCGGCTAGCTCAGTCGGTAGAGCATGAGACTCTTAATCTCAGGGtCGTGGGTTCGAGCCCCACGTTGGGCG
ptr	chr2B	154555939	154556011	154555939	154556011	Glu	+	TTCCCCTTGGTCTAGTGGTtAGGATTCAGCACTCTCACCGCTGCAGCCCGGGTTTGATTCCCaGGCAGGGAAG
ptr	chr14	19593651	19593744	19593651	19593744	Tyr	-	CCTTCGATAGCTCAGCTGGTAGAGCGGAGGACTGTAGactgcggaaacgtttgtggacATCCTTAGGtCGCTGGTTCGATTCCGGCTCGAAGGA
ptr	chr6	28062964	28063035	28062964	28063035	Sup	-	GGCCCCATGGCGTAATGGTgAGCGCGCTGGACTCTAAATCCAGCGATTCGAGTTCAAATCTCGGTGGGACCT
ptr	chr7	150851266	150851337	150851266	150851337	Cys	+	GGGGGTATAGCTCAGGGGTAGAGCACTTGACTGCAGATCAAGAAGtCCTTGGTTCAAATCCAGGTGCCCCCT
ptr	chr6	26821146	26821217	26821146	26821217	Ala	+	GGGGATGTAGCTCAGTGGTAGAGCGCATGCTTCGCATGTATGAGGtCCCGGGTTCGATCCCCGGCATCTCCA
ptr	chr11	57333458	57333530	57333458	57333530	Lys	+	GCCCGGATAGCTCAGTCGGTAGAGCATCAGACTTTTAATCTGAGGGtCCAGGGTTCAAGTCCCTGTTCGGGCG
ptr	chr6	27992014	27992096	27992014	27992096	Leu	-	ACCGGGATGGCCGAGTGGTtAAGGCGTTGGACTTAAGATCCAATGGGCTGGTGCCCGCGTGGGTTCGAACCCCACTCTCGGTA
ptr	chr15	76497756	76497828	76497756	76497828	Lys	+	GCCCGGCTAGCTCAGTCGGTAGAGCATGGGACTCTTAATCCCAGGGtCGTGGGTTCGAGCCCCACGTTGGGCG
ptr	chr16	56381534	56381616	56381534	56381616	Leu	+	GTCAGGATGGCCGAGCGGTctAAGGCGCTGCGTTCAGGTCGCAGTCTCCCCTGGAGGCGTGGGTTCGAATCCCACTTCTGACA
ptr	chr6	26578769	26578840	26578769	26578840	Gln	-	GGCCCCATGGTGTAATGGTtAGCACTCTGGACTTTGAATCCAGCGATCCGAGTTCAAATCTCGGTGGGACCT
ptr	chr5	182375283	182375355	182375283	182375355	Val	-	GTTTCCGTAGTGTAGTGGTtATCACGTTCGCCTCACACGCGAAAGGtCCCCGGTTCGAAACCGGGCGGAAACA
ptr	chr16	70118840	70118910	70118840	70118910	Gly	-	GCATTGGTGGTTCAGTGGTAGAATTCTCGCCTGCCACGCGGGAGGCCCGGGTTTGATTCCCGGCCAGTGCA
ptr	chr6	28908553	28908624	28908553	28908624	Ala	+	GGGGATGTAGCTCAGTGGTAGAGCGCATGCTTTGCATGTATGAGGtCCCGGGTTCGATCCCCGGCATCTCCA
ptr	chr2A	46415896	46415968	46415896	46415968	Gln	-	GGCTGTGTACCTCAGTGGGcAAGGGTATGGACTTTGAAGCCAGACTATTTGGGTTCAAATCCCAGCTTGGCCT
ptr	chr15	63321378	63321449	63321378	63321449	Gln	-	GGTTCCATGGTGTAATGGTtAGCACTCTGGACTCTGAATCCAGCGATCCGAGTTCAAATCTCGGTGGAACCT
ptr	chr1	137474153	137474226	137474153	137474226	Arg	-	GTCTCTGTGGCGCAATGGAcgAGCGCGCTGGACTTCTAATCCAGAGGtTCCGGGTTCGAGTCCCGGCAGAGATG
ptr	chr6	26843475	26843564	26843475	26843564	Tyr	+	CCTTCGATAGCTCAGTTGGTAGAGTGGAGGACTGTAGgttcattaaactaaggcATCCTTAGGtCGCTGGTTCGAATCCGGCTTGAAGGA
ptr	chr6	27958482	27958555	27958482	27958555	Ile	+	GGCCGGTTAGCTCAGTTGGTtAGAGCGTGGTGCTAATAACGCCAAGGtCGCGGGTTCGATCCCCGTACCGGCCA
ptr	chr8	93465210	93465291	93465210	93465291	Ser	-	GTAGTCGTGGCCGAGTGGTtAAGGCGATGGACTAGAAATCCATTGGGGTCTCCCCGCGCAGGTTCGAATCCTGCCGACTACG
ptr	chr2B	208164144	208164214	208164144	208164214	Glu	-	GCAATGGTGGTTCAGTGGTAGAATTCTCGCCTTTCACACAGGAGACCCGGGTTCAATTCCTGACCCATGTA
ptr	chr6	143696600	143696670	143696600	143696670	Gly	+	GCATGGGTGATTCAGTGGTAGAATTTTCACCTGCCATGCAGGAGGTCCAGGTTCATTTCCTGGCCTATGCA
ptr	chr2A	11665662	11665733	11665662	11665733	Glu	+	TACTCAGTGTTCTAGTGGTtAGGATTCAGCGCTCTCACTGCTGCGGCCCAGGTTCGATTCCCGGTCATGGAA
ptr	chr6	27354870	27354951	27354870	27354951	Ser	+	GACGAGGTGGCCGAGTGGTtAAGGCGATGGACTGCTAATCCATTGTGCTCTGCACGCGTGGGTTCGAATCCCACCCTCGCCG
ptr	chr19	38335018	38335091	38335018	38335091	Thr	+	GGCGCCGTGGCTTAGTTGGTtAAAGCGCCTGTCTAGTAAACAGGAGAtCCTGGGTTCGAATCCCAGCGGTGCCT
ptr	chr12	74331054	74331126	74331054	74331126	Gln	+	GGTTCCATGGTGTAATGGTaAGCACCCTGGACTCTGAATCCAGCAACCAGAGTTCCAGTCTCAGCGtGGATCT
ptr	chr6	27997989	27998063	27997989	27998063	Thr	+	GGCTTCGTGGCTTAGCTGGTtAAAGCGCCTGTCTAGTAAACAGGAtGAtCCTGGGTTCGAATCCCAGCGAGGCCT
ptr	chr10	35795706	35795779	35795706	35795779	Ile	-	GGCCTGTTAGCTTGGTTGGTtAGAGCATGGTGCTGATAACACTAAGGtCACAAGTTCAATCCCCATACAGGCCA
ptr	chr14	88469498	88469570	88469498	88469570	Ala	+	GGGGAATTAGCTCAAGTGGTAGAGCGCTCGCTTAGCATGCGAGAGGtAGTGGGATCGATACCCACATTCTCCA
ptr	chr6	146673413	146673484	146673413	146673484	Gln	+	GGTCCCATGGTGTAATGGTtAGCACTCTGGACTTTGAATCCAGCAATCCGAGTTCGAATTTTGGTGGCACCT
ptr	chr22	42917936	42918021	42917936	42918021	SeC(e)	+	GCTCGGATGATCCTCAGTGGTCTGGGGTGCAGGCTTCAAACCTGTAGCTGTCTAGCGACAGAGTGGTTCAATTCCACCTTTGTAGG
ptr	chr6	27871582	27871688	27871582	27871688	Leu	-	GTCAGGATGGCCGAGTGGTctAAGGCGCCAGACTCAAGttgctacttcccaggtttggggcTTCTGGTCTCCGCATGGAGGCGTGGGTTCGAATCCCACTTCTGACA
ptr	chr1	146085944	146086015	146085944	146086015	Pro	+	GGCTCGTTGGTCTAGGGGTATGATTCTCGCTTCGGGTGCGAGAGGtCCCGGGTTCAAATCCCGGACGAGCCC
ptr	chr6	29209084	29209188	29209084	29209188	Leu	+	GTCAGGATGGCCGAGTGGTctAAGGCGCCAGACTCAAGcttggcttccttgtgttgaggaTTCTGGTCTCCAATGGAGGCGTGGGTTCGAATCCCACTTCTGACA
ptr	chr6	26566672	26566744	26566672	26566744	Arg	+	GACCACGTGGCCTAATGGAtAAGGCGTCTGACTTCGGATCAGAAGAtTGAGGGTTCGAATCCCTTCGTGGTTA
ptr	chr2A	71189113	71189183	71189113	71189183	Gly	-	GCGCCGCTGGTGTAGTGGTATCATGCAAGATTCCCATTCTTGCGACCCGGGTTCGATTCCCGGGCGGCGCA
ptr	chr6	27595154	27595225	27595154	27595225	Met	-	AGCAGAGTGGCGCAGCGGAAGCGTGCTGGGCCCATAACCCAGAGGtCGATGGATCGAAACCATCCTCTGCTA
ptr	chr19	4735208	4735280	4735208	4735280	Val	-	GTTTCCGTAGTGTAGCGGTtATCACGTTCGCCTCACACGCGAAAGGtCTCCGGTTCGATCCCGGGCGGAAACA
ptr	chr13	40726832	40726903	40726832	40726903	Glu	-	TCCCATATGGTCTAGCGGTtAGGATTCCTGGTTTTCACCCAGGCGGCCCGGGTTCGACTCCCGGTATGGGAA
ptr	chr7	150663562	150663627	150663562	150663627	Tyr	-	TTATAGCTCAGTGGTAGAGCATTTAACTGTAGATCAAGAGGtCCCTGGATCAACTCTGGGTGCCAC
ptr	chr7	150662576	150662647	150662576	150662647	Cys	-	GGGGGTATAGCTCAGGGGTAGAGCATTTGACTGCAGATCAAGAGGtCCCCAGTTCAAATCTGGGTGCCCCCT
ptr	chr13	94738951	94739023	94738951	94739023	Phe	-	GCCGAAATAGCTCAGTTGGGAGAGCGTTAGACTGAAGATCTAAAGGtCCCTGGTTCGATCCCGGGTTTCGGCA
ptr	chr6	29164731	29164836	29164731	29164836	Leu	-	GTCAGGATGGCCGAGTGGTctAAGGCGCCAGACTCAAGctaagcttcctccgcggtggggaTTCTGGTCTCCAATGGAGGCGTGGGTTCGAATCCCACTTCTGACA
ptr	chr6	27565898	27565969	27565898	27565969	Met	-	AGCACAGTGGCGCAGCGGAAGTGTGCTGGGCCCATAACCCAGAGGtCGGTGGGTCGAAACCATCCTGGGCTA
ptr	chr6	28938737	28938808	28938737	28938808	Ala	-	GGGGATGTAGCTCAGTGGTAGAGCGCATGCTTCGCATGTATGAGGcCCCGGGTTCGATCCCCGGCATCTCCA
ptr	chr3	170845840	170845913	170845840	170845913	Ile	+	GGCTTGTTAGCTCAGCTGGTtGGAGTGTGGTGTTAATAACGTCAAGATTGCAAGTTCAATTGCCATATGGGCCA
ptr	chr9	73482311	73482382	73482311	73482382	Asp	-	TCCTCGTTAGTATGGTGGTgAGTATCCCTGCCTGTCACGCGGGAGACCGGGGTTCGATTCCCCAACGGGGAG
ptr	chr5	182374863	182374935	182374863	182374935	Lys	-	GCCCGGCTAGCTCAGTCGGTAGAGCATGAGACCCTTAATCTCAGGGtCGTGGGTTCGAGCCCCACGTTGGGCG
ptr	chr6	26845026	26845114	26845026	26845114	Tyr	+	CCTTCGATAGCTCAGTTGGTAGAGCGGAGGACTGTAGgttcattaagcaaggtATCCTTAGGtCGCTGGTTCAAATCCGGCTCGGAGGA
ptr	chr6	27421952	27422025	27421952	27422025	Thr	+	GGCCCTGTGGCTTAGCTGGTcAAAGCGCCTGTCTAGTAAACAGGAGAtCCTGGGTTCGAATCCCAGCGGGGCCT
ptr	chr11	107035160	107035241	107035160	107035241	Ser	+	TGAGTTGTAGCTGAGTGGTtAAGGCAACGAGCTAGAAATTCGTTGGTTTCTCTCTGTGCAGGTTTGAATCCTGCTAATTATG
ptr	chr12	125799174	125799245	125799174	125799245	Ala	-	GGGGATGTAGCTCAGTGGTAGAGCGCATGCTTTGCATGTATGAGGcCCTGGGTTCGATCCCCGGCATCTCCA
ptr	chr20	49696401	49696478	49696401	49696478	Ile	-	GACCAATTAgcaaGCACAGTTGGCtAGAACATGGTGCTAATAAGGCCACGGtCAGGGGTTCAATTCCCTTATGGGCTG
ptr	chr6	158282555	158282629	158282555	158282629	Ser	-	GTTAAGACGGCAGAGCCcGGCaATTGCGTAAAATTTGAAACTTTATGGtCAGAGGTTCAATTCCTCTTCTTAACA
ptr	chr1	139768533	139768604	139768533	139768604	Glu	-	TCCCTGGTGGTCTAGTGGCtAGGATTCGGCGCTTTCACCGCCGCGGCCCGGGTTCGATTCCCGGTCAGGGAA
ptr	chr6	27544107	27544180	27544107	27544180	Ile	+	GGCCGGTTAACTTAATTGGTtAGAGCGTGGTGCTAATAATGCCAAAGtTGCGGTTTGGATCCCCGAACGGGCCA
ptr	chr14	19536503	19536574	19536503	19536574	Pro	-	GGCTCGTTGGTCTAGGGGTATGATTCTCGCTTAGGGTGCGAGAGGtCCCGGGTTCAAATCCCGGACGAGCCC
ptr	chr20	17933064	17933141	17933064	17933141	Gln	+	GGCAGTGTAGCCCAGAGGTtcaAGGGCATTCGCTCTGGcaTCAGAAGGGtCTGGGTTCAAATCCCttGtGCACTGCTT
ptr	chr8	96398659	96398727	96398659	96398727	Undet	+	GGTCTTGTGCTCAGTGGAAGCCTCTGTCTGAcCATACAGATGATCCAGGTTCGAATCCTGGCAAGGCCA
ptr	chr2A	82464577	82464651	82464577	82464651	Leu	+	GTTAAGATGGCAGAGCCcGGTaATTGCATAAAACTTAAAACTTTACAAtCAGAGGTTCAATTCCTCTTCTTGACA
ptr	chr6	26862957	26863045	26862957	26863045	Tyr	+	CCTTCGATAGCTCAGCTGGTAGAGCGGAGGACTGTAGgggtttgaatatggtcATCCTTAGGtCGCTGGTTCGAATCCGGCTCGGAGGA
ptr	chr2A	27424486	27424574	27424486	27424574	Tyr	+	CCTTCGATAGCTCAGTTGGTAGAGCGGAGGACTGTAGtggatggagcgtggtaATCCTTAGGtCGCTGGTTCGATTCCGGCTCGAAGGA
ptr	chr15	86683024	86683096	86683024	86683096	Arg	+	GGCCGCGTGGCCTAATGGAtAAGGCGTCTGACTTCGGATCAGAAGAtTGCAGGTTCGAGTCCTGCCGCGGTCG
ptr	chr6	26578225	26578296	26578225	26578296	Gln	-	GGCCCCATGGTGTAATGGTtAGCACTCTGGACTTTGAATCCAGCGATCCGAGTTCAAATCTCGGTGGGACCT
ptr	chr10	130758312	130758384	130758312	130758384	Undet	-	GGCAAAGTAGGGTAGTGGTtAgggTCACAGATTCTTGAGCCAGTCTGCCTGGGTTCAAATCCCAGCTCTGTCA
ptr	chr6	27954954	27955027	27954954	27955027	Thr	-	GGCTCCGTGGCTTAGCTGGTtAAAGCGCCTGTCTAGTAAACAGGAGAtCCTGGGTTCGAATCCCAGCGGGGCCT
ptr	chr12	96286495	96286566	96286495	96286566	Asp	+	TCCTCGTTAGTATAGTGGTgAGTATCCCCGCCTGTCACGCGGGAGACCGGGGTTCGATTCCCCGACGGGGAG
ptr	chr8	63943472	63943560	63943472	63943560	Tyr	+	CCTTCGATAGCTCAGCTGGTAGAGCGGAGGACTGTAGgcgcgcgcccgtggccATCCTTAGGtCGCTGGTTCGATTCCGGCTCGAAGGA
ptr	chr16	3204124	3204195	3204124	3204195	Pro	+	GGCTCGTTGGTCTAGGGGTATGATTCTCGCTTTGGGTGCGAGAGGtCCCGGGTTCAAATCCCGGACGAGCCC
ptr	chr2B	160623325	160623396	160623325	160623396	Ala	+	GGGGATGTAGCTCAGTGGTAGAGCGCGCGCTTCGCATGTGTGAGGtCCCGGGTTCAATCCCCGGCATCTCCA
ptr	chr16	3238834	3238905	3238834	3238905	Pro	+	GGCTCGTTGGTCTAGGGGTATGATTCTCGCTTAGGGTGCGAGAGGtCCCGGGTTCAAATCCTGGACGAGCCC
ptr	chr11	57328811	57328893	57328811	57328893	Leu	+	ACCAGAATGGCCGAGTGGTtAAGGCGTTGGACTTAAGATCCAATGGATTCATATCCGCGTGGGTTCGAACCCCACTTCTGGTA
ptr	chr14	19548517	19548598	19548517	19548598	Leu	+	GGTAGTGTGGCCGAGCGGTctAAGGCGCTGGATTTAGGCTCCAGTCTCTTCGGGGGCGTGGGTTCGAATCCCACCACTGCCA
ptr	chr1	146086708	146086779	146086708	146086779	Pro	-	GGCTCGTTGGTCTAGGGGTATGATTCTCGCTTAGGGTGCGAGAGGtCCCGGGTTCAAATCCCGGACGAGCCC
ptr	chr14	19556487	19556558	19556487	19556558	Pro	+	GGCTCGTTGGTCTAGTGGTATGATTCTCGCTTTGGGTGCGAGAGGtCCCGGGTTCAAATCCCGGACGAGCCC
ptr	chr2A	30473150	30473221	30473150	30473221	Leu	+	GGGCCAGTGGCTCAATGGAtAATGCGTTGACTAAGAATCAGAAGAtTCCAGGCTTGACTCCTGGCTGGCTCA
ptr	chr6	27952969	27953042	27952969	27953042	Val	+	TTTTCTGTAGTGTAGTTGTTAACACGTTCGCCTCACACGCTTAAAGttCTCTGGTTGGATACCAGATGGAAATG
ptr	chr5	182340943	182341015	182340943	182341015	Val	-	GTTTCCGTAGTGTAGTGGTtATCACGTTCGCCTAACACGCGAAAGGtCCCCGGTTCGAAACCGGGCGGAAACA
ptr	chr18	53766617	53766688	53766617	53766688	Gly	+	GTGTTGGTGGTATAGTGGTgAGCATAGCTGCCTTCCAAGCAATTGACCCGACTTCGATTCCCAGCCAACGCA
ptr	chr6	27597155	27597227	27597155	27597227	Lys	-	GCCTGGGTAGCTCAGTCGGTAGAGCATCAGACTTTTAATCTGAGGGtCCGGGGTTCAAGTCCCTGTCCAGGCG
ptr	chr16	3202607	3202679	3202607	3202679	Lys	-	GCCCGGCTAGCTCAGTCGGTAGAGCATGAGACTCTTAATCTCAGGGtCGTGGGTTCGAGCCCCACGTTGGGCG
ptr	chr1	7938239	7938308	7938239	7938308	Undet	-	TCCCTGGTAGTCTAGTGGTtGGGATTCCGCGCTCGcCATCACAACCCAGGTTCGATTCCTGGTCAGGGAA
ptr	chr12	97345993	97346066	97345993	97346066	Gln	-	GGCAATGTAGCATTGTGGCtaAGTGCACAGTCTTTGGaAACTGgCAGGCCTGGGTTCAAATCCCAGCTTATTCA
ptr	chr6	26821764	26821837	26821764	26821837	Ile	+	GGCCGGTTAGCTCAGTTGGTtAGAGCGTGGTGCTAATAACGCCAAGGtCGCGGGTTCGATCCCCGTACGGGCCA
ptr	chr7	150613033	150613104	150613033	150613104	Cys	+	GGGGGTATAGCTCAGTGGTAGAGCATTTGACTGCAGATCAAGAGGtCCCTGGTTCAAATCCAGGTGCCCCCT
ptr	chr6	28171634	28171705	28171634	28171705	Met	-	AGCAGAGTGGCGCAGCGGAAGCGTGCTGGGCCCATAACCCAGAGGtCGATGGATCGAAACCATCCTCTGCTA
ptr	chr16	3216144	3216214	3216144	3216214	Pro	-	GGCCTGTTGGTCTAGAGGTATGATTCTCGCTTTGGGTGCGAGAGGCCCCGGTGCGAGTCCCAGAGGAGCCC
ptr	chr3	135729531	135729602	135729531	135729602	Cys	-	GGGGGTATAGCTCAGGGGTAGAGCATTTGACTGCAGATCAAGAGGtCCCTGGTTCAAATCCAGGTGCCCCCT
ptr	chr3	135726827	135726898	135726827	135726898	Cys	-	GGGGGTGTAGCTCAGTGGTAGAGCATTTGACTGCAGATCAAGAGGtCCCTGGTTCAAATCCAGGTGCCCCCT
ptr	chr6	27417782	27417853	27417782	27417853	His	+	GCCGTGATCGTATAGTGGTtAGTACTCTGCGTTGTGGCCGCAGCAACCTCGGTTCGAATCCGAGTCACGGCA
ptr	chr16	70129315	70129385	70129315	70129385	Gly	+	GCATTGGTGGTTCAGTGGTAGAATTCTCGCCTGCCATGCGGGCGGCCGGGGTTGGATTCCTGGCCAATGCA
ptr	chr6	28854242	28854313	28854242	28854313	Gln	+	GGTCCCATGGTGTAATGGTtAGCACTCTGGACTTTGAATCCAGCAATCCGAGTTCGAATCTCGGTGGGACCT
ptr	chr6	27999858	27999930	27999858	27999930	Val	-	GTTTCCGTAGTGTAGTGGTtATTACGTTAGCCTCACACGCGAAAAGtCCCCGGTTCAAAACCGGGCGGGAACA
ptr	chr6	27829914	27830000	27829914	27830000	Arg	+	GGCTCTGTGGCGCAATGGAtAGCGCATTGGACTTCTAgcctaaatcaagagATTCAAAGGtTGCGGGTTCGAGTCCCGCCAGAGTCG
ptr	chr14	30652447	30652517	30652447	30652517	Glu	-	ACCCTGTGGTCTAGTGGCtAAGACTTTGTGCTTTCATTGCTGCAtCCTAGGTTCAATTCCCAGTCAGGGAA
ptr	chr1	201703001	201703073	201703001	201703073	Thr	+	GGCTCCATAGCTCAGTGGTtAGAGCACTGGTCTTGTAAACCAGGGGtCGCGAGTTCGATCCTCGCTGGGGCCT
ptr	chr5	182360645	182360717	182360645	182360717	Lys	+	GCCCGGCTAGCTCAGTCGGTAGAGCATGAGACTCTTAATCTCAGGGtCGTGGGTTCGAGCCCCACGTTGGGCG
ptr	chr2B	210167547	210167618	210167547	210167618	Glu	+	CCCCTGGTGGTCTAGTGGTtAGGATTCGGCACTCTCACCGTCGCTGCCTGCGTTCAATTCCCGGTCAGGGAA
ptr	chr20	47391338	47391419	47391338	47391419	Leu	-	GGTAGGGTGGCCGAGCGGTctAAGGCACTGTATTAAGACTCCAGTCTCTTCAGAGGCATGGGTTTGAATCCCCCTGCTGCCA
ptr	chr11	74004390	74004461	74004390	74004461	Pro	+	GGCTCGTTGGTCTAGGGGTATGATTCTCGCTTAGGGTGCGAGAGGtCCCGGGTTCAAATCCCGGACGAGCCC
ptr	chr16	3243004	3243076	3243004	3243076	Lys	+	GCCCAGCTAGCTCAGCCGGTAGAGCATAAGACTCTTAATCTCAGGGtCGTGGGTTTGAGCCCTGTGTTGAGCA
ptr	chr1	94605735	94605819	94605735	94605819	Arg	+	GGCTCCGTGGCGCAATGGAtAGCGCATTGGACTTCTAgaggctgaaggcATTCAAAGGtTCCGGGTTCGAGTCCCGGCGGAGTCG
ptr	chr6	27860507	27860579	27860507	27860579	Lys	-	GCCTGGATAGCTCAGTCGGTAGAGCATCAGACTTTTAATCTGAGGGtCCAGGGTTCAAGTCCCTGTTCAGGCG
ptr	chr5	160876302	160876379	160876302	160876379	Leu	-	GGCAGTGGAGTTTAGTGGTTAAGGACCTGCTCAGAcatcACAGGTAGGTAGATCTGGGTTCAAACCCTAGCCCTGGCA
ptr	chr17	63305907	63305980	63305907	63305980	Thr	-	AGCACCATGGCTTAGTTGGTtAAAGCACCTGTCTAGTAAACAGGAGAtCCTGAGTTTCAATCCCAATGGTGCCT
ptr	chr17	73953776	73953848	73953776	73953848	Arg	+	GACCGCGTGGCCTAATGGAtAAGGCGTCTGACTTCGGATCAGAAGAtTGAGGGTTCGAGTCCCTTCGTGGTCG
ptr	chr12	98778987	98779058	98778987	98779058	Trp	+	GACCTCGTGGCGCAACGGTAGCGCGTCTGACTCCAGATCAGAAGGcTGCGTGTTCGAATCACGTCGGGGTCA
ptr	chr6	26580146	26580217	26580146	26580217	Met	-	AGCAGAGTGGCGCAGCGGAAGCGTGCTGGGCCCATAACCCAGAGGtCGATGGATCGAAACCATCCTCTGCTA
ptr	chr10	22907142	22907214	22907142	22907214	Pro	+	GGCAGTGTGGCATAGTGGTtAgcaATGTGCGCTCTGGGGCTGCTGAtCCCAGGCTCAAACCCTGGCGCTGTCA
ptr	chr8	63941871	63941963	63941871	63941963	Tyr	+	CCTTCGATAGCTCAGCTGGTAGAGCGGAGGACTGTAGctatttcctcagcaggagacATCCTTAGGtCGCTGGTTCGATTCCGGCTCGAAGGA
ptr	chr9	127502084	127502174	127502084	127502174	Arg	-	GGCTCTGTGGCGCAATGGAtAGCGCATTGGACTTCTAgctgagcctagtgtggtcATTCAAAGGtTGTGGGTTCGAGTCCCACCAGAGTCG
ptr	chr6	28067492	28067563	28067492	28067563	Gln	-	GGCCCCATGGTGTAATGGTtAGCACTCTGGACTTTGAATCCAGCGATCCGAGTTCAAATCTCGGTGGGACCT
ptr	chr15	23567033	23567104	23567033	23567104	Glu	-	TCCCACATGGTCTAGCGGTtAGGATTCCTGGTTTTCACCCAGGCGGCCCGGGTTCGACTCCCGGTGTGGGAA
ptr	chr1	186106170	186106246	186106170	186106246	Pro	-	GCCAGGAGAGCTCAGTGGTgACGGGATGAGATCTGGACTCACACCTCTAGGCCTGGGTTCAAATCCCAGGTCTAGCG
ptr	chr6	26579618	26579699	26579618	26579699	Ser	-	GTAGTCGTGGCCGAGTGGTtAAGGCGATGGACTTGAAATCCATTGGGGTCTCCCCGCGCAGGTTCGAATCCTGCCGACTACG
ptr	chr6	28802041	28802134	28802041	28802134	Ile	+	GCTCCAGTGGCGCAATCGGTtAGCGCGCGGTACTTATAagacagtgcacctgtgagcaATGCCGAGGtTGTGAGTTCAAGCCTCACCTGGAGCA
ptr	chr1	139874013	139874086	139874013	139874086	Asn	+	GTCTCTGTGGCGCAATCGGTtAGCGCGTTCGGCTGTTAACCGAAAGGtTGGTGGTTCGATCCCACCCAGGGACG
ptr	chr16	70130128	70130198	70130128	70130198	Gly	+	GCATTGGTGGTTCAGTGGTAGAATTCTCGCCTGCCACGCGGGAGGCCCGGGTTCGATTCCCGGCCAATGCA
ptr	chr6	27466120	27466192	27466120	27466192	Val	-	GTTTCCGTAGTGGAGTGGTtATCACGTTCGCCTCACACGCGAAAGGtCCCCGGTTTGAAACCGGGGGGAAACA
ptr	chr16	3240767	3240839	3240767	3240839	Arg	+	GCCCCAGTGGCCTAATGGAtAAGGCACTGGCCTCCTAAGCCAGGGAtTGTGGGTTCGAGTCCCACCTGGGGTA
ptr	chr6	27951350	27951422	27951350	27951422	Val	-	GTTTCCGTAGTGTAGTGGTtATCACGTTTGCCTAACACGCGAAAGAtCCCCGGTTCGAAACCGGGCGGAAACA
ptr	chr16	3205566	3205660	3205566	3205660	Pro	+	GGCTCGTTGGTCTAGGGTtGTGGTTCTCGCTTAGGGaccacagggacaagccCGGGAGACCCAAGAGGtCCCGGGTTCAAATCCCGGACGAGCCC
ptr	chr2A	78688641	78688712	78688641	78688712	Pro	+	GGCTGGTTGGTCTAGGGCtATGATTCTCACTTAGGGTGCAAGAGGtCCTGGGTTCAAATCCCAGAGGAGCCC
ptr	chr19	56814425	56814497	56814425	56814497	Lys	-	CTGCAGCTAGTTCAGTCGGTAGAGCATGAGACTCTTAATCTCAGGGtCATGGGTTCGTGCCCCATGTTGGGTG
ptr	chr1	139767310	139767382	139767310	139767382	Undet	+	TCCCTGTTGGTCTAGTGGCtAGGATTCTAGTgCTTTAACtGCCAGCGCCCAGGTTCGATTCCCGGTTAGGAAA
ptr	chr6	27942525	27942606	27942525	27942606	Ser	-	GCTGTGATGGCCGAGTGGTtAAGGTGTTGGACTCGAAATCCAATGGGGGTTCCCCGCGCAGGTTCAAATCCTGCTCACAGCG
ptr	chrX	18850914	18850986	18850914	18850986	Val	-	GGTTCCATAGTGTAGTGGTtATCACGTCTGCTTTACACGCAGAAGGtCCTGGGTTCGAGCCCCAGTGGAACCA
ptr	chr12	125804774	125804845	125804774	125804845	Asp	-	TCCTCGTTAGTATAGTGGTgAGTATCCCCGCCTGTCACGCGGGAGACCGGGGTTCGATTCCCCGACGGGGAG
ptr	chr14	19533227	19533308	19533227	19533308	Leu	+	GGTAGCGTGGCCGAGCGGTctAAGGCGCTGGATTAAGGCTCCAGTCTCTTCGGGGGCGTGGGTTCGAATCCCACCGCTGCCA
ptr	chr1	139865877	139865948	139865877	139865948	Asp	+	TTCTCGTTAGTATAGTGGTgAGTATCCCCGCCTGTCACGGGGGAGACCGGGGTTTGATCTCCCGACGGGGAG
ptr	chr14	57256565	57256637	57256565	57256637	Lys	-	GCCCGGCTAGCTCAGTCGGTAGAGCATGGGACTCTTAATCCCAGGGtCGTGGGTTCGAGCCCCACGTTGGGCG
ptr	chr5	182340222	182340303	182340222	182340303	Leu	+	GGTAGCGTGGCCGAGCGGTctAAGGCGCTGGATTAAGGCTCCAGTCTCTTCGGGGGCGTGGGTTCGAATCCCACCGCTGCCA
ptr	chr6	27771335	27771416	27771335	27771416	Ser	-	GTAGTCGTGGCCGAGTGGTtAAGGCGATGGACTTGAAATCCATTGGGGTTTCCCCGCGCAGGTTCGAATCCTGTCGGCTACG
ptr	chr6	26594610	26594691	26594610	26594691	Ser	+	GTAGTCGTGGCCGAGTGGTtAAGGCGATGGACTAGAAATCCATTGGGGTCTCCCCGCGCAGGTTCGAATCCTGCCGACTACG
ptr	chr11	74004703	74004774	74004703	74004774	Pro	-	GGCTCGTTGGTCTAGGGGTATGATTCTCGGTTTGGGTCCGAGAGGtCCCGGGTTCAAATCCCGGACGAGCCC
ptr	chr5	152735994	152736065	152735994	152736065	Gln	-	GGTAGTGTAGTCTACTGGTtAAATGCTTGGGCTCTGACATTAACGtCCTGGGTTCAAATCCCAGCTTTGTCA
ptr	chr8	121929914	121929986	121929914	121929986	Phe	-	GCCAAAATAGCTCAGCTGGGAGAGTATTAGGTTGAAGATACAAAGTtCCTTGGCTCAATCCAGAGTTTTGGGG
ptr	chr6	19026848	19026919	19026848	19026919	Gln	+	GGTTCCATGGTGTAATGGTtAGCACTCTGGACTCTGAATCCAGCGATCCGAGTTCAAATCTCGGTGGAACCT
ptr	chr1	184333445	184333517	184333445	184333517	Lys	+	CCCCGGAGAGCTCAGTGGGtAGAGCATCAGACTTTTAATCTGAGGGtCCAGGGTTCAAGTCCTTGTTCGGGCG
ptr	chr17	73953094	73953166	73953094	73953166	Arg	-	GCCCCAGTGGCCTAATGGAtAAGGCACTGGCCTCCTAAGCCAGGGAtTGTGGGTTCGAGTCCCACCTGGGGTG
ptr	chr2B	223300856	223300948	223300856	223300948	Tyr	+	CCTTCAATAGTTCAGCTGGTAGAGCAGAGGACTATAGctacttcctcagtaggatacGTCCTTAGGtCGCTGGTTCGATTCCAGCTTGAAGGA
ptr	chr13	30289566	30289639	30289566	30289639	Asn	-	GTCTCTGTGGCGCAATCGGTtAGCGCGTTCGGCTGTTAACCGAAAGGtTGGTGGTTCGAGCCCACCCAGGGACG
ptr	chr10	34764826	34764893	34764826	34764893	Leu	-	CATAGGGTAGTGGCtAAGAACCTAAACTCTAAATTTAGATGtCCTGAGTTCAAATCCCAGCTGTATGC
ptr	chr12	98778238	98778309	98778238	98778309	Asp	+	TCCTCGTTAGTATAGTGGTtAGTATCCCCGCCTGTCACGCGGGAGACCGGGGTTCAATTCCCCGACGGGGAG
ptr	chr7	150719953	150720024	150719953	150720024	Cys	-	GGGGGTATAGCTCAGCGGTAGAGCATTTGACTGCAGATCAAGAGGtCCCCGGTTCAAATCCGGGTGCCCCCT
ptr	chr6	127030674	127030745	127030674	127030745	Glu	-	TCCCTGGTGGTCTAGTGGTtAGGATTCGGCGCTCTCACCGCCGCGGCCCGGGTTCGATTCCCGGTCAGGGAA
ptr	chr6	29093155	29093227	29093155	29093227	Val	-	GGAGATGTAGTTCAGTGATAGAACGTGTGCCTTACATATAGGAGGCCTCaGGTTCAGCTCCcGAGCACCTCCA
ptr	chr6	28752391	28752464	28752391	28752464	Thr	-	GGCTCTATGGCTTAGTTGGTtAAAGCGCCTGTCTCGTAAACAGGAGAtCCTGGGTTCGACTCCCAGTGGGGCCT
ptr	chr5	182341382	182341453	182341382	182341453	Pro	-	GGCTCGTTGGTCTAGGGGTATGATTCTCGCTTTGGGTGCGAGAGGtCCCGGGTTCAAATCCCGGACGAGCCC
ptr	chr6	27851569	27851640	27851569	27851640	Asp	-	TCCTCGTTAGTATAGTGGTgAGTATCCCCGCCTGTCACGCGGGAGACCGGGGTTCGATTCCCCGACGGGGAG
ptr	chr6	27534048	27534121	27534048	27534121	Ile	+	GGCCGGTTAGTTCAGTTGGTtAGAGCGTGGTGCTAATAATGCCAAGGtCGTGGGTTTGATCCCCATATCGGCCA
ptr	chr6	27757957	27758038	27757957	27758038	Ser	+	GTAGTCGTGGCCGAGTGGTtAAGGCGATGGACTAGAAATCCATTGGGGTCTCCCCGCGCAGGTTCGAATCCTGCCGACTACG
ptr	chr9	14682731	14682802	14682731	14682802	His	-	GCCGTGATCGTATAGTGGTtAGTACTCTGCGTTGTGGCCGCAGCAACCTCGGTTCGAATCCGAGTCACGGCA
ptr	chr8	63519431	63519518	63519431	63519518	Tyr	-	TCTTCAATAGCTCAGCTGGTAGAGCGGAGGACTGTAGgtgcacacccgtggccATCCTTAGGTGCTGGTTCGATTCCGACTTGGAGAG
ptr	chr6	27815133	27815204	27815133	27815204	Gln	-	GGTTCCATGGTGTAATGGTtAGCACTCTGGACTCTGAATCCAGCGATCCGAGTTCAAGTCTCGGTGGAACCT
ptr	chr11	57334526	57334598	57334526	57334598	Phe	-	GCCGAAATAGCTCAGTTGGGAGAGCGTTAGACTGAAGATCTAAAGGtCCCTGGTTCGATCCCGGGTTTCGGCA
ptr	chr6	27436535	27436608	27436535	27436608	Ile	-	GGCCGGTTAGCTCAGTTGGTtAGAGCGTGGTGCTAATAACGCCAAGGtCGCGGGTTCGATCCCCGTACGGGCCA
ptr	chr12	125818926	125818997	125818926	125818997	Ala	+	GGGGATGTAGCTCAGTGGTAGAGCGCATGCTTTGCATGTATGAGGcCCCGGGTTCAATCCCCGGCATCTCCA
ptr	chr16	3220874	3220946	3220874	3220946	Lys	+	GCCCGGCTAGCTCAGTCGGTAGAGCATGAGACTCTTAATCTCAGGGtCGTGGGTTCGAGCCCCACGTTGGGCG
ptr	chr4	125966084	125966155	125966084	125966155	Cys	-	GGGGGTATAGCTCAGTGGTAGAGCATTTGACTGCAGATCAAGAGGtCCCTGGTTCAAATCCGGGTGTCCCCT
ptr	chr1	143937407	143937479	143937407	143937479	Lys	+	GTCTAGCTAGATCAGTTGGTAGAGCATGAGACTCTTAATCTCAGGGtCATGGGTTCGAGCCCTACGTTGGGCG
ptr	chr9	122953132	122953204	122953132	122953204	Gln	-	GAGCTGTAGCATAGTGATtAGGGACATGGACTCTGGAGCCAAATCTGCCTGGGTTCTAGTCCCAGCTGTCTCA
ptr	chr6	26802226	26802299	26802226	26802299	Thr	-	GGCTCCGTGGCTTAGCTGGTtAAAGCGCCTGTCTAGTAAACAGGAGAtCCTGGGTTCGAATCCCAGCGGGGCCT
ptr	chr6	27743332	27743403	27743332	27743403	Asp	+	TCCTCGTTAGTATAGTGGTgAGTATCCCCGCCTGTCACGCGGGAGACCGGGGTTCGATTCCCCGACGGGGAG
ptr	chr16	14517154	14517225	14517154	14517225	Thr	+	GGCGCGGTGGCCAAGTGGTAAGGCGTCGGTCTCGTAAACCGAAGAtCACGGGTTCGAACCCCGTCCGTGCCT
ptr	chr17	73952186	73952258	73952186	73952258	Arg	+	GCCCCAGTGGCCTAATGGAtAAGGCACTGGCCTCCTAAGCCAGGGAtTGTGGGTTCGAGTCCCACCTGGGGTA
ptr	chr14	19618603	19618674	19618603	19618674	Pro	+	GGCTCGTTGGTCTAGGGGTATGATTCTCGCTTTGGGTGCGAGAGGtCCCGGGTTCAAATCCCGGACGAGCCC
ptr	chr2A	44944452	44944534	44944452	44944534	Leu	+	GTCAGGGTGGCCGAGCTGTCtAAGGCGCTGCATTCAGGTCGCAGCCTCCCCTGGAGtTATGGGTTCAATTCTCACTTCTGACA
ptr	chr5	182371165	182371237	182371165	182371237	Val	-	GTTTCCGTAGTGTAGTGGTtATCACGTTCGCCTAACACGCGAAAGGtCCCCAGTTCGAAACCGGGCGGAAACA
ptr	chr16	3195935	3196007	3195935	3196007	Arg	+	GGCCGCGTGGCCTAATGGAtAAGGCGTCTGATTCCGGATCAGAAGAtTGAGGGTTCGAGTCCCTTCGTGGTCG
ptr	chr2B	228434299	228434372	228434299	228434372	Lys	-	GCTGGGGTAACTCAGTTGGTAGAGTAGCAGACTTTTCATCTGAGGGtCCAGGGTTTTAGTCCCaTGTCCAGGCA
ptr	chr20	42305857	42305929	42305857	42305929	Gly	+	GCTTCTGTAATGTAGTGGTtATCACATTCGCCTCCCACATGAAAGGtCACCAGTTTGAGACCAGGCCAAAACA
ptr	chr6	27349317	27349388	27349317	27349388	Pro	+	GGCTCGTTGGTCTAGGGGTATGATTCTCGCTTCGGGTGCGAGAGGtCCCGGGTTCAAATCCCGGACGAGCCC
ptr	chr19	1334096	1334169	1334096	1334169	Asn	+	GTCTCTGTGGCGCAATCGGTtAGCGCGTTCGGCTGTTAACCGAAAGGtTGGTGGTTCGAGCCCACCCAGGGACG
ptr	chr3	127551291	127551363	127551291	127551363	Gln	+	AGCAGTGTGGGCCAGTGGGAAGCGCtCAGGCTTTGGGGCTGgGAGGaTCTGGGTTTGAATCCCAGCTCTGCTG
ptr	chr10	11389957	11390028	11389957	11390028	Gly	+	GGCGGCGTGGGGTAGAGGCctcAGGCTTGTGCTCCCACCGAACAGGCCTGGGTTCGAATCCCTGCTCTGCCA
ptr	chr6	28172050	28172120	28172050	28172120	Gly	-	GCATTGGTGGTTCAGTGGTAGAATTCTCGCCTGCCACGCGGGAGGCCCGGGTTCGATTCCCGGCCAATGCA
ptr	chr6	27769252	27769323	27769252	27769323	Asp	+	TCCTCGTTAGTATAGTGGTgAGTATCCCCGCCTGTCACGCGGGAGGCCGGGGTTCGATTCCCCGACGGGGAG
ptr	chr6	26595246	26595318	26595246	26595318	Arg	+	GGGCCAGTGGCGCAATGGAtAACGCGTCTGACTACGGATCAGAAGAtTCCAGGTTCGACTCCTGGCTGGCTCG
ptr	chr6	26807377	26807449	26807377	26807449	Val	+	GTTTCCGTAGTGTAGTGGTtATCACGTTCGCCTCACACGCGAAAGGtCCCCGGTTCGAAACCGGGCGGAAACA
ptr	chr19	44636307	44636399	44636307	44636399	Ile	-	GCTCCAGTGGCGCAATCGGTtAGCGCGCGGTACTTATAtgacagtgcgagcggagcaATGCCGAGGtTGTGAGTTCGATCCTCACCTGGAGCA
ptr	chr5	182359757	182359828	182359757	182359828	Ala	+	GGGGATGTAGCTCAGTGGTAGAGCGCATGCTTTGCATGTATGAGGcCCCGGGTTCGATCCCCGGCATCTCCA
ptr	chr6	27799635	27799716	27799635	27799716	Ser	+	GTAGTCGTGGCCGAGTGGTtAAGGCGATGGACTAGAAATCCATTGAGGTTTCCCCGCGCAGGTTCGAATCCTGCCGACTACG
ptr	chr2B	223690404	223690479	223690404	223690479	Gln	+	GTGAGACTGcacaGCCCAGTGGTgcAGGGCATGGCTCTGAcACCTGGCGGCCTGGGTTCAAATCCCAGCTTCTACA
ptr	chr6	27938606	27938679	27938606	27938679	Ile	+	GGCCGGTTAGCTCAGTTGGCtAGAGCGTGGTGCTAATAACGCCAAGGtCGCGGGTTCGATCCCCGTACGGGCCA
ptr	chr6	26806821	26806893	26806821	26806893	Arg	+	GGGCCAGTGGCGCAATGGAtAACGCGTCTGACTACGGATCAGAAGAtTCCAGGTTCGACTCCTGGCTGGCTCG
ptr	chr1	183348555	183348627	183348555	183348627	Lys	-	GCCCGGATAGCTCAGTCGGTAGAGCATCAGACTTTTAATCTGAGGGtCCAGGGTTCAAGTCCCTGTTCGGGCG
ptr	chr21	3919157	3919227	3919157	3919227	Gly	-	GCATGGGTGGTTCAGTGGTAGAATTCTCGCCTGCCACGCGGGAGGCCCGGGTTCGATTCCCGGCCCATGCA
ptr	chr6	28923339	28923410	28923339	28923410	Ala	-	GGGGATGTAGCTCAGTGGTAGAGCGCATGCTTAGCATGCATGAGGtCCCGGGTTCGATCCCCAGCATCTCCA
ptr	chr1	139772418	139772491	139772418	139772491	Asn	-	GTCTCTGTGGCGCAATCGGTtAGCGCGTTCGGCTGTTAACCGAAAGGtTGGTGGTTCGAGCCCACCCAGGGACG
ptr	chr16	72840109	72840181	72840109	72840181	Lys	-	GCCTGGATAGCTCAGTTGGTAGAGCATCAGACTTTTAATCTGAGGGtCCAGGGTTCAAGTCCCTGTTCAGGCA
ptr	chr14	19616289	19616361	19616289	19616361	Thr	+	GGCCCTATAGCTCAGGGGTtAGAGCACTGGTCTTGTAAACCAGGGGtCGCGAGTTCAAATCTCGCTGGGGCCT
ptr	chr6	26586115	26586186	26586115	26586186	Trp	-	GACCTCGTGGCGCAACGGTAGCGCGTCTGACTCCAGATCAGAAGGtTGCGTGTTCAAATCACGTCGGGGTCA
ptr	chr1	55453503	55453575	55453503	55453575	Lys	-	GCCCAGCTAGCTCAGTCGGTAGAGCATGAGACTCTTAATCTCAGGGtCATGGGTTTGAGCCCCACGTTTGGTG
ptr	chr6	27497752	27497825	27497752	27497825	Ile	-	GGCCGGTTAGCTCAGTTGGTtAGAGCGTGGTGCTAATAACGCCAAGGtCGCGGGTTCGATCCCCGTACGGGCCA
ptr	chr4	40966821	40966893	40966821	40966893	Gln	-	GACCATGTGGCCTAAGGGAaAAGACATCTCACTTTGGGTCAGAAGAtTGAGGGTTCAAGTCCTTTCATGGTCA
ptr	chr2B	160623702	160623772	160623702	160623772	Gly	-	GCATTGGTGGTTCAGTGGTAGAATTCTCGCCTGCCACGCGGGAGGCCCGGGTTCGATTCCCGGCCAATGCA
ptr	chr16	3210138	3210210	3210138	3210210	Lys	+	GCCTGGCTAGCTCAGTCGGCAGAGCATGAGACTCTTAATCTCAGGGtCGTGGGTTCGAGCCCCACGTTGGGCG
ptr	chr11	9090516	9090589	9090516	9090589	Met	+	GCCTCCTTAGTGCAGTAGGTAGTGCGTCAGTCTCATAaATCCGAAGGtCCTGAGTTCGAGCCTCAGAGGGGGCA
ptr	chr9	109134915	109134987	109134915	109134987	Arg	+	GGCCGCGTGGCCTAATGGAtAAGGCGTCTGACTTCGGATCAGAAGAtTGCAGGTTCGAGTCCTGCCACGGTCG
ptr	chr6	27934801	27934876	27934801	27934876	Phe	+	GCCGAAATAGCTCAATTGGGAGAGTGTTAGACTGAAGatcTTCTGCAGGtCTCTGGTTCAATTCCGGGTTTCGACA
ptr	chr5	143153700	143153771	143153700	143153771	Asp	-	CCCTCATTAATATAGTGGTgAGTATCCCCGCCTGTCACGCGGGAAACTGGGGTTCGATTTCCTGACAAGAAG
ptr	chr9	19698214	19698288	19698214	19698288	Met	+	AGCGGAGTGGTGCAGTGGAAGCATACctaTGGGCCCATAACCCAGAGGtTGATGGATGGAAACCATCCTCTGCTA
ptr	chr1	128199394	128199464	128199394	128199464	Ala	-	GGGGGTGTAGATCAGTGGTAGGGCGCATGCTTAGCATGCATGAGGcCCTGGGTCAATCCCCAGCACCTCCA
ptr	chr6	27813044	27813125	27813044	27813125	Ser	+	GTAGTCGTGGCCGAGTGGTtAAGGCGATGGACTTGAAATCCATTGGGGTTTCCCCGCGCAGGTTCGAATCCTGCCGACTACG
ptr	chr2A	27424918	27424990	27424918	27424990	Ala	+	GGGGGATTAGCTCAAATGGTAGAGCGCTCGCTTAGCATGCGAGAGGtAGCGGGATCGATGCCCGCATCCTCCA
ptr	chr6	27742599	27742680	27742599	27742680	Ser	+	GTAGTCGTGGCCGAGTGGTtAAGGCGATGGACTAGAAATCCATTGGGGTCTCCCCGCGCAGGTTCGAATCCTGCCGACTACG
ptr	chr19	54530509	54530581	54530509	54530581	Lys	-	ACCTGGGTAGCTTAGTTGGTAGAGCATTGGACTTTTAATTTGAGGGcCCAGGTTTCAAGTCCCTGTTTGGGTG
ptr	chr14	19554642	19554714	19554642	19554714	Thr	-	GGCTCCATAGCTCAGGGGTtAGAGCACTGGTCTTGTAAACCAGGGGtCGCGAGTTCAAATCTCGCTGGGGCCT
ptr	chr6	145695743	145695825	145695743	145695825	Leu	+	ACCAGGATGGCCGAGTGGTtAAGGCGTTGGACTTAAGATCCAATGGACATATGTCCGCGTGGGTTCGAACCCCACTCCTGGTA
ptr	chr14	21829409	21829481	21829409	21829481	Arg	+	GGGCCAGTGGCGCAATGGAtAACGCGTCTGACTACGGATCAGAAGAtTCCAGGTTCGACTCCTGGCTGGCTCG
ptr	chr11	57337392	57337464	57337392	57337464	Lys	-	GCCCGGATAGCTCAGTCGGTAGAGCATCAGACTTTTAATCTGAGGGtCCAGGGTTCAAGTCCCTGTTCGGGCG
ptr	chr14	19536892	19536964	19536892	19536964	Thr	-	GGCTCCATAGCTCAGGGGTtAGAGCACTGGTCTTGTAAACCAGGGGtCGCGAGTTCAATTCTCGCTGGGGCCT
ptr	chr5	153469915	153470094	153469915	153470094	Cys	+	GGCTGTATAGCTCAGTGGTAGAGCATTTGACTACAGaatcccatactcaggggaaggagaactgggggtttctcagtgggtcaaaggacttgcagtggtaaaccaaaagcaactctctttataagctatgtaacaaactttaaaGTCATATGtAGCTGGgTTCAAATCCTGTTTCTGCCA
ptr	chr14	72830189	72830261	72830189	72830261	Lys	-	ACCCAGATAGCTCAGTTGATAGAGCATCAGACTTTTAATCTGAGGGtCCAGGGTTCATGTCCCTGTTCCTTAA
ptr	chr19	4734611	4734682	4734611	4734682	Gly	+	GCGTTGGTGGTATAGTGGTtAGCATAGCTGCCTTCCAAGCAGTTGACCCGGGTTCGATTCCCGGCCAACGCA
ptr	chr16	3198157	3198229	3198157	3198229	Arg	+	GCCCCGGTGGCCTAATGGAtAAGACATTGGCCTCCTAAGCCAGGGAtTGTGGGTTCGAGTCCCACCCGGGGTA
ptr	chr11	120514262	120514334	120514262	120514334	Lys	+	GCCTGGATAGCTCAGTTGGTAGAGCATCAGACTTTTAATCTGAGGGtCCAGGGTTCAAGTCCCTGTTCAGGCG
ptr	chr6	27785005	27785076	27785005	27785076	Gln	+	GGTTCCATGGTGTAATGGTtAGCACTCTGGACTCTGAATCCAGCGATCCGAGTTCAAATCTCGGTGGAACCT
ptr	chr21	1013532	1013602	1013532	1013602	Sup	+	GGCAGTGACATGTAATGGTtATGAGGGTGGACTTTAACCACACTGCCTAGGTTCAAATCCTGACTCTGTCA
ptr	chr17	67151484	67151558	67151484	67151558	Undet	-	GGCAGAATGGTGCAGTGGTtcAGCACCCAGGCTCTGCAGCCAGCTGTTGCCTGGGCTCAAATCCCAGCTCTGCCA
ptr	chr15	37489916	37489997	37489916	37489997	Ser	-	GACGAGGTGGCCGAGTGGTtAAGGCGATGGACTGCTAATCCATTGTGCTCTGCACGCGTGGGTTCGAATCCCATCCTCGTCG
ptr	chr2B	227502261	227502448	227502261	227502448	Val	-	GTTTCCGTAGTGTAGTGGTtATCACATTCGCCTCACAcatatattgatttaaaaaaatgaaggtaaaaccagttatcatcttaagaactagagtaggttttcatgtactaattaaatattttaaagaaattttttttagaaacgaatgtctctatgtTGCCCAGGtTGGACTCAAACTCCTGGACCCC
ptr	chr14	19591156	19591249	19591156	19591249	Tyr	-	CCTTCGATAGCTCAGCTGGTAGAGCGGAGGACTGTAGattgtatagacatttgcggacATCCTTAGGtCGCTGGTTCGATTCCGGCTCGAAGGA
ptr	chr6	27940628	27940700	27940628	27940700	Arg	-	GGGCCAGTGGCGCAATGGAtAACGCGTCTGACTACGGATCAGAAGAtTCTAGGTTCGACTCCTGGCTGGCTCG
ptr	chr6	28958134	28958207	28958134	28958207	Lys	-	GCCTGGGTAGCTCAGTCGGTAGAGCTaTCAGACTTTTAGCCTGAGGAtTCAGGGTTCAAGCCCTTGCTGGGGCG
ptr	chr5	182344215	182344287	182344215	182344287	Thr	-	GGCTCCATAGCTCAGGGGTtAGAGCACTGGTCTTGTAAACCAGGGGtCGCGAGTTCAAATCTCGCTGGGGCCT
ptr	chr11	57327683	57327755	57327683	57327755	Val	-	GGTTCCATAGTGTAGTGGTtATCACGTCTGCTTTACACGCAGAAGGaCCTGGGTTCGAGCCCCAGTGGAACCA
ptr	chr6	29098932	29099003	29098932	29099003	Ala	-	GGGGGTGTAGCTCAGTGGTAGAGCGCGTGCTTAGCATGCACGAGGcCCCGGGTTCAATCCCCGGCACCTCCA
ptr	chr20	44333294	44333365	44333294	44333365	Pro	-	GGCCATGTGGTGCAGAGGTtAGAAGCTGGCCCTCGGAGTCCCACGGCCTGGGTTCAAATCCCAGTACTGCTC
ptr	chr16	56382062	56382144	56382062	56382144	Leu	-	GTCAGGATGGCCGAGCGGTctAAGGCGCTGCGTTCAGGTCGCAGTCTCCCCTGGAGGCGTGGGTTCGAATCCCACTTCTGACA
ptr	chr12	111662335	111662406	111662335	111662406	Gln	+	GATAGTATAGCACAGTGGTtAGGAGTGTGGTTCTGGaACCAGACTGCCTGGGTTCAAATCCCAGTTTTGCTA
ptr	chr6	27820816	27820897	27820816	27820897	Ser	-	GTAGTCGTGGCCGAGTGGTtAAGGCGGTGGACTAGAAATCCATTGGGGTCTCCCCGCGCAGGTTCGAATCCTGCCGACTACG
ptr	chr10	22571348	22571421	22571348	22571421	Asn	-	GTCTCTGTGGCGCAATCGGTtAGCGCGTTCGGCTGTTAACCGAAAGGtTGGTGGTTCGAGCCCACCCAGGGACG
ptr	chr7	150980253	150980324	150980253	150980324	Cys	+	GGGGGTATAGCTCAGGGGTAGAGCATTTGACTGCAGATCAAGAGGtCCCTGGTTCAAATCCAGGTGCCCCCT
ptr	chr19	1333891	1333963	1333891	1333963	Phe	-	GCCGAAATAGCTCAGTTGGGAGAGCGTTAGACTGAAGATCTAAAGGtCCCTGGTTCGATCCCGGGTTTCGGCA
pab	chr6	147166489	147166571	147166489	147166571	Leu	+	ACCAGGATGGCCGAGTGGTtAAGGCGTTGGACTTAAGATCCAATGGACATATGTCCGCGTGGGTTCGAACCCCACTCCTGGTA
pab	chr11	119524164	119524236	119524164	119524236	Lys	+	GCCCGGGTAGCTCAGTCGGTAGAGCATCAGACTTTTAATCTGAGGGtCCAGGGTTCAAGTCCCTGTTCGGGCA
pab	chr6	27998113	27998194	27998113	27998194	Ser	+	GACGAGGTGGCCGAGTGGTtAAGGCGATGGACTGCTAATCCATTGTGCTCTGCACGCGTGGGTTCGAATCCCATCCTCGTCG
pab	chr19	40346408	40346500	40346408	40346500	Ile	-	GCTCCAGTGGCGCAATCGGTtAGCGCGCGGTACTTATAtgacagtgcgagcggagcaATGCCGAGGtTGTGAGTTCGATCCTCACCTGGAGCA
pab	chr2b	46019017	46019087	46019017	46019087	Gly	-	GCATTGGTGGTTCAGTGGTAGAATTCTCGCCTGCCACGCGGGAGGCCCGGGTTCGATTCCCGGCCAATGCA
pab	chr6	148198549	148198620	148198549	148198620	Gln	+	GGTCCCATGGTGTAATGGTtAGCACTCTGGAATTTGAATCCAGCAATCCGAGTTCGAATCTTGGTGGGACCT
pab	chr14	90575871	90575943	90575871	90575943	Ala	+	GGGGAATTAGCTCAAGTGGTAGAGCGCTCGCTTAGCATGCGAGAGGtAGTGGGATCGATACCCACATTCTCCA
pab	chr6	28186489	28186560	28186489	28186560	Gln	+	GATTCCATGGTGTAATGGTtAGCACTCTGGACTCTGAATCCAGTAATCCGAGTTCAAGTCTCAGTGAAACCT
pab	chr6	28100035	28100107	28100035	28100107	Arg	-	GGGCCAGTGGCGCAATGGAtAACGCATCTGACTACGGATCAGAAGAtTCTAGGTTCGACTCCTGGCTGGCTCG
pab	chr6	28121549	28121621	28121549	28121621	Val	+	GTTTCTGTAGTGTAGTCGTtACCACGTTCACCTAACACGCTAAAGGtCCCCGGTTCAAAACCGGGTGGAAACA
pab	chr11	118532575	118532647	118532575	118532647	Lys	-	GCCTGGGTAGCTCAGTCGGTAGAGCATCAGACTTTTAATCTGAGGGtCCAGGGTTCAAGTCCCTGTTCAGGCG
pab	chr11	110364050	110364133	110364050	110364133	Leu	-	ACCAGGATGGCCAAGTAGTtaAAGGCATTGGACTTAAGATCCAATGGACATATGTAAGTGTGGGTTTGAACCCCACTCCTGGTA
pab	chr2a	85085695	85085767	85085695	85085767	Ala	-	GGGGGATTAGCTCAAATGGTAGAGCGCTCGCTTAGCATGCGAGAGGtAGCGGGATCGATGCCCGCATCCTCCA
pab	chr13	96794279	96794351	96794279	96794351	Phe	-	GCCGAAATAGCTCAGTTGGGAGAGCGTTAGACTGAAGATCTAAAGGtCCCTGGTTCGATCCCGGGTTTCGGCA
pab	chr1	99274	99345	99274	99345	Glu	-	TCCCTGGTGGTCTAGTGGTtAGGATTCGGCGCTCTCACCGCCGCGGCCCGGGTTCGATTCCCGGTCAGGGAA
pab	chr17	8145668	8145738	8145668	8145738	Gly	+	GCATTGGTGGTTCAGTGGTAGAATTCTCGCCTGCCACGCGGGAGGCCCGGGTTCGATTCCCGGCCAATGCA
pab	chr6	27728378	27728454	27728378	27728454	Asn	-	ATTTCTGTGGCACAATTGGTtAGCGTGTTCGGCTGTTAACCGTAGGGtTGGCGGTTTGAGCCTcggGTGCCGGAATT
pab	chr4	134837095	134837166	134837095	134837166	Gly	-	CACCTTGTAATCTAGTGGTtAGGGTTTGGTACTTCCAACACTGGGGCCTAGGTTCAATTCTAAGTCAGGGGA
pab	chr20	42849114	42849186	42849114	42849186	Val	+	GCTTCTGTAATGTAGTGGTtGTCACATTCGCCTCACACACGAAAGGtCGCCGGTTTGAGACCGaGCCAAAACA
pab	chr15	88460095	88460167	88460095	88460167	Tyr	-	GTCAGTGTTGCACAATGGTtaAGTGAAGAGGCTGTAAACCCAGACTGGATGGGTTCAATTCCCATCTTTGCCA
pab	chr21	17195710	17195780	17195710	17195780	Gly	-	GCATGGGTGGTTCAGTGGTAGAATTCTCGCCTGCCACGCGGGAGGCCCGGGTTCGATTCCCGGCCCATGCA
pab	chr14	20008757	20008845	20008757	20008845	Tyr	+	CCTTCGATAGCTCAGCTGGTAGAGCGGAGGACTGTAGtacttaatgtgttgtcATCCTTAGGtCGCTGGTTCGATTCCGGCTCGAAGGA
pab	chr7	147164944	147165015	147164944	147165015	Cys	-	GGGGGTATAGTTCAGGGGTAGAGCATTTGACTGCAAATCAAGAGGtCCCTGGTTCAAATCCAGGTGCCCCCT
pab	chr5	77362118	77362190	77362118	77362190	Leu	-	GGGTGACTAGCTTAGTGGTcaAGAGGATGGCCCCAGGAGCCAGCCAGTCTTGGTTGGAATCCTAGTTTACCCA
pab	chr6	28579525	28579598	28579525	28579598	Val	+	TTTTCTGTAGTGTAGTTGTTAACAGGTTCGCCTCACACGCTTAAAGttCTCTGGTTGGAAACCAGATGGAAATG
pab	chr6	27644040	27644122	27644040	27644122	Leu	+	GTCAGGATGGCCGAGCGGTctAAGGCGCTGCGTTCAGGTCGCAGTCTCCCCTGGAGGCGTGGGTTCGAATCCCACTCCTGACA
pab	chr16	26674051	26674124	26674051	26674124	His	-	GGCAGTGTGtGCCATGCTGGTtAAGACACAGACTATGGAGCTGgCCGGTCTCAGTTCAAATCCCAGCTCTGCCA
pab	chr2a	67143626	67143708	67143626	67143708	Leu	-	GTCAGGATGGCCGAGCTGTCtAAGGCGCTGCGTTCAGGTCGCAGCCTCCCCTGGAGtTATGGGTTCAAGTCTCACTTCTGACA
pab	chr12	127326748	127326819	127326748	127326819	Ala	+	GGGGATGTAGCTCAGTGGTAGAGCGCATGCTTTGCATGTATGAGGcCCCGGGTTCAATCCCCGGCATCTCCA
pab	chr5	27010956	27011028	27010956	27011028	Lys	-	GCCCAACTAGCTCAGTCGGTAGAGCATGGGACTCTTAATCCCAGGGtCGTGGGTTCAAGCCCCACATTGGGCA
pab	chr2b	110478337	110478412	110478337	110478412	Gln	+	GTGAGACTGcacaGCCCAGTGGTgcAGGGCATGGCTCTGAcACCTGGTGGCCTGGGTTCAAATCCCAGCTTCTACA
pab	chr6	28502921	28503028	28502921	28503028	Leu	-	GTCAGGATGGCCGAGTGGTctAAGGCGCCAGACTCAAGctgcatgcttcctgtgttcgggtcTTCTGGTCTCCGTATGGAGGCGTGGGTTCGAATCCCACTTCTGACA
pab	chr6	29415825	29415898	29415825	29415898	Thr	-	GGCTCTATGGCTTAGTTGGTtAAAGCGCCTGTCTCGTAAACAGGAGAtCCTGGGTTCGACTCCCAGTGGGGCCT
pab	chr17	8240985	8241056	8240985	8241056	Trp	-	GGCCTCGTGGCGCAACGGCAGCGCGTCTGACTCCAGATCAGAAGGtTGCGTGTTCAAATCACGTCGGGGTCA
pab	chr7	147144891	147144962	147144891	147144962	Cys	-	GGGGGTATAGCTCAGGGGTAGAGCATTTGACTGCAGATCAAGAGGtCCCCAGTTCAAATCTGGGTGCCCCCT
pab	chr12	99755008	99755079	99755008	99755079	Asp	+	TCCTCGTTAGTATAGTGGTtAGTATCCCCGCCTGTCACGCGGGAGACCGGGGTTCAATTCCCCGACGGGGAG
pab	chr6	28499778	28499884	28499778	28499884	Leu	-	GTCAGGATGGCCGAGTGGTctAAGGCGCCAGACTCAAGttactacttcccagatttggggcTTCTGGTCTCCGCATGGAGGCGTGGGTTCGAATCCCACTTCTGACA
pab	chr5	143933623	143933695	143933623	143933695	Asp	-	TCCTCGTTAGTATAGCGGTgAGTATccCCCGCCTGTCATGCGGGAGACTGGGGTTCGATTCCCTGACGAGGAG
pab	chr1	102102507	102102580	102102507	102102580	Asn	-	GTCTCTGTGGCACAATCGGTtAGCGCCTTCGGCTGTTAATCTAAAGGtTGGTGGCTAGAACCCACTGAGGGACG
pab	chr19	90473	90545	90473	90545	Lys	-	GATGAGCTAGCTCAGTCGGTAGAGCATGGGACTCTTAATCCCAGGGtCGTGGGTTTGACTCCCACATTGGGCA
pab	chr6	28174649	28174722	28174649	28174722	Ile	+	GGCCGGTTAACTTCGTTGGTtAGAGCGTGGTGCTAATAATGCCAAGGtTGCGGGTTGGATCCCCGAACGGGCCA
pab	chr6	28116954	28117036	28116954	28117036	Leu	-	ACCGGGATGGCCGAGTGGTtAAGGCGTTGGACTTAAGATCCAATGGACAGGTGTCTGCGTGGGTTCGAGCCCCACTCCCGGTA
pab	chr2a	85086114	85086203	85086114	85086203	Tyr	-	CCTTCGATAGCTCAGTTGGTAGAGCGGAGGACTGTAGtgtatggagctgtggtaATCCTTAGGtCGCTGGTTCGATTCCGGCTCGAAGGA
pab	chr6	27412153	27412224	27412153	27412224	Gln	-	GGCCCCATGGTGTAATGGTtAGCACTCTGGACTTTGAATCCAGCGATCCGAGTTCAAATCTCGGTGGGACCT
pab	chr6	28528583	28528676	28528583	28528676	Ile	+	GCTCCAGTGGCGCAATCGGTtAGCGCGCGGTACTTATAcaacagtatatgtgcgggtgATGCCGAGGtTGTGAGTTCGAGCCTCACCTGGAGCA
pab	chr6	27719908	27719997	27719908	27719997	Tyr	+	CCTCCGATAGCTCAGCTGGTAGAGCGGAGGACTGTAGggtgtttgaagatggtcATCCTTAGGtCGCTGGTTCGAATCCGGCTCGGAGGA
pab	chr6	28060095	28060168	28060095	28060168	Ile	-	GGCCGGTTAGCTCAGTTGGTtAGAGCGTGGTGCTAATAACGCCAAGGtCGCGGGTTCGATCCCCGTACGGGCCA
pab	chr17	8140850	8140936	8140850	8140936	Arg	+	GGCTCTGTGGCGCAATGGAtAGCGCATTGGACTTCTAgtgacgaaagagcaATTCAAAGGtTGTGGGTTCGAATCCCACCAGAGTCG
pab	chr18	39127552	39127617	39127552	39127617	Gln	-	GTATGTGTAATGGTtAGCACTCTGGACTCTGAATCCAGCGATCCGAGTTCAAATCTCGGTGGAACC
pab	chr6	28101375	28101447	28101375	28101447	Arg	+	GGGCCAGTGGCGCAATGGAtAACGCGTCTGACTACGGATCAGAAGAtTCTAGGTTCGACTCCTGGCTGGCTCG
pab	chr22	36136224	36136296	36136224	36136296	Lys	-	GTCTGTGTAGCTCAGTTGGTCGAGCATCAGATTTTTAATGTGAGAGtCCAGGGTTCAAGTCTATAATTAAATT
pab	chr6	28459681	28459767	28459681	28459767	Arg	+	GGCTCTGTGGCGCAATGGAtAGCGCATTGGACTTCTAgcctaaatcaagatATTCAAAGGtTGCGGGTTCGAGTCCCGCCAGAGTCG
pab	chr6	27871054	27871127	27871054	27871127	Ile	+	GGCCGGTTAGCTCAGTCGGTtAGAGCGTGGTGCTAATAACGCCAAGGtCGCGGGTTCGATCCCCGTACGGGCCA
pab	chr16	3306888	3306960	3306888	3306960	Arg	+	GCCCCGGTGGCCTAATGGAtAAGGCATTGGCCTCCTAAGCCAGGGAtTGTGGGTTCGAGTCCCACCCGGGGTA
pab	chr14	20009504	20009575	20009504	20009575	Pro	+	GGCTCGTTGGTCTAGGGGTATGATTCTCGCTTTGGGTGCGAGAGGtCCCGGGTTCAAATCCCGGACGAGCCC
pab	chr6	28043487	28043559	28043487	28043559	Val	+	GTTTCTGTAGTATAGTGGTtATCACATTAGTCTCACATGTGAAAGGtCCCTGGTTTGAAACCAGGTGGAAACA
pab	chr6	29400226	29400307	29400226	29400307	Leu	-	GGTATCGTGGCCAAGCGGTctAAGGCGCTGGATTAAGGctccaatctTTCCGGGGGCGCGGGTTCGAATCCCACCGCTGCCA
pab	chr12	67745460	67745532	67745460	67745532	Gln	+	GGCAGTATATTATAATGGCtgAAGAGTATGGGCTCTGAAATCAATCtGCCAGGTTCAAATCCTGGCTTTGCCG
pab	chr6	128276128	128276199	128276128	128276199	Glu	-	TCCCTGGTGGTCTAGTGGTtAGGATTCGGCGCTCTCACCGCCGCGGCCCGGGTTCGATTCCCGGTCAGGGAA
pab	chr6	27431705	27431776	27431705	27431776	Met	-	AGCAGAGTGGCGCAGCGGAAGCGTGCTGAGCCCATAACCCAGCGGtCGATGGATCGAAACCATCCTCTGGTA
pab	chr12	127307157	127307228	127307157	127307228	Ala	-	GGGGATGTAGCTCAGTGGTAGAGCGCATGCTTTGCATGTATGAGGcCCCGGGTTCGATCCCCGGCATCTCCA
pab	chr6	29396118	29396191	29396118	29396191	Thr	-	GGCTCTATGGCTTAGTTGGTtAAAGCGCCTGTCTTGTAAACAGGAGAtCCTGGGTTCGAATCCCAGTAGGGCCT
pab	chr6	19557366	19557437	19557366	19557437	Gln	+	GGTTCCATGGTGTAATGGTtAGCACTCTGGACTCTGAATCCAGCGATCCAAGTTCAAATCTTGGTGGAACCT
pab	chr7	147203696	147203767	147203696	147203767	Cys	-	AGGGGTATAGCTGAGGGGTAGACCATTTGGCTGCAGATCAAGTGGtCCCTGGTTCAAATCTGGGTGCCTTCT
pab	chr7	147101741	147101812	147101741	147101812	Cys	+	GGGGGTAGAGCTCAGTGGTAAAGCATTTGACTGCAGATCAAGAGGtCCCTGATTCAAATCCAGGTGCCCCCT
pab	chr10	6180528	6180600	6180528	6180600	Val	-	GGTTCCATGGTGTAGTGGTtATCACGTCTGCTTTACACGCAGAAGGtCCTGGGTTCAAACCCTAGTGGAACCA
pab	chr6	29090439	29090520	29090439	29090520	Ser	+	GACGAGGTGGCCGAGTGGTtAAGGCGATGGACTGCTAATCCATTGTGCTCTGCACGCGTGGGTTCGAATCCCATCCTTGTCG
pab	chr16	44546128	44546210	44546128	44546210	Leu	+	GTCAGGATGGCCGAGCGGTctAAGGCGCTGCGTTCAGGTCGCAGTCTCCCCTGGAGGCGTGGGTTCGAATCCCACTTCTGACA
pab	chr6	27429548	27429620	27429548	27429620	Arg	+	GGGCCAGTGGCGCAATGGAtAACGCGTCTGACTACGGATCAGAAGAtTCCAGGTTCGACTCCTGGCTGGCTCG
pab	chr16	75098896	75098968	75098896	75098968	Met	-	GCCTCGTTAGCGCAGTAGGCAGCGCGTCAGTCTCATAATCTGAAGGtCGTGAGTTCGAGCCTCACACGGGGCA
pab	chr4	41948064	41948136	41948064	41948136	Gln	-	GACCATGTGGCCTAAGGGAaAAGACATCTCACTTTGGGTCAGAAGAtTGAAAGTTCAAGTCCTTTCATGGTCA
pab	chr15	87577376	87577450	87577376	87577450	Arg	+	AGAGGCAgaaAGCAGAGTGGTtgAAgTGTGTAGGCTTTCTATTCTTATGtCCCAGGTTCAAATCCTGGGTCTTTA
pab	chrX	55667805	55667876	55667805	55667876	Gln	+	TAGGACATGGTGTGATAGGTAGCATGGAGAATTTTGGATTCTCAGGGGTAGGTTCAATTCCTATAGTTCTAG
pab	chr4	128176895	128176966	128176895	128176966	Cys	-	GGGGGTATAGCTCAGTGGTAGAGCATTTGACTGCAGATCAAGAGGtCCCCGGTTCAAATCTGGGTGCCCCCT
pab	chr5	154719653	154719837	154719653	154719837	Arg	+	GGCTGTATAGCTCAGTGGTAGAGCATTTGACTTCGGaatcctatactcaggggaaggagaactgggggtttctcagtgggtcaaaggaattgtactgtagtggtaaaccaaaaccaactctctttataagctatgtaacaaacATTAAAGTCATATGTAGCTGGGTTCAAATCCTATTTCTGCCA
pab	chr1	83487061	83487132	83487061	83487132	Pro	+	GGCTCGTTGGTCTAGGGGTATGATTCTCGCTTAGGGTGCGAGAGGtCCCGGGTTCAAATCCCGGACGAGCCC
pab	chr6	28581475	28581548	28581475	28581548	Thr	-	GGCTCCGTGGCTTAGCTGGTtAAAGCGCCTGTCTAGTAAACAGGAGAtCCTGGGTTCGAATCCCAGCGGGGCCT
pab	chr8	101574710	101574791	101574710	101574791	Ser	-	GTAGTCGTGGCCGAGTGGTtAAGGCGATGGACTAGAAATCCATTGGGGTCTCCCCGCGCAGGTTCGAATCCTGCCGACTACG
pab	chr3	170555262	170555335	170555262	170555335	Ile	+	GGCTTGTTAGCTCAGCTGGTtGGAGGGTGGTGTTAATAACGTCAAGATTGCAAGTTCAATTGCCATATGGGCCA
pab	chr8	130821891	130821963	130821891	130821963	Met	-	GCCTCGTTAGCGCAGTAGGTAGCGCGTCAGTCTCATAATCTGAAGGtCGTGAGTTCGATCCTCACACGGGGCA
pab	chr19	39733116	39733188	39733116	39733188	Asn	+	TGGACTGAAGCCAATTGATtAGGGTGTTTAGCTGTTAACTAAATGTtTGTGGGTTTAAGTCCCATCGGTCTAG
pab	chr12	98318563	98318636	98318563	98318636	Gln	-	GGCAATGTAGCATTGTGGCtaAATGCACAGGCTTTGGaAACTGtCAGGCCTGGGTTCAAATCCCAGCTTATTCA
pab	chr15	62992394	62992465	62992394	62992465	Gln	-	GGTTCCATGGTGTAATGGTtAGCACTCTGGACTCTGAATCCAGCGATCCGAGTTCAAATCTCGGTGGAACCT
pab	chr6	28151765	28151839	28151765	28151839	Ile	+	TGCCGGTTAGCTCGGTTGCTtAGAGTGTTGTGTTAATTACGCtAAAGGtCGCGGGTTTGATCCCCTTACGGGCCA
pab	chr7	147122778	147122849	147122778	147122849	Cys	+	GGGGGTATAGCTCAGGGGTAGAGCATTTGACTGCAGATCAAGAGGtCCCTGGTTCAAATCTGGGTGGCCCCT
pab	chr6	28569066	28569147	28569066	28569147	Ser	-	GCTGTGATGGCCGAGTGGTtAAGGCGTTGGACTCGAAATCCAATGGGGATTCCCCGCGCAGGTTCAAATCCTGCTCACAGCG
pab	chr17	15735384	15735457	15735384	15735457	Sup	+	AGCAGTGACGCCTAGTGGGTtAGAGCAGAGATTCTAGATCGAGACATtCCTGGGTTCAAATCCCAGCACTGTTG
pab	chr6	28051914	28051985	28051914	28051985	His	+	GCCGTGATCGTATAGTGGTtAGTACTCTGCGTTGTGGCCGCAGCAACCTCGGTTCGAATCCGAGTCACGGCA
pab	chr19	4712297	4712369	4712297	4712369	Val	-	GTTTCCGTAGTGTAGCGGTtATCACGTTCGTCTCACACGCGAAAGGtCCCCGGTTCGATCCCGGGCGGAAACA
pab	chr3	1294125	1294192	1294125	1294192	Sup	+	GGCAGGGTAGGGTAGAGGTtAAAACCATGGGTTCTAGAGCCAGATGGGTTCAAATCCCGGCTCTGCCG
pab	chr11	71695191	71695262	71695191	71695262	Pro	-	GGCTCGTTGGTCTAGGGGTATGATTCTCGGTTTGGGTCCGAGAGGtCCCGGGTTCAAATCCCGGACGAGCCC
pab	chr1	89878583	89878654	89878583	89878654	Glu	+	TCCCTGGTGGTCTAGTGGCtAGGATTCGGCGCTTTCACCGCCGCGGCCCGGGTTCGATTCCCGGTCAGGGAA
pab	chr17	8241674	8241745	8241674	8241745	Gly	+	GCGTTGGTGGTATAGTGGTgAGCATAGCTGCCTTCCAAGTAGTTGACCCGGGTTCGATTCCCGGCCAACGCA
pab	chr17	8140243	8140324	8140243	8140324	Leu	-	GGTAGCGTGGCCGAGCGGTctAAGGCGCTGGATTTAGGCTCCAGTCTCTTCGGAGGCGTGGGTTCGAATCCCACCGCTGCCA
pab	chr6	28374291	28374372	28374291	28374372	Ser	+	GTAGTCGTGGCCGAGTGGTtAAGGCGATGGACTAGAAATCCATTGGGGTCTCCCCGCGCAGGTTCGAATCCTGCCGACTACG
pab	chr6	27945697	27945790	27945697	27945790	Ile	+	GCTCCAGTGGCGCAATCGGTtAGCGCGCGGTACTTATAtggcagtatgtgtgcgagtgATGCCGAGGtTGTGAGTTCGAGCCTCACCTGGAGCA
pab	chr14	22397273	22397345	22397273	22397345	Arg	+	GGGCCAGTGGCGCAATGGAtAACGCGTCTGACTACGGATCAGAAGAtTCCAGGTTCGACTCCTGGCTGGCTCG
pab	chr6	27419629	27419700	27419629	27419700	Trp	-	GACCTCGTGGCGCAACGGTAGCGCGTCTGACTCCAGATCAGAAGGtTGCGTGTTCAAGTCACGTCGGGGTCA
pab	chr2a	68655241	68655333	68655241	68655333	Ile	-	GCTCCAGTGGCGCAATCGGTtAGCGCGCGGTACTTATAcagcagtacatgcagagcaATGCCGAGGtTGTGAGTTCGAGCCTCACCTGGAGCA
pab	chr1	92274656	92274729	92274656	92274729	Arg	+	GTCTCTGTGGCGCAATGGAcgAGCGCGCTGGACTTCTAATCCAGAGGtTCCGGGTTCGAGTCCCGGCAGAGATG
pab	chr19	1322272	1322345	1322272	1322345	Asn	+	GTCTCTGTGGCGCAATCGGTtAGCGCGTTCGGCTGTTAACCGAAAGGtTGGTGGTTCGAGCCCACCCAGGGACG
pab	chr8	104516290	104516358	104516290	104516358	Undet	+	GGTCTTGTGCTCAGTGGAAGCCTCTGTCTGAcCATACAGATGATCCAGGTTCGAATCCTGGCAAGGCCA
pab	chr16	44546643	44546725	44546643	44546725	Leu	-	GTCAGGATGGCCGAGCGGTctAAGGCGCTGCGTTCAGGTCGCAGTCTCCCCTGGAGGCGTGGGTTCGAATCCCACTTCTGACA
pab	chr6	27696873	27696945	27696873	27696945	Ala	-	GGGGAATTAGCTCAAATGGTAGAGCGCTCGCTTAGCATGCGAGAGGtAGCGGGATCGATCCCCGCATTCTCCA
pab	chr7	147496884	147496955	147496884	147496955	Cys	-	GGGGGTATAGCTCAGGGGTAGAGCATTTGACTGCAGATCAAGAGGtCCCCGGTTCAAATCCGGGTGCCCCCT
pab	chr14	19930653	19930734	19930653	19930734	Leu	+	GGTAGTGTGGCCGAGCGGTctAAGGCGCTGGATTTAGGCTCCAGTCTCTTCGGGGGCGTGGGTTCGAATCCCACCACTGCCA
pab	chr17	65041679	65041751	65041679	65041751	Arg	+	GACCGCGTGGCCTAATGGAtAAGGCGTCTGACTTCGGATCAGAAGAtTGAGGGTTCGAGTCCCTTCGTGGTCG
pab	chr6	28056037	28056110	28056037	28056110	Thr	+	GGCCCTGTGGCTTAGCTGGTcAAAGCGCCTGTCTAGTAAACAGGAGAtCCTGGGTTCGAATCCCAGCGGGGCCT
pab	chr9	125307712	125307802	125307712	125307802	Arg	-	GGCTCTGTGGCGCAATGGAtAGCGCATTGGACTTCTAgctgagcctagtgtggtcATTCAAAGGtTGTGGGTTCGAGTCCCACCAGAGTCG
pab	chr14	31458984	31459054	31458984	31459054	Glu	-	ACCCTGTGGTCTAGTGGCtAAGACTTTGTGCTTTCATTGCTGCAtCCTAGGTTCAATTCCCAGTCAAGGAA
pab	chr1	99637	99742	99637	99742	Leu	-	GTCAGGATGGCCGAGTGGTctAAGGCGCCAGACTCAAGgtaagcaccttgcctacgggcgTTCTGGTCTCCGGATGGAGGCGTGGGTTCGAATCCCACTTCTGACA
pab	chr6	27693913	27694003	27693913	27694003	Tyr	+	CCTTCGATAGCTCAGTTGGTAGAGCGGAGGACTGTAGttggctgtttccttagacATCCTTAGGtCGCTGGTTCGAATCCGGCTCGAAGGA
pab	chr1	45710241	45710313	45710241	45710313	Lys	+	GCCCGGATAGCTCAGTCGGTAGAGCATCAGACTTTTAATCTGAGGGtCCAGGGTTCAAGTCCCTGTTCGGGCG
pab	chr6	28619675	28619759	28619675	28619759	Leu	-	ACCGGGATgGNCCGAGTGGTtAAGGCGTTnGGACTTAAGATCCAATGGGCTAGTGCCCGCGTGGGTTCGAACCCCACTCTCGGTA
pab	chr6	28488852	28488924	28488852	28488924	Lys	-	GCCTGGATAGCTCAGTCGGTAGAGCATCAGACTTTTAATCTGAGGGtCCAGGGTTCAAGTCCCTGTTCAGGCG
pab	chr1	85653794	85653866	85653794	85653866	Lys	-	GTCTAGCTAGATCAGTTGGTAGAGCATGAGACGCTTAATCTCAGGGtCATGGGTTCGAGCCCTACGTTGGGTG
pab	chr3	134597799	134597870	134597799	134597870	Cys	-	GGGGGTATAGCTCAGGGGTAGAGCATTTGACTGCAGATCAAGAGGtCCCTGGTTCAAATCCAGGTGCCCCCT
pab	chr7	147212859	147212930	147212859	147212930	Cys	-	GGGGGTATAGCTCAGCGGCAGAGCATTTGACTGCAGATCAAGAGGtCCCCGGTTCAAATCCGGGTGCCCCCT
pab	chr6	27700566	27700655	27700566	27700655	Tyr	+	CCTTCGATAGCTCAGTTGGGAGAGCGGAGGACTGTAGgttcattaaactaagagATCCTTAGGtCGCTGGTTCGAATCCGGCTCGAAGGA
pab	chr10	23514728	23514800	23514728	23514800	Pro	+	GGCAGTGTGGCATAGTGGTtAgaaATGTGCGCTCTGGGGCTGGTGAtCCCAGGCTCAAACCCTGGCGCTGTCA
pab	chr11	71694896	71694967	71694896	71694967	Pro	+	GGCTCGTTGGTCTAGGGGTATGATTCTCGCTTAGGGTGCGAGAGGtCCCGGGTTCAAATCCCGGACGAGCCC
pab	chr15	85990603	85990675	85990603	85990675	Arg	+	GGCCGCGTGGCCTAATGGAtAAGGCGTCTGACTTCGGATCAGAAGAtTGCAGGTTCGAGTCCTGCCGCGGTCG
pab	chr7	136562392	136562464	136562392	136562464	Arg	+	GCCCCAGTGGCCTAATGGAtAAGGCATTGGCCTCCTAAGCCAGGGAtTGTGGGTTCGAGTCCCATCTGGGGTG
pab	chr14	19981279	19981372	19981279	19981372	Tyr	-	CCTTCGATAGCTCAGCTGGTAGAGCGGAGGACTGTAGgctgcagagacgttggtagacATCCTTAGGtCGCTGGTTCGATTCCTGCTCGAAGGA
pab	chr6	28651790	28651862	28651790	28651862	Val	-	GTTTCCGTAGTGTAGTGGTtATCACGTTCGCCTAACACGCGAAAGGtCCCCGGTTCGAAACCGGGCGGAAACA
pab	chr1	83487818	83487889	83487818	83487889	Pro	-	GGCTCGTTGGTCTAGGGGTATGATTCTCGCTTCGGGTGCGAGAGGtCCCGGGTTCAAATCCCGGACGAGCCC
pab	chr8	71004658	71004729	71004658	71004729	Glu	+	TCCCACATGGTCTAGCGGTtAGGATTCCTGGTTTTCACCCAGGTGGCCCGGGTTCGACTCCCGGTGTGGGAA
pab	chr6	79651059	79651131	79651059	79651131	Phe	-	GCCAAAATAGCTCAGCTGGGAGAGTGTTAGACTGAAGATCTAAAGGcCTCTGGTTTGATCCTGGGTTTCGGAA
pab	chr6	27423922	27423994	27423922	27423994	Arg	+	GACCACGTGGCCGAATGGAtAAGGCGTCTGACTTCGGATCAGAAAAcTGAGGGTTCGAATCCCTCTGTGGTTA
pab	chr6	28440793	28440874	28440793	28440874	Ser	+	GTAGTCGTGGCCGAGTGGTtAAGGCGATGGACTTGAAATCCATTGGGGTTTCCCCGCGCAGGTTCGAATCCTGTCGACTACG
pab	chr19	42369096	42369168	42369096	42369168	Lys	-	GCCAGGATAGCTTAGGTGGTAGAGCATCAGACTTTTAACCTGAGGGtCCAGGGTTCAAGTCCCTGTTTGGACA
pab	chr12	127326429	127326500	127326429	127326500	Asp	-	TCCTCGTTAGTATAGTGGTgAGTATCCCCGCCTGTCACGCGGGAGACCGGGGTTCGATTCCCCGACGGGGAG
pab	chr9	42796905	42796979	42796905	42796979	Met	-	AGCAGAGTGGTGCAGTGGAAGCATAcctCTGGGCCCATAACCCAGAGGtTGATGGATGGAAACCATCCTCTGCTA
pab	chr9	117173118	117173200	117173118	117173200	Leu	-	TTCAGGATGGCTGAGCAGTctGAGGCGCTGCGTTCAGTTCGCAGTCTGCCCTGGAGGCGTGGGTTCGAATCCCACTCCTGAAA
pab	chr12	132083226	132083300	132083226	132083300	Ile	+	TGGCTGATgAGCTCAGCTGGTgGAAGCATGGTGTTAATGAGGCTGAGGtCGTGGGTTCAATCCCCACTTGGCTAT
pab	chr6	29461818	29461911	29461818	29461911	Ile	+	GCTCCAGTGGCGCAATCGGTtAGCGCGCGGTACTTATAagacagtgcacgtgtgagcaATGCCGAGGtTGTGAGTTCAAGCCTCACCTGGAGCA
pab	chr5	162336952	162337029	162336952	162337029	Leu	-	GGCAGTGGAGTTTAGTGGTTAAGGACCTGCTCAGAcatcACAGGTAGGTAGATCTGGGTTCAAACCCTAGCCCTGGCA
pab	chr6	28094161	28094242	28094161	28094242	Ser	+	ACTGTGATGGCTGAGTGGTtAAGGCGTTGGACTCGAGATTTGGTGGGGTGCCtgCGCGTAGGTTCAAATCCTGCTCACAGCG
pab	chr1	89904464	89904536	89904464	89904536	Val	+	GTTTCCGTAGTGTAGTGGTtATCACGTTTGCCTCACACGCGAAAGGtCCCCGGTTCGAAACCGGGCGGAAACA
pab	chrX	18672181	18672253	18672181	18672253	Val	-	GGTTCCATAGTGTAGTGGTtATCACGTCTGCTTTACACGCAGAAGGtCCTGGGTTCGAGCCCCAGTGGAACCA
pab	chr6	28375007	28375078	28375007	28375078	Asp	+	TCCTCGTTAGTATAGTGGTgAGTATCCCCGCCTGTCACGCGGGAGACCGGGGTTCGATTCCCCGACGGGGAG
pab	chr7	147353511	147353582	147353511	147353582	Cys	+	GGGGGTATAGCTCAGGGGTAGAGCACTTGACTGCAGATCAAGAAGtCCCTGGTTCAAATCCAGGTGCCCCCT
pab	chr11	105827077	105827158	105827077	105827158	Ser	+	TGAGTTGTGGCTGAGTGGTtAAGGCAACGAGCTAGAAATTCGTTGGTTTCTCTCTATGCAGGTTTGAATCCTGCTAATTATG
pab	chr12	74884043	74884115	74884043	74884115	Gln	+	GGTTCCATGGTGTAATGGTaAGCACCCTGGACTCTGAATCCAGCAACCAGAGTTCCAGTCTCAGCGtGGACCT
pab	chr18	70339895	70339966	70339895	70339966	Gly	+	GTGTTGGTGGTATAGTGGTgAGCATAGCTGCCTTCCAAGCAATTGACCCGACTTCAACTCCCAGCCAACGCA
pab	chr1	44718591	44718663	44718591	44718663	Lys	-	GCCCGGAGAGCTCAGTTGGTAGAGCATCAGACTTTTAATCTGAGGGtCCAGGGTTCAAGTCCTTGTTCGGATG
pab	chr9	106575278	106575350	106575278	106575350	Arg	+	GGCCGCGTGGCCTAATGGAtAAGGCGTCTGACTTCGGATCAGAAGAtTGCAGGTTCGAGTCCTGCCGCGGTCG
pab	chr6	28678675	28678746	28678675	28678746	Met	+	AGCAGAGTGGCGCAGCGGAAGCGTGCTGGGCCCATAACCCCGAAAtGGATGGATCGAAACCATCCTCTGCTA
pab	chr6	28561366	28561438	28561366	28561438	Phe	+	GCCGAAATAGCTCAATTGGGAGAGTGTTAGACTGAAGATCTGCAGGtCTCTGGTTAAATTCTGGGTTTCGACA
pab	chr17	8139714	8139785	8139714	8139785	Gln	+	GGTTCCATGGTGTAATGGTtAGTACTCTGGACTCTGAATCCAGCGATCCGAGTTCAAATCTCGGTGGAACCT
pab	chr17	8159610	8159683	8159610	8159683	Thr	-	GGCGCCGTGGCTTAGCTGGTtAAAGCGCCTGTCTAGTAAACAGGAGAtCCTGGGTTCGAATCCCAGCGGTGCCT
pab	chr13	41019374	41019445	41019374	41019445	Glu	-	TCCCATATGGTCTAGCGGTtAGGATTCCTGGTTTTCACCCAGGCGGCCCGGGTTCGACTCCCGGTATGGGAA
pab	chr6	28181678	28181750	28181678	28181750	Val	+	GTTTCCGTAGTGTAGTGGTtATCACATTCGCCTTACACGCGAAAGGtCCTCGGGTCAAAACCGAGTGGAAACA
pab	chr1	85717205	85717277	85717205	85717277	Gln	-	GGCAGTGTATATAGTGGTAAAGTGTGccgCCTCTGGAGaCACAAAGtCTTGGGTTCAAATCCCAGCTCTGCAT
pab	chr14	96247610	96247681	96247610	96247681	Gln	-	GGCAGTATAGGATAGTGTTcATACCCATGGGCTCTGAgCCCGATTCCTTGGGTTCAAATCCCAGTTCTGCCT
pab	chr10	35449788	35449855	35449788	35449855	Leu	-	CATAGGGTAGTGGCtAAGAACCTAAACTCTAAATTTAGATGtCCTGAGTTCAAATCCCAGCTGTATGC
pab	chr6	27679776	27679848	27679776	27679848	Lys	+	GCCCGGCTAGCTCAGTCGGTAGAGCATGAGACTCTTAATCTCAGGGtCGTGGGTTCGAGCCCCACGTTGGGCG
pab	chr7	147513590	147513661	147513590	147513661	Cys	+	GGGGGTATAGCTCAGGGGTAGAGCATTTGACTGCAGATCAAGAGGtCCCTGGTTCAAATCCAGGTGCCCCCT
pab	chr8	68280862	68280934	68280862	68280934	Ala	+	GGGGGATTAGCTCAAATGGTAGAGCGCTCGCTTAGCATGCGAGAGGtAGCGGGATCGATGCCCGCATCCTCCA
pab	chr15	36978707	36978788	36978707	36978788	Ser	-	GACGAGGTGGCCGAGTGGTtAAGGCGATGGACTGCTAATCCATTGTGCTCTGCACGCGTGGGTTCGAATCCCATCCTCGTCG
pab	chr1	97850271	97850342	97850271	97850342	Met	-	AGCAGAGTGGCGCAGCGGAAGCGTGCTGGGCCCATAACCCAGAGGtCGATGGATCGAAACCATCCTCTGCTA
pab	chr7	125669290	125669361	125669290	125669361	Pro	+	GGCTCGTTGGTCTAGGGGTATGATTCTCGCTTAGGGTGTGAGAGGtCCCGGGTTCAAATCCCGGACGAGCCC
pab	chr6	27678229	27678300	27678229	27678300	Pro	+	GGCTCGTTGGTCTAGGGGTATGATTCTCGCTTAGGGTGCGAGAGGtCCCGGGTTCAAATCCCGGACGAGCCC
pab	chr17	8242957	8243028	8242957	8243028	Pro	-	GGCTCGTTGGTCTAGGGGTATGATTCTCGCTTCGGGTGCGAGAGGtCCCGGGTTCAAATCCCGGACGAGCCC
pab	chr9	47878369	47878440	47878369	47878440	His	+	GCCGTGATCGTATAGTGGTtAGTACTCTGCGTTGTGGCCGCAGCAACCTCGGTTCGAATCCGAGTCACGGCA
pab	chr17	26391468	26391539	26391468	26391539	Thr	+	GGCGCGGTGGCCAAGTGGTAAGGCGTCGGTCTCGTAAACCGAAGAtCGCGGGTTCGAACCCCGTCCGTGCCT
pab	chr10	130711108	130711180	130711108	130711180	Undet	-	GGCAAAGTAGGGTAGTGGTtAgggTCACAGATTCTTGAGCCAGCCTGCCTGGGTTCAAATCCCGGCTCCGTCA
pab	chr6	28567228	28567300	28567228	28567300	Arg	-	GGGCCAGTGGCGCAATGGAtAACGCGTCTGACTACGGATCAGAAGAtTCTAGGTTCGACTCCTGGCTGGCTCG
pab	chr19	46744639	46744724	46744639	46744724	SeC(e)	-	GCCCGGATGATCCTCAGTGGTCTGGGGTGCAGGCTTCAAACCTGTAGCTGTCTAGCGACAGAGTGGTTCAATTCCACCTTTCGGGC
pab	chr2a	65663022	65663094	65663022	65663094	Gln	+	GGCTGTGTACCTCAGTGGGcAAGGGTATGGACTTTGAAGCCAGACTATTTGGGTTCAAATCCCAGCTTGGCCT
pab	chr15	41624326	41624397	41624326	41624397	His	+	GCCGTGATCGTATAGTGGTtAGTACTCTGCGTTGTGGCCGCAGCAACCTCGGTTCGAATCCGAGTCACGGCA
pab	chr3	173332946	173333018	173332946	173333018	Val	+	GTTTCCGTAGTGTAGTGGTtATCACGTTCGCCTAACACGCGAAAGGtCCCCGGTTCGAAACCGGGCGGAAACA
pab	chr19	4711755	4711826	4711755	4711826	Gly	+	GCGTTGGTGGTATAGTGGTtAGCATAGCTGCCTTCCAAGCAGTTGACCCGGGTTCGATTCCCGGCCAACGCA
pab	chr6	27992810	27992881	27992810	27992881	Pro	+	GGCTCGTTGGTCTAGGGGTATGATTCTCGCTTCGGGTGCGAGAGGtCCCGGGTTCAAATCCCGGACGAGCCC
pab	chr6	27702282	27702370	27702282	27702370	Tyr	+	CCTTCGATAGCTCAGTTGGTAGAGCGGAGGACTGTAGgctcattaagcaaggtATCCTTAGGtCGCTGGTTCGAATCCGGCTCGAAGGA
pab	chr14	19984532	19984625	19984532	19984625	Tyr	-	CCTTCGATAGCTCAGCTGGTAGAGCGGAGGACTGTAGactgcatagatacctgtggacATCCTTAGGtCGCTGGTTCGATTCCGGCTCGAAGGA
pab	chr6	27411600	27411671	27411600	27411671	Gln	-	GGCCCCATGGTGTAATGGTtAGCACTCTGGACTTTGAATCCAGCGATCCGAGTTCAAGTCTCGGTGGGACCT
pab	chr14	19918691	19918762	19918691	19918762	Pro	-	GGCTCGTTGGTCTAGGGGTATGATTCTCGCTTAGGGTGCGAGAGGtCCCGGGTTCAAATCCCGGACGAGCCC
pab	chr19	4556632	4556703	4556632	4556703	Undet	-	GGCAGGGCAGTGCTGTGGTtaAGAGCGCGGCGTCTGGACTCCTGGGCCTGGGTTCAAATCCCAGCTTGGCCA
pab	chr6	28548813	28548885	28548813	28548885	Val	-	GTTTTCGTAGTGTAGTGGTtATCACGTTCGCCTAACACGCGAAAGGtCCCTGGTTCGAAGCCAGGCGGAAACA
pab	chr1	89879817	89879888	89879817	89879888	Sup	-	CTCCCTGTGGTCTAGTGGCtAGGATTCAGTGCTTTAACCGCCAGCGCCCAGGTTCGATTCCCGTTAGGAATG
pab	chr6	28398718	28398799	28398718	28398799	Ser	+	GTAGTCGTGGCCGAGTGGTtAAGGCGATGGACTAGAAATCCATTGGGGTCTCCCCGCGCAGGTTCGAATCCTGCCAACTACG
pab	chr1	43139481	43139557	43139481	43139557	Pro	+	GCCAGGAGAGCTCAGTGGTaACGGGATGAGATCTGGACTCACACCTCTAGGCCTGGGTTCAAATCCCAGGTCTAGCG
pab	chr2b	94771417	94771487	94771417	94771487	Glu	-	GCAATGGTGGTTCAGTGGTAGAATTCTCGCCTTTCATGCAGGAGGCCCGGGTTCAATACTTGACCCATGTA
pab	chr6	28195190	28195261	28195190	28195261	Met	-	AGCAGAGTGGCGCAGCGGAAGCGTGCTGGGCCCATAACCCAGAGGtCGATGGATCGAAACCATCCTCTGCTA
pab	chr16	3203201	3203272	3203201	3203272	Ala	+	AGGGGTGTAGCTCAGTGGTAGAGCGCGTGCTTAGCATGCACGAGGcCCCGGGTTCAATCCCCGGCGCCTCCA
pab	chr6	27413527	27413598	27413527	27413598	Met	-	AGCAGAGTGGCGCAGCGGAAGCGTGCTGGGCCCATAACCCAGAGGtCGATGGATCGAAACCATCCTCTGCTA
pab	chr6	28692254	28692325	28692254	28692325	Gln	-	GGCCCCATGGTGTAATGGTcAGCACTCTGGACTCTGAATCCAGCGATCCGAGTTCAAATCTCGGTGGGACCT
pab	chr1	174760075	174760147	174760075	174760147	Lys	+	GCCCAACTAGCTCAGTCGGTAGAGCATAAGACTCTTAATCTCAGGGtCGTGGGTTTGAGCCCCACATTGGGTG
pab	chr17	8159061	8159142	8159061	8159142	Ser	-	GCTGTGATGGCCGAGTGGTtAAGGCGTTGGACTCGAAATCCAATGGGGTCTCCCCGCGCAGGTTCGAATCCTGCTCACAGCG
pab	chr17	8205989	8206062	8205989	8206062	Ile	+	GGCCGGTTAGCTCAGTTGGTtAGAGCGTGGTGCTAATAACGCCAAGGtCGCGGGTTCGATCCCCGTACGGGCCA
pab	chr6	28450556	28450637	28450556	28450637	Ser	-	GTAGTCGTGGCCGGGTGGTtAAGGCGATGaGACTAGAAATCCATTGGGCTCTCCCGCGCAGGTTCGAATCCTGCCGACTACN
pab	chr6	69597000	69597082	69597000	69597082	Leu	+	ACTCATTTGGCTGAGTGGTtAAGGCATTGGACTTAAGATCCAATGGAGTAGTGCCTGTGTGGGTTTAAACCCCACTACTGGTA
pab	chr12	127313472	127313544	127313472	127313544	Phe	-	GCCGAAATAGCTCAGTTGGGAGAGCGTTAGACTGAAGATCTAAAGGtCCCTGGTTCGATCCCGGGTTTCGGCA
pab	chr12	30533182	30533252	30533182	30533252	Gly	+	GTGAGTGTAGCTCAGTGGTAGACAAGTGCCTCCCATGTACAAGAcCCTGAGTTTGACTCCCAGCACCTCCA
pab	chr1	222541859	222541928	222541859	222541928	Val	+	TCCCTGGTGGTCTAGTGGTtAGGATTCCGCACTCACCATCGCGACCCAGGTTCGATTCCTGGTCAGGGAA
pab	chr10	20708850	20708921	20708850	20708921	Pro	-	GGTAGTGTGGCACAGTGGTtaAGAGCGGATCTTGGAAGCCAGGCTGCTTGGGTTTGAATCCCAACTCAACTT
pab	chr17	8242362	8242433	8242362	8242433	Asp	-	TCCTCGTTAGTATAGTGGTgAGTATCCCCGCCTGTCACGCGGGAGACCGGGGTTCGATTCCCCGACGGGGAG
pab	chr14	20002844	20002924	20002844	20002924	Leu	-	GTTAGTGTGGTTGAATGGTctAAGGCACTGAATTGAGGCTCCAGTCTCTTTGGGGACGTGGGTTTAAATCCCACTGCTGCA
pab	chr6	27890484	27890556	27890484	27890556	Met	-	GCCCTCTTAGCGCAGCTGGCAGCGCGTCAGTCTCATAATCTGAAGGtCCTGAGTTCAAACCTCAGAGAGGGCA
pab	chr1	27117476	27117548	27117476	27117548	Thr	-	GGCTCCATAGCTCAGTGGTtAGAGCACTGGTCTTGTAAACCAGGGGtCGCGAGTTCGATCCTCGCTGGGGCCT
pab	chr8	68280669	68280757	68280669	68280757	Tyr	+	CCTTCGATAGCTCAGCTGGTAGAGCGGAGGACTGTAGgcgcgcgcccgtggccATCCTTAGGtCGCTGGTTCGATTCCGGCTCGAAGGA
pab	chr19	9224380	9224452	9224380	9224452	Gln	-	AGCAGTGTAGCCTAGTGGCtAAGTCTTCTGACTCTGAAgCCATGTGGTCTGGGTTCAAGTCCCAGCTGTACTA
pab	chr6	27677103	27677176	27677103	27677176	Ile	+	GGCCGGTTAGCTCAGTTGGTtAGAGCGTGGTGCTAATAACGCCAAGGtCGCGGGTTCGATCCCCGTACGGGCCA
pab	chr15	41621821	41621892	41621821	41621892	His	-	GCCGTGATCGTATAGTGGTtAGTACTCTGCGTTGTGGCCGCAGCAACCTCGGTTCGAATCCGAGTCACGGCA
pab	chr6	28231454	28231526	28231454	28231526	Lys	-	GCCTGGGTAGCTCAGTCGGTAGAGCATCAGATCTTTAATGTAAGGGtCCAGAGTTCAAGTCCCTATTCAGGCG
pab	chr6	28415206	28415277	28415206	28415277	Gln	+	GGTTCCATGGTGTAATGGTtAGCACTCTGGACTCTGAATCCAGCGATCCGAGTTCAAATCTCGGTGGAACCT
pab	chr6	28473616	28473688	28473616	28473688	Lys	+	GCCTGGGTAGCTCAGTCGGTAGAGCATCAGACTTTTAATCTGAGGGtCCAGGGTTCAAGTCCCTGTCCAGGCG
pab	chr6	27676486	27676557	27676486	27676557	Ala	+	GGGGATGTAGCTCAGTGGTAGAGCGCATGCTTCGCATGTATGAGGcCCCGGGTTCGATCCCCGGCATCTCCA
pab	chr15	76296485	76296557	76296485	76296557	Lys	+	GCCCGGCTAGCTCAGTCGGTAGAGCATGGGACTCTTAATCCCAGGGtCGTGGGTTCGAGCCCCACGTTGGGCG
pab	chr12	97210581	97210652	97210581	97210652	Asp	+	TCCTCGTTAGTATAGTGGTgAGTATCCCCGCCTGTCACGCGGGAGACCGGGGTTCGATTCCCCGACGGGGAG
pab	chr6	28697076	28697147	28697076	28697147	Gln	-	GGCCCCATGGTGTAATGGTcAGCACTCTGGACTTTGAATCCAGCGATCCGAGTTCAAATCTCGGTGGGACCT
pab	chr14	19919082	19919154	19919082	19919154	Thr	-	GGCTCCATAGCTCAGGGGTtAGAGCACTGGTCTTGTAAACCAGGGGtCGCGAGTTCAATTCTCGCTGGGGCCT
pab	chr17	72600001	72600072	72600001	72600072	Met	-	AGCAGAGTGGCGCAGCGGAAGCGTGCTGGGCCCATAACCCAGAGGtCGATGGATCGAAACCATCCTCTGCTA
pab	chr20	48072253	48072334	48072253	48072334	Leu	-	GGTAGAGTGGCCGAGCGGTctAAGGCACTGTAGTAAGACTCCAGTCTCTTCAGAGGCATGGGTTTGAATCCCACTGCTGCCA
pab	chr9	120757435	120757507	120757435	120757507	Gln	-	GAGCTGTAGCATAGTGGTtAGGGACATGGACTCTGGAGCCAAATCTGCCTGGGTTCTAGTCGCAGCTGTCTCA
pab	chr14	74764800	74764872	74764800	74764872	Lys	-	ACCCAGATAGCTCAGTTGGTACAGCATCAGACTTTTAATCTGAGGGtCCAGGGTTCATGTCCCTGTTCCTTAA
pab	chr6	28489859	28489930	28489859	28489930	Met	-	AGCAGAATGGCGCAGCGGAAGCGTGCTGGGCCCATAACCCAGAGGtCGATGGATCGAAACCATCCTCTGCTA
pab	chr1	134957978	134958062	134957978	134958062	Arg	-	GGCTCCGTGGCGCAATGGAtAGCGCATTGGACTTCTAgaggctgaaggcATTCAAAGGtTCCGGGTTCGAGTCCCGGCGGAGTCG
pab	chr17	8205557	8205630	8205557	8205630	Thr	+	GGCGCCGTGGCTTAGTTGGTtAAAGCGCCTGTCTAGTAAACAGGAGAtCCTGGGTTCGAATCCCAGCGGTGCCT
pab	chr6	28189048	28189129	28189048	28189129	Ser	+	GACGAGGTGGCCGAGTGGTaAAGGCGATGGACTGCTAATCCATTGTGCTCTGCACGCGTGGGTTCGAATCCCACCTTCGTCG
pab	chr2b	110088675	110088767	110088675	110088767	Tyr	+	CCTTCGATAGTTCAGCTGGTAGAGCAGAGGACTATAGctacttcctcagtaggagacGTCCTTAGGtCGCTGGTTCGATTCCAGCTTGAAGGA
pab	chr12	127312949	127313020	127312949	127313020	Asp	-	TCCTCGTTAGTATAGTGGTgAGTATCCCCGCCTGTCACGCGGGAGACCGGGGTTCGATTCCCCGACGGGGAG
pab	chr10	23180211	23180284	23180211	23180284	Asn	-	GTCTCTGTGGCGCAATCGGTtAGCGCGTTCGGCTGTTAACCGAAAGGtTGGTGGTTCGAGCCCACCCAGGGACG
pab	chr7	8373445	8373516	8373445	8373516	Trp	+	GACCTCGTGGCGCAACGGTAGCGCGTCTGACTCCAGATCAGAAGGtTGCGTGTTCAAATCACGTCGGGGTCA
pab	chr12	28789880	28789952	28789880	28789952	Lys	+	ACCCGGATAGCTCAGTCAGTAGAGCATCAGACTTTTAATCCGAGGGtCCAAGGTTCATGTCCCTTTTTGAGTG
pab	chr17	54272554	54272627	54272554	54272627	Thr	-	AGCACCATGGCTTAGTTGGTtAAAGCACCTGTCTAGTAAACAGGAGAtCCTGAGTTTGAATCCCAATGGTGCCT
pab	chr6	28584976	28585049	28584976	28585049	Ile	+	GGCCGGTTAGCTCAGTTGGTtAGAGCGTGGTGCTAATAACGCCAAGGtCGCGGGTTCGATCCCCGTACTGGCCA
pab	chr6	28399424	28399495	28399424	28399495	Asn	+	TCCTCGTTAGTATCGTGGTgCGTATCCTCGCCTGTTACGGGAGAGACTGGGGTTCGATTCCCCGACGGGGAG
pab	chr2b	96834460	96834531	96834460	96834531	Glu	+	CCCCTGGTGGTCTAGTGGTtAGGATTCAGCGCTCTCACCACCGCTGCCCGTGTTCGATTCCCGGTCAGGGAA
pab	chr6	27886630	27886702	27886630	27886702	Ala	-	GGGGAATTAGCTCAAGTGGTAGAGTGCTTGCTTAGCATGCAAGAGGtAGTGGGATCGATGCCCACATTCTCCA
pab	chr8	130930533	130930605	130930533	130930605	Phe	-	GCCAAAATAGCTCAGCTGGGAGAGTATTAGGTTGAAGATACAAAGTtCCTTGGCTCAATCCAGAGTTTTGGGG
pab	chr16	14753637	14753708	14753637	14753708	Thr	+	GGCGCGGTGGCCAAGTGGTAAGGCGTCGGTCTCGTAAACCGAAGAtCACGGGTTCGAACCCCGTCCGTGCCT
pab	chr6	27412998	27413079	27412998	27413079	Ser	-	GTAGTCGTGGCCGAGTGGTtAAGGCGATGGACTTGAAATCCATTGGGGTCTCCCCGCGCAGGTTCGAATCCTGCCGACTACG
pab	chr6	28442854	28442927	28442854	28442927	Gln	-	GGTTCCATGGTGTAATGGTtAGCACCCTGGACTCTGAATCCAGCGTAtCCGTAGTTCAAGTCTCGGTGGAACCT
pab	chr6	27400142	27400214	27400142	27400214	Arg	+	GACCACGTGGCCTAATGGAtAAGGCGTCTGACTTCGGATCAGAAGAtTGAGGGTTCGAATCCCTTCGTGGTTA
pab	chr8	60552209	60552279	60552209	60552279	Undet	+	TCCTTGATGTCTAGTGGTtAGGAtTGGATGCTCTCACtGCAGCAACCTGGGTTCATTTCTCAGTCAGGGAA
pab	chr12	99755850	99755921	99755850	99755921	Trp	+	GACCTCGTGGCGCAACGGTAGCGCGTCTGACTCCAGATCAGAAGGcTGCGTGTTCGAATCACGTCGGGGTCA
pab	chr15	73900548	73900621	73900548	73900621	Lys	-	GCCTGGCCAGCTCAGTTGGTAGAGCATGGGACTCTTAATCCCAGAGtCaGTGGGTTCAAGCCTCACATTGAGTG
pab	chr8	68280047	68280139	68280047	68280139	Tyr	+	CCTTCGATAGCTCAGCTGGTAGAGCGGAGGACTGTAGctacttcctcagcaggagacATCCTTAGGtCGCTGGTTCGATTCCGGCTCGAAGGA
pab	chr22	39524603	39524688	39524603	39524688	SeC(e)	+	GCCCGGATGATCCTCAGTGGTCTGGGGTGCAGGCTTCAAACCTGTAGCTGTCTAGCGACAGAGTGGTTCAATTCCACCTTTGAAGG
pab	chr6	28799984	28800055	28799984	28800055	Met	-	AGCAGAGTGGCGCAGCGGAAGCGTGCTGGGCCCATAACCCAGAGGtCGATGGATCGAAACCATCCTCTGCTA
pab	chr16	3306596	3306667	3306596	3306667	Pro	-	GGCTCTTTGGTCTAGGGGTATGATCTTCGCTTAGGGTGCGAGAGGTGCGtGGATCAACTCCCTCACAAGCCC
pab	chr17	8205263	8205344	8205263	8205344	Ser	+	GACGAGGTGGCCGAGTGGTtAAGGCGATGGACTGCTAATCCATTGTGCTCTGCACGCGTGGGTTCGAATCCCATCCTCGTCG
pab	chr14	19914660	19914731	19914660	19914731	Pro	-	GGCTCGTTGGTCTAGGGGTATGATTCTCGCTTAGGGTGCGAGAGGtCCCGGGTTCAAATCCCGGACGAGCCC
pab	chr19	33755458	33755531	33755458	33755531	Thr	+	GGCGCCGTGGCTTAGTTGGTtAAAGCGCCTGTCTAGTAAACAGGAGAtCCTGGGTTCGAATCCCAGCGGTGCCT
pab	chr6	28170908	28170980	28170908	28170980	Val	-	GTTTCTGTAGTATAGTCGTtATCACGTTCGCCTCACGCGCGAAAGGtCCCCAGTTCGAAACCGGGCAGAAACA
pab	chr19	36369634	36369706	36369634	36369706	Lys	+	GCCCGGCTAGCTCAGTCGGTAGAGCATGGGACTCTTAATCTCAGGGtTGTGGGTTCGTGCCTCATGCTGGGCA
pab	chr17	8246803	8246884	8246803	8246884	Ser	-	GTAGTCGTGGCCGAGTGGTtAAGGCGATGGACTAGAAATCCATTGGGGTCTCCCCGCGCAGGTTCGAATCCTGCCGACTACG
pab	chr10	11793183	11793254	11793183	11793254	Gly	+	GGCGGCGTGGGGTAGAGGCCTCAGGcTTGCGCTCCCACCGGACAGACCTGGGTTCGAATCCCTGCTCTGCCA
pab	chr6	27856330	27856402	27856330	27856402	Met	+	GCCCTCTTAGCGCAGTGGGcAGCGCGTCAGTCTCATAATCTGAAGGtCCTGAGTTCGAGCCTCAGAGAGGGCA
pab	chr17	65040996	65041068	65040996	65041068	Arg	-	GCCCCAGTGGCCTAATGGAtAAGGCACTGGCCTCCTAAGCCAGGGAtTGTGGGTTCGAGTCCCACCTGGGGTG
pab	chr21	14126154	14126228	14126154	14126228	Leu	+	GTTAAGATGGCAGAGCCcGGCaATTGCATAAAATTTAAAGCTTTACAGtCAGAGGTTCAACTCCTCTTCTTAACA
pab	chr2a	32893756	32893828	32893756	32893828	Pro	-	GTTTCTGgtTGGTCTAGGGGTATGATTCTCACTTAGGGTGCAAGAGGtCCTGGGTTCAAATCCCAAAGGAGCC
pab	chr9	69725018	69725089	69725018	69725089	Asp	-	TCCTCGTTAGTATGGTGGTgAGTATCCCTGCCTGTCACGCGGGAGACCAGGGTTCGATTCCCTGACAGAGAG
pab	chr6	27660677	27660749	27660677	27660749	Arg	+	GGGCCAGTGGCGCAATGGAtAACGCGTCTGACTACGGATCAGAAGAtTCCAGGTTCGACTCCTGGCTGGCTCG
pab	chr2a	32892938	32893010	32892938	32893010	Pro	-	GTTTCTGgtTGGTCTAGGGGTATGATTCTCACTTAGGGTGCAAGAGGtCCTGGGTTCAAATCCCAAAGGAGCC
pab	chr6	28515510	28515582	28515510	28515582	Thr	+	GGCCCTGTAGCTCAGGGGTtGGAGCACTGGTCTCGTAAAGCAGGGGtCGTGAGTTCAAATCTCACCAGGGCCT
pab	chr6	28577926	28577998	28577926	28577998	Val	-	GTTTCCGTGGTGTAGTGGTtATCACGTTCGCCTAACACGCGAAAGGtCCCCGGTTCGAAACCGGGCGGAAACA
pab	chr1	78880619	78880687	78880619	78880687	Glu	+	CCCTGTGGTCTAGTGGTtAGAATTTGGTGCTTTCGCCACCACAGCCCAGGTTCAATTCCTGGTTAGAGG
pab	chr6	166435155	166435223	166435155	166435223	Glu	-	TCCCTGGTCTAGTGGTtAGGATTTATCATTTTCATGGCTGTGGCCTGAGTTCAATTTCCAATCAGGGAA
pab	chr6	28090436	28090508	28090436	28090508	Val	-	GTTTCCGTAGTGTAGCGGTtATCACGTTCGCCTCACACGCGAAAGGtCCCCGGTTCGAAACCGGGCGGAAACA
pab	chr19	51117870	51117942	51117870	51117942	Lys	-	ACCTGGGTAGCTTAGTTGGTAGAGCATTGGACTTTTAATTTGAGGGcCCAGGGTTCAAGTCCCTGTTTGGGTG
pab	chr2b	46018638	46018709	46018638	46018709	Ala	+	GGGGATGTAGCTCAGTGGTAGAGCGCGCGCTTCGCATGTGTGAGGtCCCGGGTTCAATCCCCGGCATCTCCA
pab	chr6	28128443	28128516	28128443	28128516	Ile	-	GGCCGGTTAGCTCAGTTGGTtAGAGCGTGGTGCTAATAACGCCAAGGtCGCGGGTTCGATCCCCGTACGGGCCA
pab	chr8	67863393	67863480	67863393	67863480	Tyr	-	CCTTCAATAGCTCAGCTGGTAGAGCGGAGGACTGTAGgtgcactcccatggccATCTTTAGGTGCTGGTTTGATTCCGACTTGGAGAG
pab	chr14	58861342	58861414	58861342	58861414	Lys	-	GCCCGGCTAGCTCAGTCGGTAGAGCATGGGACTCTTAATCCCAGGGtCGTGGGTTCGAGCCCCACGTTGGGCG
pab	chr20	28620097	28620169	28620097	28620169	Ser	+	GGTAATGTAGCCTAGTGGTtAggGGGCTGCATTCTAGAGCTATGCTGCCCAGGTTCAAATTCTGGTGCCACTC
pab	chr1	101583912	101583983	101583912	101583983	Ala	+	GGGGGTGTAGCTCAGTGGTAGGGCACATGCTTAGCATGCATGAGGcCCTGGGTTCAATCCCCAGCACCTCCA
pab	chr15	41623588	41623659	41623588	41623659	His	-	GCCGTGATCGTATAGTGGTtAGTACTCTGCGTTGTGGCCGCAGCAACCTCGGTTCGAATCCGAGTCACGGCA
pab	chr6	28800405	28800475	28800405	28800475	Gly	-	GCATTGGTGGTTCAGTGGTAGAATTCTCGCCTGCCACGCGGGAGGCCCGGGTTCGATTCCCGGCCAATGCA
pab	chr6	27656048	27656121	27656048	27656121	Thr	-	GGCTCCGTGGCTTAGCTGGTtAAAGCGCCTGTCTAGTAAACAGGAGAtCCTGGGTTCGAATCCCAGCGGGGCCT
pab	chr16	21235888	21235969	21235888	21235969	Leu	-	GGTAGCGTGGCCGAGTGGTctAAGGCGCTGGATTTAGGCTCCAGTCATTTCGATGGCGTGGGTTCGAATCCCACCGCTGCCA
pab	chr17	8139120	8139192	8139120	8139192	Lys	+	GCCCGGATAGCTCAGTCGGTAGAGCATCAGACTTTTAATCTGAGGGtCCAGGGTTCAAGTCCCTGTTCGGGCG
pab	chr1	120355021	120355091	120355021	120355091	Undet	+	GGCAGCATGGTTTAATGGGAACACTTAAggTCAGGAgTCAGGAGACCTGGGTTCTAGTCCCAGCTCTGTCT
pab	chr19	53376800	53376870	53376800	53376870	Lys	-	GTGGCTAGCTCAGTCGGTAGAGCATGAGACTCTTAATCTCAGGGtCATGGGTTCGTGCCCCACGTTGGGCA
pab	chr6	27387018	27387089	27387018	27387089	Met	+	AGCAGAGTGGCGCAGCGGAAGCGTGCTGGGCCCATAACCCAGAGGtCGATGGATCGAAACCATCCTCTGCTA
pab	chr6	28480790	28480861	28480790	28480861	Asp	-	TCCTTGTTAGTATAGTGGTgAGTATCCCCACCTGTCACGCGGGAGACCGGGGTTCGATTCCCCGACGGGGAG
pab	chr13	44023402	44023473	44023402	44023473	Glu	-	CCCCTGGTGGTCTAGTGGTtAGGATTCGGCACTCTCACCGCCACTGCCCACATTTGATTCCTGGTCAGGGAA
pab	chr6	28624903	28624976	28624903	28624976	Thr	+	GGCTTCGTGGCTTAGCTGGTtAAAGCGCCTGTCTAGTAAACAGGAGAtCCTGGGTTCGAATCCCAGCGAGGCCT
pab	chr14	19915430	19915511	19915430	19915511	Leu	+	GGTAGCGTGGCCGAGCGGTctAAGGCGCTGGATTAAGGCTCCAGTCTCTTCGGGGGCGTGGGTTCGAATCCCACCGCTGCCA
pab	chr2b	115378621	115378693	115378621	115378693	Lys	-	GCCTAGGTAACTCAGTTGGTAGAGTAGCAGACTTTTCATCTGAGGGtCCAGGGTTTAAGTCCCTGTCCAGGCA
pab	chr1	165792544	165792616	165792544	165792616	Gln	+	GGTTGTATAGCTTAGAGCTtaAGAGCCTGGACTCTGGAATCAGAGTGTCTGGGTTCAAATCCCAGCTCTGCCA
pab	chr6	28391657	28391738	28391657	28391738	Ser	+	GTAGTCGTGGCCGAGTGGTtAAGGCGATGGACTAGAAATCCATTGGGGTCTCCCCGCGCAGGTTCGAATCCTGCCGGCTACG
pab	chr17	8247178	8247251	8247178	8247251	Ile	-	GGCCGGTTAGCTCAGTTGGTtAGAGCGTGGTGCTAATAACGCCAAGGtCGCGGGTTCGAACCCCGTACGGGCCA
pab	chr11	115179627	115179705	115179627	115179705	Undet	+	GGCAGAATGGTGTAGTGATtgAGCACGCAGGCCacggcTCCTACGCCAGAGGgTCTGGGTTCAAATCCCGGCCCTGTCA
pab	chr7	147145858	147145932	147145858	147145932	Cys	-	TCAATTATAGCTCAGTGGTAGAGCATTTAACTGCAGATCAAGAGGtCCCTGGATCAACTCCTGGTGCcccTTTAA
pab	chr1	45710743	45710815	45710743	45710815	Lys	-	GCCCGGATAGCTCAGTCGGTAGAGCATCAGACTTTTAATCTGAGGGtCCAGGGTTCAAGTCCCTGTTCGGGCG
pab	chr6	28229456	28229527	28229456	28229527	Met	-	AGCAGAGTGGCGCAGCGGAAGCGTGCTGGGCCCATAACCCAGAGGtCGATGGATCGAAACCATCCTCTGCTA
pab	chr17	8204756	8204827	8204756	8204827	Trp	+	GACCTCGTGGCGCAACGGTAGCGCGTCTGACTCCAGATCAGAAGGtTGCGTGTTCAAATCACGTCGGGGTCA
pab	chr16	21339031	21339112	21339031	21339112	Leu	+	GGTAGCGTGGCCGAGCGGTctAAGGCGCTGGATTAAGGCTCCAGTCTCTTCGGGGGCGTGGGTTCGAATCCCACCGCTGCCA
pab	chr14	20007167	20007239	20007167	20007239	Thr	+	GGCCCTATAGCTCAGGGGTtAGAGCACTGGTCTTGTAAACCAGGGGtCGCGAGTTCAAATCTCGCTGGGGCCT
pab	chr6	27661223	27661295	27661223	27661295	Val	+	GTTTCCGTAGTGTAGTGGTtATCACGTTCGCCTCACACGCGAAAGGtCCCCGGTTCGAAACCGGGCGGAAACA
pab	chr1	89874708	89874781	89874708	89874781	Asn	+	GTCTCTGTGGCGCAATCGGTtAGCGCGTTCGGCTGTTAACCGAAAGGtTGGTGGTTCGAGCCCACCCAGGGACG
pab	chr6	28565233	28565306	28565233	28565306	Ile	+	GGCCGGTTAGCTCAGTTGGTtAGAGCGTGGTGCTAATAACGCCAAGGtCGCGGGTTCGATCCCCGTACGGGCCA
pab	chr16	3304531	3304603	3304531	3304603	Arg	+	GGCCGCGTGGCCTAATGGAtAAGGCGTCTGATTCCGGATCAGAAGAtTGAGGGTTCGAGTCCCTTCGTGGTCG
pab	chr6	28401500	28401581	28401500	28401581	Ser	-	GTAGTCGTGGCCGAGTGGTtAAGGCGATGGACTTGAAATCCATTGGGGTTTCCCCGCGCAGGTTCGAATCCTGCCGGCTACG
pab	chr17	65040472	65040544	65040472	65040544	Arg	+	GCCCCAGTGGCCTAATGGAtAAGGCACTGGCCTCCTAAGCCAGGGAtTGTGGGTTCGAGTCCCACCTGGGGTA
pab	chr5	78105814	78105886	78105814	78105886	Gln	-	AGCTGTATATTATAGTGGAATAAATGTGGACTTTGAAGTTAGATCCACCTGGGTTCAAATCCCAGTGCTGTCA
pab	chr12	55951217	55951298	55951217	55951298	Ser	+	GTCACGGTGGCCGAGTGGTtAAGGCGTTGGACTCGAAATCCAATGGGGTTTCCCCGCACAGGTTCGAATCCTGTTCGTGACG
pab	chr6	27405875	27405956	27405875	27405956	Ser	-	GACGAGGTGGCCGAGTGGTtAAGGCGATGGACTGCTAATCCATTGTGCTCTGCACGCGTGGGTTCGAATCCCATCCTCGTCG
pab	chr17	8246430	8246503	8246430	8246503	Thr	-	GGCGCCGTGGCTTAGTTGGTtAAAGCGCCTGTCTAGTAAACAGGAGAtCCTGGGTTCGAATCCCAGCGGTGCCT
pab	chr19	1322069	1322141	1322069	1322141	Phe	-	GCCGAAATAGCTCAGTTGGGAGAGCGTTAGACTGAAGATCTAAAGGtCCCTGGTTCGATCCCGGGTTTCGGCA
hsa	chr19	4724635	4724707	4724647	4724719	Val	-	GTTTCCGTAGTGTAGCGGTtATCACATTCGCCTCACACGCGAAAGGtCCCCGGTTCGATCCCGGGCGGAAACA
hsa	chr9	19403998	19404072	19403996	19404070	Met	+	AGCAGAGTGGTGCAGTGGAAGCATACctaTGGGCCCATAACCCAGAGGtTGATGGATGGAAACCATCCTCTGCTA
hsa	chr19	4724070	4724141	4724082	4724153	Gly	+	GCGTTGGTGGTATAGTGGTtAGCATAGCTGCCTTCCAAGCAGTTGACCCGGGTTCGATTCCCGGCCAACGCA
hsa	chr6	27721119	27721201	27721179	27721251	Leu	-	ACCGGGATGGCCGAGTGGTtAAGGCGTTGGACTTAAGATCCAATGGGCTGGTGCCCGCGTGGGTTCGAACCCCACTCTCGGTA
hsa	chr19	1383362	1383434	1383361	1383433	Phe	-	GCCGAAATAGCTCAGTTGGGAGAGCGTTAGACTGAAGATCTAAAGGtCCCTGGTTCGATCCCGGGTTTCGGCA
hsa	chr9	14433940	14434011	14433938	14434009	His	-	GCCGTGATCGTATAGTGGTtAGTACTCTGCGTTGTGGCCGCAGCAACCTCGGTTCGAATCCGAGTCACGGCA
hsa	chr19	1383563	1383636	1383562	1383635	Asn	+	GTCTCTGTGGCGCAATCGGTtAGCGCGTTCGGCTGTTAACCGAAAGGtTGGTGGTTCGAGCCCACCCAGGGACG
hsa	chr6	28817235	28817306	28785012	28785083	Ala	-	GGGGGTGTAGCTCAGTGGTAGAGCGCATGCTTTGCATGTATGAGGcCTCGGGTTCGATCCCCGACACCTCCA
hsa	chr12	124927843	124927915	125412389	125412461	Phe	-	GCCGAAATAGCTCAGTTGGGAGAGCGTTAGACTGAAGATCTAAAGGtCCCTGGTTCGATCCCGGGTTTCGGCA
hsa	chr6	27213844	27213916	27638344	27638416	Arg	-	GGGCCAGTGGCGCAATGGAtAACGCGTCTGACTACGGATCAGAAGAtTCTAGGTTCGACTCCTGGCTGGCTCG
hsa	chr9	74903074	74903145	77517990	77518061	Asp	-	TCCTCGTTAGTATGGTGGTgAGTATCCCTGCCTGTCACGCGGGAGACCGGGGTTCGATTCCCCAACGGGGAG
hsa	chr6	27280270	27280342	27248049	27248121	Val	-	GCTTCTGTAGTGTAGTGGTtATCACGTTCGCCTCACACGCGAAAGGtCCCCGGTTCGAAACCGGGCAGAAGCA
hsa	chr6	26330301	26330372	27300764	27300835	Met	-	AGCAGAGTGGCGCAGCGGAAGCGTGCTGGGCCCATAACCCAGAGGtCGATGGATCGAAACCATCCTCTGCTA
hsa	chr1	205474143	205474215	205443271	205443343	Lys	+	GCCCGGAGAGCTCAGTGGGtAGAGCATCAGACTTTTAATCTGAGGGtCCAGGGTTCAAGTCCTCGTTCGGGCA
hsa	chr1	161447585	161447656	161500903	161500974	Gly	-	GCGTTGGTGGTATAGTGGTgAGCATAGCTGCCTTCCAAGCAGTTGACCCGGGTTCGATTCCCGGCCAACGCA
hsa	chr1	161422093	161422164	161391883	161391954	Glu	-	TCCCTGGTGGTCTAGTGGCtAGGATTCGGCGCTTTCACCGCCGCGGCCCGGGTTCGATTCCCGGTCAGGGAA
hsa	chr1	161440825	161440896	161410615	161410686	Asp	-	TCCTCGTTAGTATAGTGGTgAGTATCCCCGCCTGTCACGCGGGAGACCGGGGTTCGATTCCCCGACGGGGAG
hsa	chr6	207354	207425	27487308	27487379	Gln	-	GGTTCCATGGTGTAATGGTtAGCACTCTGGACTCTGAATCCAGCGATCCGAGTTCAAATCTCGGTGGAACCT
hsa	chr2	158881659	158881730	159738171	159738242	Glu	-	CCCCTGGTGGTCTAGTGCTtAGGATTTGGCACTCTCGCCACCGCAGCCTGCGTTCAATTCCCGGTCAGGGAA
hsa	chr6	104006	104077	28806221	28806292	Ala	-	GGGGGTGTAGCTCAGTGGTAGAGCGCGTGCTTAGCATGCACGAGGcCCCGGGTTCAATCCCCGGCACCTCCA
hsa	chr6	104025	104096	28831462	28831533	Ala	-	GGGGGTGTAGCTCAGTGGTAGAGCGCGTGCTTAGCATGCACGAGGcCCCGGGTTCAATCCCCGGCACCTCCA
hsa	chr6	27777885	27777956	27745664	27745735	Met	+	AGCAGAGTGGCGCAGCGGAAGCGTGCTGGGCCCATAACCCAGAGGtCGATGGATCTAAACCATCCTCTGCTA
hsa	chr6	216699	216772	28693795	28693868	Thr	+	GGCTCCGTAGCTTAGTTGGTtAAAGCGCCTGTCTAGTAAACAGGAGAtCCTGGGTTCGACTCCCAGCGGGGCCT
hsa	chr6	253018	253099	28911399	28911480	Leu	-	GGTAGCGTGGCCGAGCGGTctAAGGCGCTGGATTAAGGCTCCAGTCTCTTCGGGGGCGTGGGTTCGAATCCCACCGCTGCCA
hsa	chr11	59551294	59551379	59318767	59318852	Arg	+	GGCTCTGTGGCGCAATGGAtAGCGCATTGGACTTCTAgatagttagagaaATTCAAAGGtTGTGGGTTCGAGTCCCACCAGAGTCG
hsa	chr1	54957869	54957941	55423542	55423614	Lys	-	GCCCAGCTAGCTCAGTCGGTAGAGCATGAGACTCTTAATCTCAGGGtCATGGGTTTGAGCCCCACGTTTGGTG
hsa	chr15	78860562	78860634	79152904	79152976	Lys	+	GCCCGGCTAGCTCAGTCGGTAGAGCATGGGACTCTTAATCCCAGGGtCGTGGGTTCGAGCCCCACGTTGGGCG
hsa	chr14	20653099	20653192	21121258	21121351	Tyr	-	CCTTCGATAGCTCAGCTGGTAGAGCGGAGGACTGTAGcctgtagaaacatttgtggacATCCTTAGGtCGCTGGTTCGATTCCGGCTCGAAGGA
hsa	chr8	123157230	123157302	124169470	124169542	Met	-	GCCTCGTTAGCGCAGTAGGTAGCGCGTCAGTCTCATAATCTGAAGGtCGTGAGTTCGATCCTCACACGGGGCA
hsa	chr6	27684695	27684768	27652474	27652547	Thr	-	GGCTCCGTGGCTTAGCTGGTtAAAGCGCCTGTCTAGTAAACAGGAGAtCCTGGGTTCGAATCCCAGCGGGGCCT
hsa	chr6	28488993	28489066	28456770	28456843	Thr	-	GGCTCTATGGCTTAGTTGGTtAAAGCGCCTGTCTCGTAAACAGGAGAtCCTGGGTTCGACTCCCAGTGGGGCCT
hsa	chr6	146970	147042	28710729	28710801	Arg	+	GGCCGCGTGGCCTAATGGAtAAGGCGTCTGATTCCGGATCAGAAGAtTGAGGGTTCGAGTCCCTTCGTGGTCG
hsa	chr6	146972	147044	28849165	28849237	Arg	+	GGCCGCGTGGCCTAATGGAtAAGGCGTCTGATTCCGGATCAGAAGAtTGAGGGTTCGAGTCCCTTCGTGGTCG
hsa	chr8	123258485	123258557	124270725	124270797	Phe	-	GCCAAAATAGCTCAGCTGGGAGAGTATTAGGTTGAAGATACAAAGTtCCTTGGCTCAATCCAGAGTTTGGGGG
hsa	chr6	26720992	26721065	26721221	26721294	Ile	-	GGCCGGTTAGCTCAGTTGGTcAGAGCGTGGTGCTAATAACGCCAAGGtCGCGGGTTCGATCCCCGTACGGGCCA
hsa	chr7	149415138	149415209	149112229	149112300	Cys	-	GGGGGTATAGCTTAGCGGTAGAGCATTTGACTGCAGATCAAGAGGtCCCCGGTTCAAATCCGGGTGCCCCCT
hsa	chr14	20613401	20613472	21081560	21081631	Pro	-	GGCTCGTTGGTCTAGGGGTATGATTCTCGCTTAGGGTGCGAGAGGtCCCGGGTTCAAATCCCGGACGAGCCC
hsa	chr1	161530342	161530424	161500132	161500214	Leu	-	GTCAGGATGGCCGAGCGGTctAAGGCGCTGCGTTCAGGTCGCAGTCTCCCCTGGAGGCGTGGGTTCGAATCCCACTCCTGACA
hsa	chr14	20625370	20625451	21093529	21093610	Leu	+	GGTAGTGTGGCCGAGCGGTctAAGGCGCTGGATTTAGGCTCCAGTCTCTTCGGGGGCGTGGGTTCGAATCCCACCACTGCCA
hsa	chr6	28589379	28589450	28557156	28557227	Gln	+	GGTCCCATGGTGTAATGGTtAGCACTCTGGACTTTGAATCCAGCAATCCGAGTTCGAATCTCGGTGGGACCT
hsa	chr11	76235513	76235584	75946557	75946628	Pro	+	GGCTCGTTGGTCTAGGGGTATGATTCTCGCTTAGGGTGCGAGAGGtCCCGGGTTCAAATCCCGGACGAGCCC
hsa	chr6	27591814	27591886	27559593	27559665	Lys	-	GCCTGGATAGCTCAGTCGGTAGAGCATCAGACTTTTAATCTGAGGGtCCAGGGTTCAAGTCCCTGTTCAGGCG
hsa	chr2	223321597	223321669	224186315	224186387	Lys	-	GTTGGGGTAACTCAGTTGGTAGAGTAGCAGACTTTTCATCTGAGGGtCCAGGGTTTAAGTCCATGTCCAGGCA
hsa	chr6	88127	88198	28746544	28746615	Ala	-	GGGGGTATAGCTCAGGGAcAGAGCACGTGGTTAGCATGCGTGAGGtCCTGCGTTCAACTTCCAGTATTTCCA
hsa	chr12	98503503	98503574	98897281	98897352	Asp	+	TCCTCGTTAGTATAGTGGTtAGTATCCCCGCCTGTCACGCGGGAGACCGGGGTTCAATTCCCCGACGGGGAG
hsa	chr9	110198523	110198595	112960803	112960875	Arg	+	GGCCGTGTGGCCTAATGGAtAAGGCGTCTGACTTCGGATCAAAAGAtTGCAGGTTTGAGTTCTGCCACGGTCG
hsa	chr14	20683273	20683361	21151432	21151520	Tyr	+	CCTTCGATAGCTCAGCTGGTAGAGCGGAGGACTGTAGtacttaatgtgtggtcATCCTTAGGtCGCTGGTTCGATTCCGGCTCGAAGGA
hsa	chr16	87384022	87384094	87417628	87417700	Met	-	GCCTCGTTAGCGCAGTAGGCAGCGCGTCAGTCTCATAATCTGAAGGtCGTGAGTTCGAGCCTCACACGGGGCA
hsa	chr6	26311747	26311818	27763640	27763711	Gln	-	GGCCCCATGGTGTAATGGTtAGCACTCTGGACTTTGAATCCAGCGATCCGAGTTCAAATCTCGGTGGGACCT
hsa	chr17	8226235	8226308	8090478	8090551	Thr	-	GGCGCCGTGGCTTAGTTGGTtAAAGCGCCTGTCTAGTAAACAGGAGAtCCTGGGTTCGAATCCCAGCGGTGCCT
hsa	chr10	5853711	5853783	5895674	5895746	Val	-	GGTTCCATAGTGTAGTGGTtATCACATCTGCTTTACACGCAGAAGGtCCTGGGTTCAAGCCCCAGTGGAACCA
hsa	chr1	180215141	180215213	180184276	180184348	Val	-	GTTTCCATAGTGTACTGGTtATCACATTCACCTAACACGCGAAAGGtCCTTGGTTTGAAACCAGGCAGAAACA
hsa	chr14	88979098	88979170	89445442	89445514	Ala	+	GGGGAATTAGCTCAAGTGGTAGAGCGCTCGCTTAGCATGCGAGAGGtAGTGGGATCGATGCCCGCATTCTCCA
hsa	chr15	45200413	45200484	45492611	45492682	His	-	GCCGTGATCGTATAGTGGTtAGTACTCTGCGTTGTGGCCGCAGCAACCTCGGTTCGAATCCGAGTCACGGCA
hsa	chr6	4467	4538	28663709	28663780	Ala	-	GGGGGTGTAGATCAGTGGTAGAGCGCATGCTTCGCATGTACGAGGtCCCTGGTTCAATCCCTGGTACCTCCA
hsa	chr6	27303789	27303860	27271568	27271639	Thr	-	GGCAGAGTGGTGCAGCGGAAGCGTGCTGGGCCCGTAACCCAGAGGtCAATGGATCGAAGCCATCCTTGGCTA
hsa	chr16	3191989	3192060	3241989	3242060	Pro	+	GGCTCGTTGGTCTAGGGGTATGATTCTCGCTTAGGATGCGAGAGGtCCCGGGTTCAAATCCCGGACGAGCCC
hsa	chr6	56299	56371	28949449	28949521	Phe	-	GCCGAAATAGCTCAGTTGGGAGAGCGTTAGACTGAAGATCTAAAGGtCCCTGGTTCGATCCCGGGTTTCGGCA
hsa	chr6	56307	56379	28758499	28758571	Phe	-	GCCGAAATAGCTCAGTTGGGAGAGCGTTAGACTGAAGATCTAAAGGtCCCTGGTTCGATCCCGGGTTTCGGCA
hsa	chr6	475476	475557	28956779	28956860	Leu	+	GGTAGCGTGGCCGAGCGGTctAAGGCGCTGGATTAAGGCTCCAGTCTCTTCGGGGGCGTGGGTTCAAATCCCACCGCTGCCA
hsa	chr12	49817407	49817481	50211190	50211264	Gln	-	TCTAGGAtgTGGTGTGATAGGTAGCATGGAGAATTTTGGATTCTCAGGGGTAGGTTCAATTCCTATaTTCTAGAA
hsa	chr1	161443304	161443374	161413094	161413164	Gly	+	GCATGGGTGGTTCAGTGGTAGAATTCTCGCCTGCCACGCGGGAGGCCCGGGTTCGATTCCCGGCCCATGCA
hsa	chr5	181188854	181188925	180615854	180615925	Pro	-	GGCTCGTTGGTCTAGGGGTATGATTCTCGCTTTGGGTGCGAGAGGtCCCGGGTTCAAATCCCGGACGAGCCC
hsa	chr6	26328140	26328212	26328368	26328440	Arg	+	GGGCCAGTGGCGCAATGGAtAACGCGTCTGACTACGGATCAGAAGAtTCCAGGTTCGACTCCTGGCTGGCTCG
hsa	chr6	26749912	26749984	26751918	26751990	Ala	-	GGGGGATTAGCTCAAGCGGTAGGGTGCCTGCTTAGCATGCAAGAGGtAGCAGGATCGACGCCTGCATTCTCCA
hsa	chr6	27503039	27503120	27463593	27463674	Ser	+	GTAGTCGTGGCCGAGTGGTtAAGGCGATGGACTAGAAATCCATTGGGGTCTCCCCGCGCAGGTTCGAATCCTGCCGACTACG
hsa	chr6	255081	255153	28732164	28732236	Phe	+	GCCAAAATTGCTCAGTTGGGAGAGCGTTAGACTGAAGATCTAAAGGtCCCTGGTTCGATCCCGGGTTTCACCA
hsa	chr6	254291	254364	28731374	28731447	Phe	-	GCTGAAATAGCTCAGTTGGGAGAGCGTTAGACTGAAGATCTTAAAGttCCCTGGTTCAACCCTGGGTTTCAGCC
hsa	chr6	28658237	28658308	28626014	28626085	Ala	-	GGGGATGTAGCTCAGTGGTAGAGCGCATGCTTAGCATGCATGAGGtCCCGGGTTCGATCCCCAGCATCTCCA
hsa	chr15	76382424	76382497	76674765	76674838	Lys	-	GCCTGGCTACCTCAGTTGGTAGAGCATGGGACTCTTAATCCCAGAGtCaGTGGGTTCAAGCCTCACATTGAGTG
hsa	chr6	123948	124019	28601859	28601930	Ala	-	GTGGATGTAGTTTAGTGGTAGAACGCGCGCTTTGCATGTATGAGGtCCCGGTTTCGATCCCTGGCGTTTCCA
hsa	chr1	161470415	161470486	161418033	161418104	Asp	-	TCCTCGTTAGTATAGTGGTgAGTATCCCCGCCTGTCACGCGGGAGACCGGGGTTCGATTCCCCGACGGGGAG
hsa	chr6	28474552	28474625	28442329	28442402	Thr	-	GGCTCTATGGCTTAGTTGGTtAAAGCGCCTGTCTTGTAAACAGGAGAtCCTGGGTTCGAATCCCAGTAGAGCCT
hsa	chr17	75033906	75033978	73030001	73030073	Arg	+	GCCCCAGTGGCCTAATGGAtAAGGCACTGGCCTCCTAAGCCAGGGAtTGTGGGTTCGAGTCCCACCTGGGGTA
hsa	chr6	27547752	27547823	27515531	27515602	Gln	-	GGTTCCATGGTGTAATGGTtAGCACTCTGGACTCTGAATCCAGCGATCCGAGTTCAAGTCTCGGTGGAACCT
hsa	chr6	386922	387027	28864000	28864105	Leu	-	GTCAGGATGGCCGAGTGGTctAAGGCGCCAGACTCAAGctaagcttcctccgcggtggggaTTCTGGTCTCCAATGGAGGCGTGGGTTCGAATCCCACTTCTGACA
hsa	chr1	222465005	222465077	222638347	222638419	Thr	+	GGCTCCATAGCTCAGTGGTtAGAGCACTGGTCTTGTAAACCAGGGGtCGCGAGTTCGATCCTCGCTGGGGCCT
hsa	chr3	148598776	148598847	148316563	148316634	His	-	GCAGTGACTGTATAGTGGTtAGCACTCTGTGTTGTGGCCACAGCAACCATGGTTCAAATCTGAGTCATGACA
hsa	chr6	27471	27564	28505367	28505460	Ile	+	GCTCCAGTGGCGCAATCGGTtAGCGCGCGGTACTTATAagacagtgcacctgtgagcaATGCCGAGGtTGTGAGTTCAAGCCTCACCTGGAGCA
hsa	chr1	248873855	248873960	249168054	249168159	Leu	+	GTCAGGATGGCCGAGTGGTctAAGGCGCCAGACTCAAGgtaagcaccttgcctgcgggctTTCTGGTCTCCGGATGGAGGCGTGGGTTCGAATCCCACTTCTGACA
hsa	chr6	28982199	28982270	28949976	28950047	Glu	+	TCCCTGGTGGTCTAGTGGTtAGGATTCGGCGCTCTCACCGCCGCGGCCCGGGTTCGATTCCCGGTCAGGGAA
hsa	chr6	27020346	27020439	26988125	26988218	Ile	+	GCTCCAGTGGCGCAATCGGTtAGCGCGCGGTACTTATAtggcagtatgtgtgcgagtgATGCCGAGGtTGTGAGTTCGAGCCTCACCTGGAGCA
hsa	chrX	51563260	51563331	51306112	51306183	Glu	-	TCCCTGGTGTTCCGGTGGTtAGGATTTGGCATTCTCACTGTTGTGGTGCGGATTCAATCCTGGCTTAGGGTA
hsa	chr2	27050782	27050870	27273650	27273738	Tyr	+	CCTTCGATAGCTCAGTTGGTAGAGCGGAGGACTGTAGtggatagggcgtggcaATCCTTAGGtCGCTGGTTCGATTCCGGCTCGAAGGA
hsa	chr3	28815	28886	125413177	125413248	Glu	-	CCCCTGGTGGTCTATCGGTtAGGATTCAGACCTCTCACCACTGCTACCCATGCTCGATTCCTGGTCAGGGAA
hsa	chr1	161399700	161399772	161369490	161369562	Val	-	GTTTCCGTAGTGTAGTGGTtATCACGTTCGCCTCACACGCGAAAGGtCCCCGGTTCGAAACCGGGCGGAAACA
hsa	chr17	8226991	8227064	8130309	8130382	Ile	-	GGCCGGTTAGCTCAGTTGGTtAGAGCGTGGTGCTAATAACGCCAAGGtCGCGGGTTCGAACCCCGTACGGGCCA
hsa	chr7	149707669	149707740	149028220	149028291	Cys	+	GGGGGTATAGCTCAGGGGTAGAGCATTTGACTGCAGATCAAGAGGtCCCTGGTTCAAATCCAGGTGCCCCCT
hsa	chr6	27668583	27668656	27636362	27636435	Ile	+	GGCCGGTTAGCTCAGTCGGCtAGAGCGTGGTGCTAATAACGCCAAGGtCGCGGGTTCGATCCCCGTACGGGCCA
hsa	chr6	57856401	57856473	26796006	26796078	Ala	-	GGGGAATTAGCTCAAGTGGTAGAGCGCTTGCTTAGCATGCAAGAGGtAGTGGGATCGATGCCCACATTCTCCA
hsa	chr6	26553503	26553574	26553731	26553802	Ala	+	GGGGATGTAGCTCAGTGGTAGAGCGCATGCTTCGCATGTATGAGGtCCCGGGTTCGATCCCCGGCATCTCCA
hsa	chr2	156400769	156400840	157257281	157257352	Ala	+	GGGGATGTAGCTCAGTGGTAGAGCGCGCGCTTCGCATGTGTGAGGtCCCGGGTTCAATCCCCGGCATCTCCA
hsa	chr16	3175691	3175763	3225692	3225764	Lys	+	GCCCGGCTAGCTCAGTCGGTAGAGCATGAGACTCTTAATCTCAGGGtCGTGGGTTCGAGCCCCACGTTGGGCG
hsa	chr11	59560335	59560407	59327808	59327880	Lys	-	GCCCGGATAGCTCAGTCGGTAGAGCATCAGACTTTTAATCTGAGGGtCCAGGGTTCAAGTCCCTGTTCGGGCG
hsa	chr6	1745	1818	28660987	28661060	Lys	-	GCCTGGGTAGCTCAGTCGGTAGAGCTaTCAGACTTTTAGCCTGAGGAtTCAGGGTTCAATCCCTTGCTGGGGCG
hsa	chr10	22563650	22563722	22852579	22852651	Pro	+	GGCAGTGTGGCATAGTGGTtAgaaATGTGCGCTCTGGGGCTGCTGAtCCCAGGCTCAAACCCTGGCGCTGTCA
hsa	chr6	26537498	26537570	26537726	26537798	Arg	+	GGGCCAGTGGCGCAATGGAtAACGCGTCTGACTACGGATCAGAAGAtTCCAGGTTCGACTCCTGGCTGGCTCG
hsa	chr17	15505371	15505444	15408685	15408758	Sup	+	GGCAGTGACGCCTACTGGTttAGAGCACAGATTCTAGATCGAGACATtCCTGGGTTCAAATCCCAGCACTGTTG
hsa	chr17	8187593	8187666	8090911	8090984	Ile	+	GGCCGGTTAGCTCAGTTGGTtAGAGCGTGGTGCTAATAACGCCAAGGtCGCGGGTTCGATCCCCGTACGGGCCA
hsa	chr14	20684016	20684087	21152175	21152246	Pro	+	GGCTCGTTGGTCTAGGGGTATGATTCTCGCTTTGGGTGCGAGAGGtCCCGGGTTCAAATCCCGGACGAGCCC
hsa	chr6	28597340	28597421	28565117	28565198	Ser	-	GACGAGGTGGCCGAGTGGTtAAGGCGATGGACTGCTAATCCATTGTGCTCTGCACGCGTGGGTTCGAATCCCATCCTCGTCG
hsa	chr6	200382	200453	28678366	28678437	Ala	+	GGGGGTGTAGCTCAGTGGTAGAGCGCGTGCTTAGCATGCACGAGGcCCTGGGTTCAATCCCCAGCACCTCCA
hsa	chr1	161480566	161480636	161450356	161450426	Gly	+	GCATAGGTGGTTCAGTGGTAGAATTCTTGCCTGCCACGCAGGAGGCCCAGGTTTGATTCCTGGCCCATGCA
hsa	chr16	70778211	70778281	70812114	70812184	Gly	-	GCATTGGTGGTTCAGTGGTAGAATTCTCGCCTGCCACGCGGGAGGCCCGGGTTTGATTCCCGGCCAGTGCA
hsa	chr16	3164938	3165010	3214939	3215011	Lys	+	GCCTGGCTAGCTCAGTCGGCAAAGCATGAGACTCTTAATCTCAGGGtCGTGGGCTCGAGCTCCATGTTGGGCG
hsa	chr11	122559947	122560019	122430655	122430727	Lys	+	GCCTGGATAGCTCAGTTGGTAGAGCATCAGACTTTTAATCTGAGGGtCCAGGGTTCAAGTCCCTGTTCAGGCG
hsa	chr6	97032	97103	28574933	28575004	Ala	+	GGGGGTGTAGCTCAGTGGTAGAGCGCGTGCTTAGCATGTACGAGGtCCCGGGTTCAATCCCCGGCACCTCCA
hsa	chr6	13334	13406	28715521	28715593	Lys	+	GCCTGGATAGCTCAGTTGGTAGAACATCAGACTTTTAATCTGACGGtGCAGGGTTCAAGTCCCTGTTCAGGCG
hsa	chr6	428007	428078	18836402	18836473	Gln	-	GGTTCCATGGTGTAATGGTtAGCACTCTGGACTCTGAATCCAGCGATCCGAGTTCAAATCTCGGTGGAACCT
hsa	chr1	204507030	204507102	204476158	204476230	Lys	-	GCCCGGATAGCTCAGTCGGTAGAGCATCAGACTTTTAATCTGAGGGtCCAGGGTTCAAGTCCCTGTTCGGGCG
hsa	chr5	181222395	181222467	180649395	180649467	Val	-	GTTTCCGTAGTGTAGTGGTtATCACGTTCGCCTCACACGCGAAAGGtCCCCGGTTCGAAACCGGGCGGAAACA
hsa	chr2	30054702	30054774	30277568	30277640	Leu	+	GGGCCAGTGGCTCAATGGAtAATGCGTCTGACTAAGAATCAGAAGAtTCCAGCCTTGACTCCTGGCTGGCTCA
hsa	chr6	1022	1093	28703206	28703277	Val	-	GGGGGTGTAGCTCAGTGGTAGAGCGTATGCTTAACATTCATGAGGcTCTGGGTTCGATCCCCAGCACTTCCA
hsa	chr7	149355675	149355746	149052766	149052837	Cys	-	GGGGGTATAGCTCAGGGGTAGAGCATTTGACTGCAGATCAAGAGGtCCCCAGTTCAAATCTGGGTGCCCCCT
hsa	chr1	93847573	93847657	94313129	94313213	Arg	+	GGCTCCGTGGCGCAATGGAtAGCGCATTGGACTTCTAgaggctgaaggcATTCAAAGGtTCCGGGTTCGAGTCCCGGCGGAGTCG
hsa	chr6	27902908	27902978	27870686	27870756	Gly	-	GCATTGGTGGTTCAGTGGTAGAATTCTCGCCTGCCACGCGGGAGGCCCGGGTTCGATTCCCGGCCAATGCA
hsa	chr8	58592239	58592309	59504798	59504868	Glu	+	TCCTTGATGTCTAGTGGTtAGGATTTGGTGCTCTCACTGCAGCAGCCTGGGTTCATTTCTCAGTCAGGGAA
hsa	chr6	27602569	27602675	27570348	27570454	Leu	-	GTCAGGATGGCCGAGTGGTctAAGGCGCCAGACTCAAGttgctacttcccaggtttggggcTTCTGGTCTCCGCATGGAGGCGTGGGTTCGAATCCCACTTCTGACA
hsa	chr6	26313124	26313195	27560600	27560671	Met	-	AGCAGAGTGGCGCAGCGGAAGCGTGCTGGGCCCATAACCCAGAGGtCGATGGATCGAAACCATCCTCTGCTA
hsa	chr14	58239895	58239967	58706613	58706685	Lys	-	GCCCGGCTAGCTCAGTCGGTAGAGCATGGGACTCTTAATCCCAGGGtCGTGGGTTCGAGCCCCACGTTGGGCG
hsa	chr18	57678622	57678693	55345854	55345925	Gly	+	GTGTTGATGGTATAGTGGTgAGCATAGCTGCCTTCCAAGCAATTGACCCGACTTCGATTCCCAGCCAATGCA
hsa	chr17	8138881	8138962	8042199	8042280	Ser	-	GCTGTGATGGCCGAGTGGTtAAGGCGTTGGACTCGAAATCCAATGGGGTCTCCCCGCGCAGGTTCGAATCCTGCTCACAGCG
hsa	chr17	39153734	39153805	37310744	37310815	Cys	-	GGGGGTATAGCTCAGTGGTAGAGCATTTGACTGCAGATCAAGAGGtCCCCGGTTCAAATCCGGGTGCCCCCT
hsa	chr14	72962971	72963042	73429679	73429750	Cys	+	GGGGGTATAGCTCAGGGGTAGAGCATTTGACTGCAGATCAAGAGGtCCCCGGTTCAAATCCGGGTGCCCCCT
hsa	chr12	56190364	56190445	56584148	56584229	Ser	+	GTCACGGTGGCCGAGTGGTtAAGGCGTTGGACTCGAAATCCAATGGGGTTTCCCCGCACAGGTTCGAATCCTGTTCGTGACG
hsa	chr7	139340700	139340772	139025446	139025518	Arg	+	GCCCCAGTGGCCTAATGGAtAAGGCATTGGCCTCCTAAGCCAGGGAtTGTGGGTTCGAGTCCCATCTGGGGTG
hsa	chr5	151868513	151868584	151248074	151248145	Gln	-	GGTAGTGTAGTCTACTGGTTAAACGcTTGGGCTCTGACATTAACGtCCTGGGTTCAAATCCCAGCTTTGTCA
hsa	chr6	27583457	27583528	27551236	27551307	Asp	-	TCCTCGTTAGTATAGTGGTgAGTGTCCCCGTCTGTCACGCGGGAGACCGGGGTTCGATTCCCCGACGGGGAG
hsa	chr2	218626409	218626484	219491132	219491207	Gln	+	GTGAGACTGcacaGCCCAGTGGTgcAGGGCATGGCTCTGAcACCTGGCGGCCTGGGTTCAAATCCCAGCTTCTACA
hsa	chr17	8221548	8221619	8124866	8124937	Gly	+	GCGTTGGTGGTATAGTGGTaAGCATAGCTGCCTTCCAAGCAGTTGACCCGGGTTCGATTCCCGGCCAACGCA
hsa	chr6	26311196	26311267	26311424	26311495	Gln	-	GGCCCCATGGTGTAATGGTtAGCACTCTGGACTTTGAATCCAGCGATCCGAGTTCAAATCTCGGTGGGACCT
hsa	chr13	41060738	41060809	41634874	41634945	Glu	-	TCCCATATGGTCTAGCGGTtAGGATTCCTGGTTTTCACCCAGGTGGCCCGGGTTCGACTCCCGGTATGGGAA
hsa	chr21	17454789	17454859	18827107	18827177	Gly	-	GCATGGGTGGTTCAGTGGTAGAATTCTCGCCTGCCACGCGGGAGGCCCGGGTTCGATTCCCGGCCCATGCA
hsa	chr6	26673362	26673434	26673590	26673662	Ala	+	GGGGAATTAGCTCAAGTGGTAGAGCGCTTGCTTAGCATGCAAGAGGtAGTGGGATCAATGCCCACATTCTCCA
hsa	chr14	20657464	20657557	21125623	21125716	Tyr	-	CCTTCGATAGCTCAGCTGGTAGAGCGGAGGACTGTAGattgtatagacatttgcggacATCCTTAGGtCGCTGGTTCGATTCCAGCTCGAAGGA
hsa	chr1	248874248	248874319	249168447	249168518	Glu	+	TCCCTGGTGGTCTAGTGGTtAGGATTCGGCGCTCTCACCGCCGCGGCCCGGGTTCGATTCCCGGTCAGGAAA
hsa	chr12	74457402	74457474	74851182	74851254	Gln	+	GGTTCCATGGTGTAATGGTaAGCACCCTGGACTCTGAATCCAGCAACCAGAGTTCCAGTCTCAGCGtGGACCT
hsa	chr12	96036021	96036092	96429799	96429870	Asp	+	TCCTCGTTAGTATAGTGGTgAGTATCCCCGCCTGTCACGCGGGAGACCGGGGTTCGATTCCCCGACGGGGAG
hsa	chr17	8222833	8222904	8126151	8126222	Pro	-	GGCTCGTTGGTCTAGGGGTATGATTCTCGCTTCGGGTGCGAGAGGtCCCGGGTTCAAATCCCGGACGAGCCC
hsa	chr16	3152900	3152972	3202901	3202973	Arg	+	GCCCCGGTGGCCTAATGGAtAAGGCATTGGCCTCCTAAGCCAGGGAtTGTGGGTTCGAGTCCCACCCGGGGTA
hsa	chr7	149646955	149647026	149344046	149344117	Cys	-	GGGGGTATAGCTTAGGGGTAGAGCATTTGACTGCAGATCAAAAGGtCCCTGGTTCAAATCCAGGTGCCCCTT
hsa	chr9	123893243	123893315	126655522	126655594	Gln	-	GAGCTGTAGCATAGTGATtAGGGACATGGACTCTGGAGCCAAATCTGCCTGGGTTCTAGTCCCAGCTGTCTCA
hsa	chr5	181174044	181174125	180601044	180601125	Leu	-	GGTAGCGTGGCCGAGCGGTctAAGGCGCTGGATTAAGGCTCCAGTCTCTTCGGAGGCGTGGGTTCGAATCCCACCGCTGCCA
hsa	chr6	27237571	27237644	26554350	26554423	Ile	-	GGCCGGTTAGCTCAGTTGGTtAGAGCGTGGTGCTAATAACGCCAAGGtCGCGGGTTCGATCCCCGTACGGGCCA
hsa	chr6	28727078	28727150	28694855	28694927	Phe	-	GCTGAGATAGCTCGGTTGGGAGGGCATCAGCCTGAAGATCTAAAGGaGACTGGTTCAATTCTGGGTTTTGGCA
hsa	chr6	144216547	144216629	144537684	144537766	Leu	+	ACCAGGATGGCCGAGTGGTtAAGGCGTTGGACTTAAGATCCAATGGACATATGTCCGCGTGGGTTCGAACCCCACTCCTGGTA
hsa	chr6	216591	216663	28918806	28918878	Lys	+	GCCCGGATAGCTCAGTCGGTAGAGCATCAGACTTTTAATCTGAGGGtCCAGGGTTCAAGTCCCTGTTCGGGCG
hsa	chr19	41242237	41242309	41748142	41748214	Lys	-	GCCAGGATAGTTCAGGTGGTAGAGCATCAGACTTTTAACCTGAGGGtTCAGGGTTCAAGTCTCTGTTTGGGCG
hsa	chr6	26286526	26286597	26330529	26330600	Met	+	AGCAGAGTGGCGCAGCGGAAGCGTGCTGGGCCCATAACCCAGAGGtCGATGGATCGAAACCATCCTCTGCTA
hsa	chr1	144567515	144567588	161397867	161397940	Asn	-	GTCTCTGTGGCGCAATCGGTtAGCGCGTTCGGCTGTTAACCGAAAGGtTGGTGGTTCGAGCCCACCCAGGGACG
hsa	chr6	291649	291720	126101393	126101464	Glu	+	TCCCTGGTGGTCTAGTGGTtAGGATTCGGCGCTCTCACCGCCGCGGCCCGGGTTCGATTCCCGGTCAGGGAA
hsa	chr6	26756552	26756625	26745255	26745328	Ile	+	GGCCGGTTAGCTCAGTTGGTtAGAGCGTGGTGCTAATAACGCTAAGGtCGCGGGTTCGATCCCCGTACTGGCCA
hsa	chr6	133282	133353	28611222	28611293	Ala	+	GGGGATGTAGCTCAGTGGTAGAGCGCATGCTTTGCATGTATGAGGtCCCGGGTTCGATCCCCGGCATCTCCA
hsa	chr19	51922143	51922215	52425396	52425468	Lys	-	CTGCAGCTAGCTCAGTCGGTAGAGCATGAGACTCTTAATCTCAGGGtCATGGGTTCGTGCCCCATGTTGGGTG
hsa	chr8	69160105	69160179	70072340	70072414	Glu	+	CTCTGGTGGTTTAGTGGCtAGGATTCACCTCTCTCACTGCTGCAGcCCAGGGTTCCATTCCCTGggaGTCAGATG
hsa	chr5	26198430	26198502	26198539	26198611	Lys	-	GCCCGACTACCTCAGTCGGTGGAGCATGGGACTCTTCATCCCAGGGtTGTGGGTTCGAGCCCCACATTGGGCA
hsa	chr6	28729315	28729386	28697092	28697163	Ala	+	GGGGGTGTAGCTCAGTGGTAGAGCGCGTGCTTCGCATGTACGAGGcCCCGGGTTCGACCCCCGGCTCCTCCA
hsa	chr10	22229509	22229582	22518438	22518511	Asn	-	GTCTCTGTGGCGCAATCGGTtAGCGCGTTCGGCTGTTAACCGAAAGGtTGGTGGTTCGAGCCCACCCAGGGACG
hsa	chr6	26305490	26305573	26305718	26305801	Ser	-	GGAGAGGccTGGCCGAGTGGTtAAGGCGATGGACTGCTAATCCATTGTGCTCTGCACGCGTGGGTTCGAATCCCATCCTCGTCG
hsa	chr17	8120314	8120395	8023632	8023713	Leu	-	GGTAGCGTGGCCGAGCGGTctAAGGCGCTGGATTTAGGCTCCAGTCTCTTCGGAGGCGTGGGTTCGAATCCCACCGCTGCCA
hsa	chr3	132231798	132231869	131950642	131950713	Cys	-	GGGGGTATAGCTCAGGGGTAGAGCATTTGACTGCAGATCAAGAGGtCCCTGGTTCAAATCCAGGTGCCCCCT
hsa	chr6	26743263	26743335	26735574	26735646	Met	+	GCCCTCTTAGCGCAGCGGGcAGCGCGTCAGTCTCATAATCTGAAGGtCCTGAGTTCGAGCCTCAGAGAGGGCA
hsa	chr6	218827	218899	28912352	28912424	Met	-	GCCTCCTTAGCGCAGTAGGCAGCGCGTCAGTCTCATAATCTGAAGGtCCTGAGTTCGAACCTCAGAGGGGGCA
hsa	chr6	218846	218918	28921042	28921114	Met	-	GCCTCCTTAGCGCAGTAGGCAGCGCGTCAGTCTCATAATCTGAAGGtCCTGAGTTCGAACCTCAGAGGGGGCA
hsa	chr5	181221979	181222051	180634755	180634827	Lys	-	GCCCGGCTAGCTCAGTCGGTAGAGCATGAGACTCTTAATCTCAGGGtCGTGGGTTCGAGCCCCACGTTGGGCG
hsa	chr6	78958293	78958365	79668010	79668082	Phe	-	GCCAAAATAGCTCAGCTGGGAGAGCATTAGACTGAAGATCTAAAGGtCTCTGGTTTGATCCTGGGTTTCAGAA
hsa	chr19	35620558	35620628	36111460	36111530	Undet	-	GGCAGTGTAGCTTAGTGGTtggGAGCACAGACCCATTTCAGACCACCTGGATTCAAATTCCAGCTTTGCCA
hsa	chr1	161523145	161523216	161492935	161493006	Asp	+	TCCTTGTTACTATAGTGGTgAGTATCTCTGCCTGTCATGCGTGAGAGAGGGGGTCGATTCCCCGACGGGGAG
hsa	chrX	55180233	55180304	55206666	55206737	Gln	+	TAGGACATGGTGTGATAGGTAGCATGGAGAATTTTGGATTCTCAGGGGTAGGTTCAATTCCTACAGTTCTAG
hsa	chr7	141803557	141803628	141503357	141503428	Gln	+	TAGGACGTGGTGTAGTAGGTAGCATGGAGAATGTTGAATTCTCAGGGGTAGGTTCAATTCCTATAGTTCTAG
hsa	chr16	71690987	71691060	71724890	71724963	Gln	+	GGCAGTATGGTAGAGTGGTtAAGATCATGAACTCTGAAGTCAGAGAtACTTGAaTTTGAATgCTGGTTCTGTCA
hsa	chr17	8119752	8119823	8023070	8023141	Gln	+	GGTTCCATGGTGTAATGGTtAGCACTCTGGACTCTGAATCCAGCGATCCGAGTTCAAATCTCGGTGGAACCT
hsa	chr5	152609036	152609211	151988596	151988771	Cys	+	GGCTGTATAGCTCAGTGGTAGAGCATTTGACTACAGaatcctatactcaggggaaggagaactgggggtttctcagtgggtcaaaggacttgtagtggtaaatcaaaagcaactctataagctatgtaacaaactttaaaGTCATATGtAGCTGGgTTCAAATCCTGTTTCTGCCA
hsa	chr15	91711072	91711144	92254302	92254374	Tyr	-	GTCAGTGTTGCACAACGGTtaAGTGAAGAGGCTGTAAACCCAGACTGGATGGGTTCAATTCCCATCTCTGCCG
hsa	chr11	109165312	109165393	109036039	109036120	Ser	+	TGAGTTGTAGCTGAGTGGTtAAGGCAACGAGCTAGAAATTCGTTGGTTTCTCTCTGTGCAGGTTTGAATCCTGCTAATTATG
hsa	chr5	159965034	159965111	159392041	159392118	Leu	-	GGCAGTGGAGTTTAGTGGTTAAGGACCTGCTCAGAcatcACAGGTAGGTAGATCTGGGTTCAAACCCTAGCCCTGGCA
hsa	chr11	60996036	60996105	60763508	60763577	Ala	+	GGGGGAGTGGTGTGGTtAcGAATGTGGCCTCTGCAAGCAGACAGCCTGGGTTCAATTCCCAGCTTGGCCA
hsa	chr3	169772230	169772302	169490018	169490090	Val	+	GTTTCCGTAGTGTAGTGGTtATCACGTTCGCCTAACACGCGAAAGGtCCCCGGTTCGAAACCGGGCGGAAACA
hsa	chr14	73588825	73588897	74055529	74055601	Lys	-	ACCCAGATAGCTCAGTTGATAGAGCATCAGACTTTTAATCTGAGGGtCCAGGGTTCATGTCCCTGTTCCTTAA
hsa	chr2	27051214	27051286	27274082	27274154	Ala	+	GGGGGATTAGCTCAAATGGTAGAGCGCTCGCTTAGCATGCGAGAGGtAGCGGGATCGATGCCCGCATCCTCCA
hsa	chr21	14554195	14554265	15926516	15926586	Sup	+	GGCAGTGACATGTAATGGTtATGAGGGTGGACTTTAACCACACTGCCTAGGTTCAAATCCTGACTCTGTCA
hsa	chr11	76235825	76235896	75946869	75946940	Pro	-	GGCTCGTTGGTCTAGGGGTATGATTCTCGGTTTGGGTCCGAGAGGtCCCGGGTTCAAATCCCGGACGAGCCC
hsa	chr7	149310190	149310261	149007281	149007352	Cys	+	GGGGGCATAGCTCAGTGGTAGAGCATTTGACTGCAGATCAAGAGGtCCCTGGTTCAAATCCAGGTGCCCCCT
hsa	chr6	250995	251066	28909378	28909449	Gln	-	GGTTCCATGGTGTAATGGTtAGCACTCTGGACTCTGAATCCAGCGATCCGAGTTCAAATCTCGGTGGAACCT
hsa	chr9	128340076	128340166	131102355	131102445	Arg	-	GGCTCTGTGGCGCAATGGAtAGCGCATTGGACTTCTAgctgagcctagtgtggtcATTCAAAGGtTGTGGGTTCGAGTCCCACCAGAGTCG
hsa	chr20	31500900	31500971	30088703	30088774	Ser	+	GGTAATGTAGCCTcGTGGTtAgGGGCTGCATTCTAGAGCTATGCTGCCCAGGTTCAAATTCTGGTGCCACTC
hsa	chr6	142257639	142257709	142578776	142578846	Gly	+	GCATGGGTGATTCAGTGGTAGAATTTTCACCTGCCATGCAGGAGGTCCAGGTTCATTTCCTGGCCTATGCA
hsa	chr6	27334990	27335062	27302769	27302841	Lys	-	GCCTGGGTAGCTCAGTCGGTAGAGCATCAGACTTTTAATCTGAGGGtCCAGGGTTCAAGTCCCTGTCCAGGCG
hsa	chr17	60786232	60786302	58863593	58863663	Sup	+	GCCCGGATAGTTCAGTTGGTAGAGCATCAGACTTAATCAGAGGGtCCAGGGTTCAAGTCCCTGTTTGGGTG
hsa	chr6	27297996	27298077	27265775	27265856	Ser	+	GACGAGGTGGCCGAGTGGTtAAGGCGATGGACTGCTAATCCATTGTGCTCTGCACGCGTGGGTTCGAATCCCACCTTCGTCG
hsa	chr16	3158922	3158993	3208923	3208994	Pro	+	GGCTCGTTGGTCTAGGGGTATGATTCTCGCTTTGGGTGCGAGAGGtCCCGGGTTCAAATCCCGGACGAGCCC
hsa	chr17	68019897	68019969	66016013	66016085	Arg	-	GACCCAGTGGCCTAATGGAtAAGGCATCAGCCTCCGGAGCTGGGGAtTGTGGGTTCGAGTCCCATCTGGGTCG
hsa	chr6	26538054	26538126	26538282	26538354	Val	+	GTTTCCGTAGTGTAGTGGTtATCACGTTCGCCTCACACGCGAAAGGtCCCCGGTTCGAAACCGGGCGGAAACA
hsa	chr6	27728548	27728620	27696327	27696399	Val	-	GTTTCCGTAGTGTAGTGGTtATTATGTTCGCCTCACACGCGAAAAGtCCCCGGTTCGAAATCAGGCGGGAACA
hsa	chr6	27478812	27478893	26327817	26327898	Ser	+	GTAGTCGTGGCCGAGTGGTtAAGGCGATGGACTAGAAATCCATTGGGGTCTCCCCGCGCAGGTTCGAATCCTGCCGACTACG
hsa	chr6	162788982	162789050	163210014	163210082	Glu	-	TCCCTGGTCTAGTGGTtAGGATTTATTATTTTCATGGCTGTGGCCTGAGTTCAATTTCCAATCAGGGAA
hsa	chr2	77668467	77668537	77895593	77895663	Pro	+	GGCTGGTTGGTCTAGGGCtATGATTCTCACTTAGGGTGCAAGAGGtCCTGGTTCAAATCCCAGAGGAGCCC
hsa	chr16	70788694	70788764	70822597	70822667	Gly	+	GCATTGGTGGTTCAGTGGTAGAATTCTCGCCTGCCATGCGGGCGGCCGGGCTTCGATTCCTGGCCAATGCA
hsa	chr1	144419267	144419340	148598314	148598387	Asn	+	GTCTCTGTGGCGCAATCGGTtAGCGCATTCGGCTGTTAACCGAAAGGtTGGTGGTTCGAGCCCACCCAGGGACG
hsa	chr6	27672450	27672531	27640229	27640310	Ser	-	GCTGTGATGGCCGAGTGGTtAAGGTGTTGGACTCGAAATCCAATGGGGGTTCCCCGCGCAGGTTCAAATCCTGCTCACAGCG
hsa	chr13	94549650	94549722	95201904	95201976	Phe	-	GCCGAAATAGCTCAGTTGGGAGAGCGTTAGACTGAAGATCTAAAGGtCCCTGGTTCGATCCCGGGTTTCGGCA
hsa	chr6	27795861	27795932	26311975	26312046	Gln	-	GGCCCCATGGTGTAATGGTtAGCACTCTGGACTTTGAATCCAGCGATCCGAGTTCAAATCTCGGTGGGACCT
hsa	chr6	32995	33067	28510891	28510963	Arg	-	GACCACGTGGCCTAATGGAtAAGGCGTCTGACTTCGGATCAGAAGAtTGAGGGTTCGAATCCCTTCGTGGTTG
hsa	chr6	26730534	26730606	26730737	26730809	Ala	+	GGGGAATTAGCTCAGGCGGTAGAGCGCTCGCTTAGCATGCGAGAGGtAGCGGGATCGACGCCCGCATTCTCCA
hsa	chr17	68394816	68394890	66390957	66391031	Undet	-	GGCAGAATGGTGCAGCGGTtcAGCACCCAGGCTCTGCAGCCAGCTGTTGCCTGGGCTCAAATCCCAGCTCTGCCA
hsa	chr3	45688999	45689071	45730491	45730563	Arg	-	GGGCCAGTGGCGCAATGGAtAACGCGTCTGACTACGGATCAGAAGAtTCTAGGTTCGACTCCTGGCTGGCTCG
hsa	chr15	65869062	65869133	66161400	66161471	Gln	-	GGTTCCATGGTGTAATGGTtAGCACTCTGGACTCTGAATCCAGCGATCCGAGTTCAAATCTCGGTGGAACCT
hsa	chr6	163672	163743	28641613	28641684	Ala	-	GGGGATGTAGCTCAGTGGTAGAGCGCATGCTTCGCATGTATGAGGcCCCGGGTTCGATCCCCGGCATCTCCA
hsa	chr16	70789507	70789577	70812942	70813012	Gly	+	GCATTGGTGGTTCAGTGGTAGAATTCTCGCCTGCCACGCGGGAGGCCCGGGTTCGATTCCCGGCCAATGCA
hsa	chr5	181206868	181206939	180633868	180633939	Ala	+	GGGGATGTAGCTCAGTGGTAGAGCGCATGCTTTGCATGTATGAGGcCCCGGGTTCGATCCCCGGCATCTCCA
hsa	chr17	8186358	8186429	8089676	8089747	Trp	+	GACCTCGTGGCGCAACGGTAGCGCGTCTGACTCCAGATCAGAAGGtTGCGTGTTCAAATCACGTCGGGGTCA
hsa	chr8	66113988	66114076	67026223	67026311	Tyr	+	CCTTCGATAGCTCAGCTGGTAGAGCGGAGGACTGTAGgcgcgcgcccgtggccATCCTTAGGtCGCTGGTTCGATTCCGGCTCGAAGGA
hsa	chr6	27215173	27215245	27181623	27181695	Arg	+	GGGCCAGTGGCGCAATGGAtAACGCGTCTGACTACGGATCAGAAGAtTCTAGGTTCGACTCCTGGCTGGCTCG
hsa	chr15	89335073	89335145	89878304	89878376	Arg	+	GGCCGCGTGGCCTAATGGAtAAGGCGTCTGACTTCGGATCAGAAGAtTGCAGGTTCGAGTCCTGCCGCGGTCG
hsa	chr5	181207755	181207827	180648979	180649051	Lys	+	GCCCGGCTAGCTCAGTCGGTAGAGCATGAGACTCTTAATCTCAGGGtCGTGGGTTCGAGCCCCACGTTGGGCG
hsa	chr12	97096913	97096986	97490691	97490764	Gln	-	GGCAATGTAGCATTGTGGCtaAGTGCACAGGCTTTGGaAACTGgCAGGCCTGGGTTCAAATCCCAGCTTATTCA
hsa	chr6	27097306	27097387	27065085	27065166	Ser	+	GACGAGGTGGCCGAGTGGTtAAGGCGATGGACTGCTAATCCATTGTGCTCTGCACGCGTGGGTTCGAATCCCACCCTCGTCG
hsa	chr16	73478317	73478389	73512216	73512288	Lys	-	GCCTGGATAGCTCAGTTGGTAGAGCATCAGACTTTTAATCTGAGGGtCCAGGGTTCAAGTCCCTGTTCAGGCA
hsa	chr11	9275243	9275316	9296790	9296863	Leu	+	GCCTCCTTAGTGCAGTAGGTAGCGCATCAGTCTCAAAATCTGAAtGGtCCTGAGTTCAAGCCTCAGAGGGGGCA
hsa	chr14	20677019	20677100	21145178	21145259	Leu	-	GGTAGTGTGGTTGAATGGTctAAGGCACTGAATTTAGGCTCCAGTCTCTTTGGGGACGTGGGTTTAAATCCCACTGCTGCAA
hsa	chr11	63894295	63894363	63661767	63661835	Arg	+	GCATTCGTAGTTCAGCGGCAGAAATTTCGTCTCCTACGCGGGAGACTCGGGTTCGACTTCGGCCATGCA
hsa	chr8	98141234	98141302	99153462	99153530	Undet	+	GGTCTTGTGCTCAGTGGAAGCCTCTGTCTGAcCATACAGATGATCCAGGTTCGAATCCTGGCAAGGCCA
hsa	chr2	74896919	74896987	75124046	75124114	Glu	+	GCCTGTGGTCTAGTGGTtAGAATTCAGTGTTTTCAGTGCTCTAGTCCAGGTTCAATTCCTGGTCAGGGA
hsa	chr11	59557497	59557569	59324970	59325042	Phe	-	GCCGAAATAGCTCAGTTGGGAGAGCGTTAGACTGAAGATCTAAAGGtCCCTGGTTCGATCCCGGGTTTCGGCA
hsa	chr2	203364408	203364478	204229131	204229201	Glu	-	GCAATGGTGGTTCAGTGGTAGAATTCTCGCCTTTCACACAGGAGACCCGGGTTCAATTCCTGACCCATGTA
hsa	chr1	150045406	150045476	150017382	150017452	Ala	-	GGGGGTGTAGATCAGTGGTAGGGCGCACGCTTAGCATGCATGAGGcCCTGGGTCAATCCCCAGCACCTCCA
hsa	chr11	59556429	59556501	59323902	59323974	Lys	+	GCCCGGATAGCTCAGTCGGTAGAGCATCAGACTTTTAATCTGAGGGtCCGGGGTTCAAGTCCCTGTTCGGGCG
hsa	chr6	27553413	27553494	27521192	27521273	Ser	-	GTAGTCGTGGCCGAGTGGTtAAGGTGATGGACTAGAAACCCATTGGGGTCTCCCCGCGCAGGTTCGAATCCTGCCGACTACG
hsa	chr6	27618356	27618429	27586135	27586208	Thr	+	GGCCCTGTAGCTCAGCGGTtGGAGCGCTGGTCTCGTAAACCtAGGGGtCGTGAGTTCAAATCTCACCAGGGCCT
hsa	chr2	150362763	150362835	151219277	151219349	Glu	+	TTCCCCTTGGTCTAGTGGTtAGGATTCAACACTCTCACCGCCGCAGCCCGGGTTTGATTCCCaGGCAGGGAAG
hsa	chr17	7621139	7621207	7524457	7524525	Undet	+	GCCAGTTAGCTCAGTTGGTtAGAGCCAGGTGCTAACACCAAGGtTGTGGATTTGATCGCCACGTGGGCA
hsa	chr11	45268649	45268722	45290200	45290273	Trp	-	GGAAGGATggGGCCAAGCTGGAAAGCCTGTGGGCTCCACAGTCATGTGCCTGGGTTCAATTCCCAGTTCTGCAT
hsa	chr20	17874498	17874575	17855142	17855219	Gln	+	GGCAGTGTAGCCCAGAGGTtcaAGGGCATTCGCTCTGGtaTCAGAAGGGtCTGGGTTCAAATCCCttGtGCACTGCTT
hsa	chr7	149635687	149635758	149404760	149404831	Cys	+	GGGGGTATAGCTCAGGGGTAGAGCATTTGACTGCAGATCAAGAGGtCCCTGGTTCAAATCCAGGTGCCCCCT
hsa	chr12	98504252	98504323	98898030	98898101	Trp	+	GACCTCGTGGCGCAACGGTAGCGCGTCTGACTCCAGATCAGAAGGcTGCGTGTTCGAATCACGTCGGGGTCA
hsa	chr15	26082234	26082305	26327381	26327452	Glu	-	TCCCACATGGTCTAGCGGTtAGGATTCCTGGTTTTCACCCAGGCGGCCCGGGTTCGACTCCCGGTGTGGGAA
hsa	chr7	128783450	128783521	128423504	128423575	Pro	+	GGCTCGTTGGTCTAGGGGTATGATTCTCGCTTAGGGTGCGAGAGGtCCCGGGTTCAAATCCCGGACGAGCCC
hsa	chr16	3170960	3171030	3220961	3221031	Pro	-	GGCCTGTTGGTCTAGAGGTATGATTCTCGCTTTGGGTGCGAGAGGCCCCGGTGCGAGTCCCAGAGGAGCCC
hsa	chr8	18262694	18262763	18120203	18120272	Lys	+	TCCTATAGCCCAGTGATtAGGATTCTTTGCTTTTActACCATGACCTGGGTTCAATACCCAGTCAGGGAA
hsa	chr15	45201151	45201222	45493349	45493420	His	+	GCCGTGATCGTATAGTGGTtAGTACTCTGCGTTGTGGCCGCAGCAACCTCGGTTCGAATCCGAGTCACGGCA
hsa	chr12	27690373	27690445	27843306	27843378	Lys	+	ACCCAGATAGCTCAGTCAGTAGAGCATCAGACTTTTAATCTGAGGGtCCAAGGTTCATGTCCCTTTTTGGGTG
hsa	chr16	3193918	3193990	3243918	3243990	Arg	+	GCCCCAGTGGCCTGATGGAtAAGGTACTGGCCTCCTAAGCCAGGGAtTGTGGGTTCGAGTTCCACCTGGGGTA
hsa	chr7	149375759	149375830	149072850	149072921	Cys	-	GGGGGTATAGTTCAGGGGTAGAGCATTTGACTGCAGATCAAGAGGtCCCTGGTTCAAATCCAGGTGCCCCCT
hsa	chr14	22929701	22929773	23398910	23398982	Arg	+	GGGCCAGTGGCGCAATGGAtAACGCGTCTGACTACGGATCAGAAGAtTCCAGGTTCGACTCCTGGCTGGCTCG
hsa	chr6	69204486	69204568	69914378	69914460	Leu	+	ACTCATTTGGCTGAGTGGTtAAGGCATTGGACTTAAGATCCAATGGAGTAGTGGCTGTGTGGGTTTAAACCCCACTACTGGTA
hsa	chr5	181191687	181191758	180618687	180618758	Thr	-	GGCTCCATAGCTCAGGGGTtAGAGCACTGGTCTTGTAAACCAGGGtCGCGAGTTCAAATCTCGCTGGGGCCT
hsa	chr6	27631421	27631514	27599200	27599293	Ile	+	GCTCCAGTGGCGCAATCGGTtAGCGCGCGGTACTTATAcaacagtatatgtgcgggtgATGCCGAGGtTGTGAGTTCGAGCCTCACCTGGAGCA
hsa	chr1	204506527	204506599	204475655	204475727	Lys	+	GCCCGGATAGCTCAGTCGGTAGAGCATCAGACTTTTAATCTGAGGGtCCAGGGTTCAAGTCCCTGTTCGGGCG
hsa	chr6	27576067	27576139	27543846	27543918	Lys	+	ACCTGGGTAGCTCAGTAGGTAGAACATCAGACTTTTAATCTGAGGGtCTAGGGTTCAAGTCCCTGTCCAGGCG
hsa	chr1	161523847	161523917	161493637	161493707	Gly	-	GCATTGGTGGTTCAGTGGTAGAATTCTCGCCTGCCACGCGGGAGGCCCGGGTTCGATTCCCGGCCAATGCA
hsa	chr6	26299677	26299749	26299905	26299977	Arg	+	GACCACGTGGCCTAATGGAtAAGGCGTCTGACTTCGGATCAGAAGAtTGAGGGTTCGAATCCCTTCGTGGTTA
hsa	chr6	206806	206910	28908830	28908934	Leu	+	GTCAGGATGGCCGAGTGGTctAAGGCGCCAGACTCAAGcttggcttcctcgtgttgaggaTTCTGGTCTCCAATGGAGGCGTGGGTTCGAATCCCACTTCTGACA
hsa	chr19	49534676	49534748	50037933	50038005	Lys	-	ACCTGGGTAGCTTAGTTGGTAGAGCATTGGACTTTTAATTTGAGGGcCCAGGTTTCAAGTCCCTGTTTGGGTG
hsa	chr3	104160680	104160751	103879524	103879595	Glu	-	TTATTATTATACCTGTGGTtAGGATTCGGCGCTCTCACCGCCACGACCCGGGTTCAATTCCCGGTCAGGGAA
hsa	chr7	149558042	149558114	149255133	149255205	Tyr	+	GGGGGTATAGCTCAGGGCtAGAGCTtTTTGACTGTAGAGCAAGAGGtCCCTGGTTCAAATCCAGGTTCTCCCT
hsa	chr1	161532125	161532196	161501915	161501986	Asp	+	TACTCGTTAGTATAGTGGTgCGTATCCCCGTCTGTCACGCGGGAGAGCGGGGTTCGCTCTCCCGACGGGGAG
hsa	chr6	27293892	27293965	27261671	27261744	Ser	+	GGCCGGTTAGCTCAGTTGGTtAGAGCGTGCTGCTACTAATGCCAGGGtCGAGGTTTCGATCCCCGTACGGGCCT
hsa	chr17	75034431	75034503	73030526	73030598	Arg	-	GCCCCAGTGGCCTAATGGAtAAGGCACTGGCCTCCTAAGCCAGGGAtTGTGGGTTCGAGTCCCACCTGGGGTG
hsa	chr20	52601799	52601876	51218338	51218415	Ile	-	GACCAATTAgcaaGCACAGTTGGCtAGAACATGGTGCTAATAAGGCCACGGtCAGGGGTTCAATTCCCTTATGGGCTG
hsa	chr22	44150657	44150742	44546537	44546622	SeC(e)	+	GCTCGGATGATCCTCAGTGGTCTGGGGTGCAGGCTTCAAACCTGTAGCTGTCTAGTGACAGAGTGGTTCAATTCCACCTTTGTAGG
hsa	chr6	27209849	27209930	27177628	27177709	Ser	+	GCTGTGATGGCCGAGTGGTtAAGGCGTTGGACTCGAAATCCAATGGGGTCTCCCCGCGCAGGTTCAAATCCTGCTCACAGCG
hsa	chr19	33177057	33177130	33667963	33668036	Thr	+	GGCGCCGTGGCTTAGTTGGTtAAAGCGCCTGTCTAGTAAACAGGAGAtCCTGGGTTCGAATCCCAGCGGTGCCT
hsa	chr6	27275211	27275284	27242990	27243063	Ile	-	GGCTGGTTAGCTCAGTTGGTtAGAGCGTGGTGCTAATAACGCCAAGGtCGCGGGTTCGATCCCCGTACTGGCCA
hsa	chr19	9039680	9039752	9150356	9150428	Gln	-	AGCAGTGTAGCCTAGTGGCtAGGTCCTCTGACTTTGAaACCACGTGGTCTGGGTTTAAGTCTCAGCTGTGCTA
hsa	chr14	20633006	20633077	21101165	21101236	Pro	+	GGCTCGTTGGTCTAGTGGTATGATTCTCGCTTTGGGTGCGAGAGGtCCCGGGTTCAAATCCCGGACGAGCCC
hsa	chr6	27682709	27682782	27650488	27650561	Val	+	TTTTCTGTAGTGTAGTTGTTAACACGTTCGCCTCACACGCTTAAAGttCTCTGGTTGGATACCAGATGGAAATG
hsa	chr6	26577104	26577192	26577332	26577420	Tyr	+	CCTTCGATAGCTCAGTTGGTAGAGCGGAGGACTGTAGgctcattaagcaaggtATCCTTAGGtCGCTGGTTCGAATCCGGCTCGGAGGA
hsa	chr17	64530800	64530873	62526918	62526991	Thr	-	AGCACCATGGCTTAGCTGGTtAAAGCACCTGTCTAGTAAACAGGAGAtCCTGAGtTTCAATTCCAATGGTGCCT
hsa	chr6	26331444	26331515	26331672	26331743	Trp	-	GACCTCGTGGCGCAACGGTAGCGCGTCTGACTCCAGATCAGAAGGtTGCGTGTTCAAATCACGTCGGGGTCA
hsa	chr7	149691181	149691252	149388272	149388343	Cys	-	GGGGATATAGCTCAGGGGTAGAGCATTTGACTGCAGATCAAGAGGtCCCCGGTTCAAATCCGGGTGCCCCCC
hsa	chr17	8187160	8187233	8129553	8129626	Thr	+	GGCGCCGTGGCTTAGTTGGTtAAAGCGCCTGTCTAGTAAACAGGAGAtCCTGGGTTCGAATCCCAGCGGTGCCT
hsa	chr1	165596913	165596985	165566150	165566222	Lys	+	GTCTAGCTAGATCAGTTGGTAGAGCATAAGACTCTTAATCTCAGGGtCATGGGTTTGAGCCCTACGTTGGGCG
hsa	chr3	148503441	148503522	148221228	148221309	Leu	-	GGTAGCATGGCTGAGTGGTctAAGATTCTGAATTAAGTCTCCAGTCTCTTTGGGGGCGTGGTtTTCAATCCCACCGCTGCTA
hsa	chr14	20609336	20609407	21077495	21077566	Pro	-	GGCTCGTTGGTCTAGGGGTATGATTCTCGCTTAGGGTGCGAGAGGtCCCGGGTTCAAATCCCGGACGAGCCC
hsa	chr6	26556546	26556618	26556774	26556846	Lys	+	GCCCGGCTAGCTCAGTCGGTAGAGCATGAGACTCTTAATCTCAGGGtCGTGGGTTCGAGCCCCACGTTGGGCG
hsa	chr17	75035113	75035185	73031208	73031280	Arg	+	GACCGCGTGGCCTAATGGAtAAGGCGTCTGACTTCGGATCAGAAGAtTGAGGGTTCGAGTCCCTTCGTGGTCG
hsa	chr7	149356654	149356729	149053745	149053820	Tyr	-	TCAATTATAGCTCAGTGGTAGAGCATTTAACTGTAGATCAAGAGGtCCCTGGATCAACTCTGGGTGCccccTTTAA
hsa	chr16	3180554	3180626	3230555	3230627	Lys	-	GCCCGGCTAGCTCAGTCGATAGAGCATGAGACTCTTAATCTCAGGGtCGTGGGTTCGAGCCGCACGTTGGGCG
hsa	chr6	27479674	27479745	27471523	27471594	Asp	+	TCCTCGTTAGTATAGTGGTgAGTATCCCCGCCTGTCACGCGGGAGACCGGGGTTCGATTCCCCGACGGGGAG
hsa	chr20	13989824	13989895	13970470	13970541	Glu	-	TCCCTGCTTGTCTAGTGGTtAGAATTCAGCACTCTCACTGCCACAGCCCAGGTTCAATTCCCTGTCAGAGAA
hsa	chr11	59550629	59550701	59318102	59318174	Val	-	GGTTCCATAGTGTAGTGGTtATCACGTCTGCTTTACACGCAGAAGGtCCTGGGTTCGAGCCCCAGTGGAACCA
hsa	chr16	3150674	3150746	3200675	3200747	Arg	+	GGCCGCGTGGCCTAATGGAtAAGGCGTCTGATTCCGGATCAGAAGAtTGAGGGTTCGAGTCCCTTCGTGGTCG
hsa	chr2	218245826	218245918	219110549	219110641	Tyr	+	CCTTCAATAGTTCAGCTGGTAGAGCAGAGGACTATAGctacttcctcagtaggagacGTCCTTAGGtTGCTGGTTCGATTCCAGCTTGAAGGA
hsa	chr1	159141611	159141684	159111401	159111474	Arg	-	GTCTCTGTGGCGCAATGGAcgAGCGCGCTGGACTTCTAATCCAGAGGtTCCGGGTTCGAGTCCCGGCAGAGATG
hsa	chr9	112854709	112854807	115616989	115617087	Trp	+	GGCAGAGgagGGTGCAGTTGGCAGCCTGTCCAAGTCCAGcacggttggagcacaggatttagaATGGGATGGtCCTGGGTTCAAACCCCAGCTGCGCCC
hsa	chr6	27902493	27902564	26313352	26313423	Met	-	AGCAGAGTGGCGCAGCGGAAGCGTGCTGGGCCCATAACCCAGAGGtCGATGGATCGAAACCATCCTCTGCTA
hsa	chr16	14285893	14285964	14379750	14379821	Thr	+	GGCGCGGTGGCCAAGTGGTAAGGCGTCGGTCTCGTAAACCGAAGAtCACGGGTTCGAACCCCGTCCGTGCCT
hsa	chr6	27332985	27333056	26286754	26286825	Met	-	AGCAGAGTGGCGCAGCGGAAGCGTGCTGGGCCCATAACCCAGAGGtCGATGGATCGAAACCATCCTCTGCTA
hsa	chr5	181187701	181187782	180614701	180614782	Leu	+	GGTAGCGTGGCCGAGCGGTctAAGGCGCTGGATTAAGGCTCCAGTCTCTTCGGGGGCGTGGGTTCGAATCCCACCGCTGCCA
hsa	chr12	124921755	124921826	125406301	125406372	Ala	-	GGGGATGTAGCTCAGTGGTAGAGCGCATGCTTTGCATGTATGAGGcCCCGGGTTCGATCCCCGGCATCTCCA
hsa	chr8	65697297	65697384	66609532	66609619	Tyr	-	TCTTCAATAGCTCAGCTGGTAGAGCGGAGGACTGTAGgtgcacgcccgtggccATTCTTAGGTGCTGGTTTGATTCCGACTTGGAGAG
hsa	chr12	129231653	129231727	129716198	129716272	Ile	+	TGGCTGATgAGCTCAGCTGGTgGGAGCATGGTGTTAATGAGGCTGAGGtCGTGGGTTCAATCCCCACCGGGCTAT
hsa	chr14	31767610	31767680	32236816	32236886	Glu	-	ACCCTGTGGTCTAGTGGCtAAGACTTTGTGCTTTCATTGCTGCAtCCTAGGTTCAATTCCCAGTCAGGGAA
hsa	chr17	8139452	8139525	8042770	8042843	Thr	-	GGCGCCGTGGCTTAGCTGGTtAAAGCGCCTGTCTAGTAAACAGGAGAtCCTGGGTTCGAATCCCAGCGGTGCCT
hsa	chr5	181188416	181188488	180615416	180615488	Val	-	GTTTCCGTAGTGTAGTGGTcATCACGTTCGCCTAACACGCGAAAGGtCCCCGGTTCGAAACCGGGCGGAAACA
hsa	chr16	3191501	3191573	3241501	3241573	Lys	+	GCCCGGCTAGCTCAGTCGGTAGAGCATGGGACTCTTAATCTCAGGGtCGTGGGTTCGAGCCCCACGTTGGGCG
hsa	chr6	27605638	27605745	27573417	27573524	Leu	-	GTCAGGATGGCCGAGTGGTctAAGGCGCCAGACTCAAGcttactgcttcctgtgttcgggtcTTCTGGTCTCCGTATGGAGGCGTGGGTTCGAATCCCACTTCTGACA
hsa	chr17	8220869	8220940	8124187	8124258	Trp	-	GGCCTCGTGGCGCAACGGTAGCGCGTCTGACTCCAGATCAGAAGGtTGCGTGTTCAAATCACGTCGGGGTCA
hsa	chr6	27503744	27503815	27447453	27447524	Asp	+	TCCTCGTTAGTATAGTGGTgAGTATCCCCGCCTGTCACGCGGGAGACCGGGGTTCGATTCCCCGACGGGGAG
hsa	chr8	66114189	66114261	67026424	67026496	Ala	+	GGGGGATTAGCTCAAATGGTAGAGCGCTCGCTTAGCATGCGAGAGGtAGCGGGATCGATGCCCGCATCCTCCA
hsa	chr14	20631160	20631232	21099319	21099391	Thr	-	GGCTCCATAGCTCAGGGGTtAGAGCACTGGTCTTGTAAACCAGGGGtCGCGAGTTCAAATCTCGCTGGGGCCT
hsa	chr12	124939647	124939718	125424193	125424264	Asp	-	TCCTCGTTAGTATAGTGGTgAGTATCCCCGCCTGTCACGCGGGAGACCGGGGTTCGATTCCCCGACGGGGAG
hsa	chr1	167715488	167715559	167684725	167684796	Pro	-	GGCTCGTTGGTCTAGGGGTATGATTCTCGCTTAGGGTGCGAGAGGtCCCGGGTTCAAATCCCGGACGAGCCC
hsa	chr6	27150243	27150315	27118022	27118094	Val	+	GTTTCTGTAGTATGGTGGTtATCACGTTAGTCTCACACGTGAAAGGtCCCTGGTTCGAAACCAGGTGGAAACA
hsa	chr6	26319102	26319173	26319330	26319401	Trp	-	GACCTCGTGGCGCAACGGTAGCGCGTCTGACTCCAGATCAGAAGGtTGCGTGTTCAAATCACGTCGGGGTCA
hsa	chr20	50335805	50335886	48952342	48952423	Leu	-	GGTAGGGTGGCCGAGCGGTctAAGGCACTGTATTAAGACTCCAGTCTCTTCAGAGGCATGGGTTTGAATCCCACTGCTGCCA
hsa	chr6	27495814	27495895	27470818	27470899	Ser	+	GTAGTCGTGGCCGAGTGGTtAAGGCGATGGACTAGAAATCCATTGGGGTCTCCCCGCGCAGGTTCGAATCCTGCCGACTACG
hsa	chr7	99469684	99469755	99067307	99067378	Trp	+	GACCTCGTGGCGCAACGGCAGCGCGTCTGACTCCAGATCAGAAGGtTGCGTGTTCAAATCACGTCGGGGTCA
hsa	chr6	26749199	26749272	26752630	26752703	Undet	-	GGGGAATTAGCTCAGGCGGTGGAGCGCTCGCTTAGcTATGCGAGAGGtAGCGAGATCGACGCCCGCATTCTCCA
hsa	chr6	28478623	28478704	28446400	28446481	Leu	-	GGTAGCGTGGCCGAGTGGTctAAGACGCTGGATTAAGGCTCCAGTCTCTTCGGGGGCGTGGGTTTGAATCCCACCGCTGCCA
hsa	chr3	184648307	184648377	184366095	184366165	Asp	-	TTCTTGTTAATATAGTGGTgAGTATTCCCACCTGTCATGCGGGAGACGGGGTTCAATTCCCTGATGGGGAG
hsa	chr6	27545689	27545770	27513468	27513549	Ser	+	GTAGTCGTGGCCGAGTGGTtAAGGCGATGGACTTGAAATCCATTGGGGTTTCCCCGCGCAGGTTCGAATCCTGCCGACTACG
hsa	chr1	207004809	207004885	207178154	207178230	Pro	-	GCCAGGAGAGCTCAGTGGTgATGGGATGAGATCTGGACTCACACCTCTAGGCCTGGGTTCAAATCCCAGGTCTAGCG
hsa	chr4	123508850	123508921	124430005	124430076	Cys	-	GGGGGTATAGCTCAGTGGTAGAGCATTTGACTGCAGATCAAGAGGtCCCCGGTTCAAATCCGGGTGCCCCCT
hsa	chr6	37320219	37320291	37287995	37288067	Gln	+	GTGcAGAGTAGTACAGTGGTtAAACCATGGTCTTTGGAGCCAGACTGCCTGGGGTCGGATCCCAGCTCTCACA
hsa	chr7	149546540	149546611	149243631	149243702	Cys	+	GGGGGTATAGCTCAGGGGTAGAGCACTTGACTGCAGATCAAGAAGtCCTTGGTTCAAATCCAGGTGCCCCCT
hsa	chr6	27688188	27688261	27655967	27656040	Ile	+	GGCCGGTTAGCTCAGTTGGTtAGAGCGTGGTGCTAATAACGCCAAGGtCGCGGGTTCGATCCCCGTACTGGCCA
hsa	chr19	45478602	45478687	45981860	45981945	SeC(e)	-	GCCCGGATGATCCTCAGTGGTCTGGGGTGCAGGCTTCAAACCTGTAGCTGTCTAGCGACAGAGTGGTTCAATTCCACCTTTCGGGC
hsa	chr5	181164154	181164226	180645270	180645342	Val	+	GTTTCCGTAGTGTAGTGGTtATCACGTTCGCCTAACACGCGAAAGGtCCCCGGTTCGAAACCGGGCGGAAACA
hsa	chr2	156401147	156401217	157257659	157257729	Gly	-	GCATTGGTGGTTCAGTGGTAGAATTCTCGCCTGCCACGCGGGAGGCCCGGGTTCGATTCCCGGCCAATGCA
hsa	chr6	27791356	27791427	27759135	27759206	Gln	-	GGCCCCATGGTGTAATGGTcAGCACTCTGGACTCTGAATCCAGCGATCCGAGTTCAAATCTCGGTGGGACCC
hsa	chr11	59550987	59551059	59318460	59318532	Val	-	GGTTCCATAGTGTAGCGGTtATCACGTCTGCTTTACACGCAGAAGGtCCTGGGTTCGAGCCCCAGTGGAACCA
hsa	chr11	66348120	66348201	66115591	66115672	Ser	+	GACGAGGTGGCCGAGTGGTtAAGGCGATGGACTGCTAATCCATTGTGCTTTGCACGCGTGGGTTCGAATCCCATCCTCGTCG
hsa	chr3	13792389	13792456	13833886	13833953	Sup	+	GGCAGGGTAGGGTAGAGGTtAAAACCATGGATTCTAGAGCCAGATGGGTTCAAATCCCGGCTCTGCCG
hsa	chr16	71426493	71426565	71460396	71460468	Met	+	GCCCTCTTAGCGCAGTGGGcAGCGCGTCAGTCTCATAATCTGAAGGtCCTGAGTTCGAGCCTCAGAGAGGGCA
hsa	chr6	27664766	27664841	27632545	27632620	Phe	+	GCCGAAATAGCTCAATTGGGAGAGTGTTAGACTGAAGatcTTCTGCAGGtCTCTGGTTCAATTCCGGGTTTCGACA
hsa	chr6	26568858	26568948	26569086	26569176	Tyr	+	CCTTCGATAGCTCAGTTGGTAGAGCGGAGGACTGTAGttggctgtgtccttagacATCCTTAGGtCGCTGGTTCGAATCCGGCTCGAAGGA
hsa	chr17	8125746	8125816	8029064	8029134	Gly	+	GCATTGGTGGTTCAGTGGTAGAATTCTCGCCTGCCACGCGGGAGGCCCGGGTTCGATTCCCGGCCAATGCA
hsa	chr2	11551701	11551772	11691827	11691898	Gly	+	TACTCAGTGGTCTAGTGGTtAGGATTCAGCGCTCCCACCGCCGCAGCCCGGGTTCGATTCCCGGTCATGGAA
hsa	chr6	26594874	26594962	26595102	26595190	Tyr	+	CCTTCGATAGCTCAGCTGGTAGAGCGGAGGACTGTAGgggtttgaatgtggtcATCCTTAGGtCGCTGGTTCGAATCCGGCTCGGAGGA
hsa	chr1	7930279	7930348	7990339	7990408	Undet	-	TCCCTGGTAGTCTAGTGGTtAGGATTCCGCGCTCGcCATCACGACCCGGGTTCGATTCCTGGTCAGGGAA
hsa	chr10	34302488	34302555	34591416	34591483	Leu	-	CATAGGGTAGTGGCtAAGAACCTAAACTCTAAATTTAGATGtCCTGAGTTCAAATCCCAGCTGTATGC
hsa	chr11	59566380	59566452	59333853	59333925	Phe	-	GCCGAAATAGCTCAGTTGGGAGAGCGTTAGACTGAAGATCTAAAGGtCCCTGGTTCAATCCCGGGTTTCGGCA
hsa	chr13	57884416	57884487	58458550	58458621	Glu	-	TCCCTGGTGGTCTAATGGTtAGGAGTCGGCACTCTCACCGCCGCGGCTGGGGTTTGATTCCCAGTCATGTAA
hsa	chr6	27562184	27562270	27529963	27530049	Arg	+	GGCTCTGTGGCGCAATGGAtAGCGCATTGGACTTCTAgcctaaatcaagagATTCAAAGGtTGCGGGTTCGAGTCCCTCCAGAGTCG
hsa	chr6	27505828	27505909	27473607	27473688	Ser	-	GTAGTCGTGGCCGAGTGGTtAAGGCGATGGACTTGAAATCCATTGGGGTTTCCCCGCGCAGGTTCGAATCCTGTCGGCTACG
hsa	chr1	121061371	121061441	149728271	149728341	Arg	-	GGATTTGTGGTCCAGTGGTAGAATTCTCACCGCCTGCATAGGAGACCCTGGTTTAATTCCTGGCCAATGCA
hsa	chr4	7324111	7324182	7325838	7325909	Sup	-	GGCAGCCTGGCTTAGTGGAAAGGGAATAGGCTTTAGAGCCAGACTGCCTGGGTTTGAATCCCAGCCCCGCCA
hsa	chr6	26766234	26766306	26758550	26758622	Met	+	GCCCTCTTAGCGCAGCGGGcAGCGCGTCAGTCTCATAATCTGAAGGtCCTGAGTTCGAGCCTCAGAGAGGGCA
hsa	chr10	67764503	67764584	69524261	69524342	Ser	+	GCAGCGATGGCCGAGTGGTtAAGGCGTTGGACTTGAAATCCAATGGGGTCTCCCCGCGCAGGTTCGAACCCTGCTCGCTGCG
hsa	chr16	70779039	70779109	70823410	70823480	Gly	-	GCATTGGTGGTTCAGTGGTAGAATTCTCGCCTGCCACGCGGGAGGCCCGGGTTCGATTCCCGGCCAATGCA
hsa	chr6	27284085	27284158	27251864	27251937	Ile	+	GGCCGGTTAACTTAATTGGTtAGAGCGTGGTGCTAATAATGTCAAGGtTGCGGGTTGGATCCCCGAACGGGCCA
hsa	chr16	22195711	22195792	22207032	22207113	Leu	-	GGTAGCGTGGCCGAGTGGTctAAGGCGCTGGATTTAGGCTCCAGTCATTTCGATGGCGTGGGTTCGAATCCCACCGCTGCCA
hsa	chr12	124939966	124940037	125424512	125424583	Ala	+	GGGGATGTAGCTCAGTGGTAGAGCGCATGCTTTGCACGTATGAGGcCCCGGGTTCAATCCCCGGCATCTCCA
hsa	chr12	122376377	122376447	122860924	122860994	Asp	+	TCCTTGTTAGTATAGTGGTgAGTGTTTCTGCCTGTCATGTGGAGACTGGAGTTTGAGTCCCCAACAGGGAG
hsa	chr17	8120925	8121012	8024243	8024330	Arg	+	GGCTCTGTGGCGCAATGGAtAGCGCATTGGACTTCTAgtgacgaatagagcaATTCAAAGGtTGTGGGTTCGAATCCCACCAGAGTCG
hsa	chr6	26554122	26554195	27144994	27145067	Ile	+	GGCCGGTTAGCTCAGTTGGTtAGAGCGTGGTGCTAATAACGCCAAGGtCGCGGGTTCGATCCCCGTACGGGCCA
hsa	chr1	161540241	161540314	161510031	161510104	Asn	+	GTCTCTGTGGCGCAATCGGTtAGCGCGTTCGGCTGTTAACCGAAAGGtTGGTGGTTCGATCCCACCCAGGGACG
hsa	chr6	26327589	26327670	27446591	27446672	Ser	+	GTAGTCGTGGCCGAGTGGTtAAGGCGATGGACTAGAAATCCATTGGGGTCTCCCCGCGCAGGTTCGAATCCTGCCGACTACG
hsa	chr6	27592821	27592892	27870271	27870342	Met	-	AGCAGAGTGGCGCAGCGGAAGCGTGCTGGGCCCATAACCCAGAGGtCGATGGATCGAAACCATCCTCTGCTA
hsa	chr17	40117300	40117373	38273553	38273626	SeC	-	GACCGTGTGGCCTtAATGGAtAAGGTGTCTGACTTCAGATCAGAAGAtTGAGGGTTTGAGTCCCTTTGTGGTCA
hsa	chr6	27650928	27651000	27618707	27618779	Val	-	GTTTCCGTAGTGTAGTGGTtATCACGTTCGCCTAACACGCGAAAGGtCCCTGGATCAAAACCAGGCGGAAACA
hsa	chr5	78022952	78023024	77318776	77318848	Gln	-	AGCTGTATATTATAGTGGAATAAATGTGGACTTTGAagTTAGATACACCTGGGTTCAAATCCCAGTGCTGTCA
hsa	chr14	20663192	20663285	21131351	21131444	Tyr	-	CCTTCGATAGCTCAGCTGGTAGAGCGGAGGACTGTAGattgtacagacatttgcggacATCCTTAGGtCGCTGGTTCGATTCCGGCTCGAAGGA
hsa	chr1	172188399	172188467	172157539	172157607	Glu	-	CCCTGTGGTCTAGTGGTtAGGAGTTGGTGCTTTCGTCATGACAGCCCAGGTTCAATTCCTGGTTAGAGA
hsa	chr19	35575848	35575920	36066750	36066822	Lys	+	GCCCAGCTAGCTCAGTCGGTAGAGCATAAGACTCTTAATCTCAGGGtTGTGGATTCGTGCCCCATGCTGGGTG
hsa	chr1	107953653	107953723	108496275	108496345	Undet	-	GGCAGCATGGTTTAATGGGAACACTTAAggTCAGGAgTCAGGAGACCTGGGTTCTAGTCCCAGATCTGTCT
hsa	chr2	45710302	45710374	45937441	45937513	Gln	-	GGCTGTGTACCTCAGTGGGcAAGGGTATGGACTTTGAAGCCAGACTATTTGGGTTCAAATCCCAGCTTGGCCT
hsa	chr2	70248991	70249061	70476123	70476193	Gly	-	GCGCCGCTGGTGTAGTGGTATCATGCAAGATTCCCATTCTTGCGACCCGGGTTCGATTCCCGGGCGGCGCA
hsa	chr17	31550074	31550145	29877093	29877164	Thr	+	GGCGCGGTGGCCAAGTGGTAAGGCGTCGGTCTCGTAAACCGAAGAtCGCGGGTTCGAACCCCGTCCGTGCCT
hsa	chr16	3369813	3369884	3419813	3419884	Gln	+	TAGGACTTGGTGTAATGGGtAGCACAGAGAATTTTGGATTCTCAGGGGTGGGTTCAATTCCTTTCGTCCTAG
hsa	chr7	149664824	149664895	149361915	149361986	Cys	+	GGGGGTATAGCTCACAGGTAGAGCATTTGACTGCAGATCAAGAGGtCCCCGGTTCAAATCTGGGTGCCCCCT
hsa	chr16	3152608	3152679	3202609	3202680	Pro	-	CGCTCTTTGGTCTAGGGGTATGATCTTCGCTTAGGGTGCGAGAGGtGCCTGGATCAACTCCTTCACAAGCCG
hsa	chr6	27206088	27206160	27173867	27173939	Val	-	GTTTCCGTAGTGGAGTGGTtATCACGTTCGCCTCACACGCGAAAGGtCCCCGGTTTGAAACCAGGCGGAAACA
hsa	chr6	26312596	26312677	26312824	26312905	Ser	-	GTAGTCGTGGCCGAGTGGTtAAGGCGATGGACTTGAAATCCATTGGGGTCTCCCCGCGCAGGTTCGAATCCTGCCGACTACG
hsa	chr6	28213037	28213118	28180815	28180896	Ser	+	GACGAGGTGGCCGAGTGGTtAAGGCGATGGACTGCTAATCCATTGTGCTCTGCACACGTGGGTTCGAATCCCATCCTCGTCG
hsa	chr14	20659958	20660051	21128117	21128210	Tyr	-	CCTTCGATAGCTCAGCTGGTAGAGCGGAGGACTGTAGactgcggaaacgtttgtggacATCCTTAGGtCGCTGGTTCAATTCCGGCTCGAAGGA
hsa	chr16	22297140	22297221	22308461	22308542	Leu	+	GGTAGCGTGGCCGAGCGGTctAAGGCGCTGGATTAAGGCTCCAGTCTCTTCGGGGGCGTGGGTTCGAATCCCACCGCTGCCA
hsa	chr6	27162271	27162344	27130050	27130123	Thr	+	GGCCCTGTGGCTTAGCTGGTcAAAGCGCCTGTCTAGTAAACAGGAGAtCCTGGGTTCGAATCCCAGCGGGGCCT
hsa	chr6	27295433	27295504	27263212	27263283	Gln	+	GGTTCCATGGTGTAATGGTtAGCACTCTGGACTCTGAATCCGGTAATCCGAGTTCAAATCTCGGTGGAACCT
hsa	chr6	26571864	26571936	26572092	26572164	Ala	-	GGGGAATTAGCTCAAATGGTAGAGCGCTCGCTTAGCATGCGAGAGGtAGCGGGATCGATGCCCGCATTCTCCA
hsa	chr14	20613790	20613862	21081949	21082021	Thr	-	GGCTCCATAGCTCAGGGGTtAGAGCGCTGGTCTTGTAAACCAGGGGtCGCGAGTTCAATTCTCGCTGGGGCCT
hsa	chr13	36065610	36065681	36639747	36639818	Gln	-	TAGGATGTGGTGTGACAGGTAGCATGGAGAATTTTGGATTCTCAGGGTTAGGTTCAATTCCTATAGTTCTAG
hsa	chr6	26532917	26532990	26533145	26533218	Thr	-	GGCTCCGTGGCTTAGCTGGTtAAAGCGCCTGTCTAGTAAACAGGAGAtCCTGGGTTCGAATCCCAGCGGGGCCT
hsa	chr6	27158127	27158198	27125906	27125977	His	+	GCCGTGATCGTATAGTGGTtAGTACTCTGCGTTGTGGCCGCAGCAACCTCGGTTCGAATCCGAGTCACGGCA
hsa	chr6	27273960	27274033	27241739	27241812	Ile	+	GGCTGGTTAGTTCAGTTGGTtAGAGCGTGGTGCTAATAACGCCAAGGtCGTGGGTTCGATCCCCATATCGGCCA
hsa	chr6	27670565	27670637	27182952	27183024	Arg	-	GGGCCAGTGGCGCAATGGAtAACGCGTCTGACTACGGATCAGAAGAtTCTAGGTTCGACTCCTGGCTGGCTCG
hsa	chr15	45198606	45198677	45490804	45490875	His	-	GCCGTGATCGTATAGTGGTtAGTACTCTGCGTTGTGGCCGCAGCAACCTCGGTTCGAATCCGAGTCACGGCA
hsa	chr6	156547912	156547986	156869046	156869120	Val	-	GTTAAGACGGCAGAGCCcGGCaATTGCGTAAAATTTACAACTTTATGGgCAGAGGTTCAATTCCTCTTCTTAACA
hsa	chr1	153671250	153671321	153643726	153643797	Met	+	AGCAGAGTGGCGCAGCGGAAGCGTGCTGGGCCCATAACCCAGAGGtCGATGGATCGAAACCATCCTCTGCTA
hsa	chr16	3172048	3172119	3222049	3222120	Pro	+	GGCTCGTTGGTCTAGGGGTATGATTCTCGCTTCGGGTGCGAGAGGtCCCGGGTTCAAATCCCGGACGAGCCC
hsa	chr6	138045	138118	28615984	28616057	Thr	-	GGCTCTGTGGCTTAGTTGGCtAAAGCGCCTGTCTCGTAAACAGGAGAtCCTGGGTTCGAATCCCAGCGGGGCCT
hsa	chr8	95269657	95269738	96281885	96281966	Ser	-	GTAGTCGTGGCCGAGTGGTtAAGGCGATGGACTAGAAATCCATTGGGGTCTCCCCGCGCAGGTTCGAATCCTGCCGACTACG
hsa	chr17	82494721	82494792	80452597	80452668	Met	-	AGCAGAGTGGCGCAGCGGAAGCGTGCTGGGCCCATAACCCAGAGGtCGATGGATCGAAACCATCCTCTGCTA
hsa	chr14	20610132	20610213	21078291	21078372	Leu	+	GGTAGCGTGGCCGAGCGGTctAAGGCGCTGGATTAAGGCTCCAGTCTCTTCGGGGGCGTGGGTTCGAATCCCACCGCTGCCA
hsa	chr3	132229100	132229171	131947944	131948015	Cys	-	GGGGGTGTAGCTCAGTGGTAGAGCATTTGACTGCAGATCAAGAGGtCCCTGGTTCAAATCCAGGTGCCCCCT
hsa	chr6	26575570	26575659	26575798	26575887	Tyr	+	CTTTCGATAGCTCAGTTGGTAGAGCGGAGGACTGTAGgttcattaaactaaggcATCCTTAGGtCGCTGGTTCGAATCCGGCTCGAAGGA
hsa	chr2	42810536	42810628	43037676	43037768	Ile	+	GCTCCAGTGGCGCAATCGGTtAGCGCGCGGTACTTATAcagcagtacatgcagagcaATGCCGAGGtTGTGAGTTCGAGCCTCACCTGGAGCA
hsa	chr1	178708903	178708975	178678038	178678110	Undet	+	GGCAGTAAAGTAGGGTGGTtAAGACAAGGGGCTCTGGAGCAAGACTGCCCAAGATCAAATCCTGGTGCTGCCA
hsa	chr14	20681690	20681762	21149849	21149921	Thr	+	GGCCCTATAGCTCAGGGGTtAGAGCACTGGTCTTGTAAACCAGGGGtCGCGAGTTCAAATCTCGCTGGGGCCT
hsa	chr6	27681106	27681178	27648885	27648957	Val	-	GTTTCCGTAGTGTAGTGGTtATCACGTTCGCCTAACACGCGAAAGGtCCGCGGTTCGAAACCGGGCGGAAACA
hsa	chr12	113948740	113948812	114386545	114386617	Glu	-	CCGTGGATAGCCCAGCGGCtAtGGGAGCCGGGCTCTCACTCTGACGtCCTGGGTTCAAGTCCCAGTGTGCACA
hsa	chr16	57299951	57300033	57333863	57333945	Leu	+	GTCAGGATGGCCGAGCGGTctAAGGCGCTGCGTTCAGGTCGCAGTCTCCCCTGGAGGCGTGGGTTCGAATCCCACTTCTGACA
hsa	chr17	8226610	8226691	8129928	8130009	Ser	-	GTAGTCGTGGCCGAGTGGTtAAGGCGATGGACTAGAAATCCATTGGGGTCTCCCCGCGCAGGTTCGAATCCTGCCGACTACG
hsa	chr13	30673964	30674037	31248101	31248174	Asn	-	GTCTCTGTGGCGCAATCGGTtAGCGCGTTCGGCTGTTAACCGAAAGGtTGGTGGTTCGAGCCCACCCAGGGACG
hsa	chr5	142394423	142394494	141773988	141774059	Asp	-	TCCTCATCAGTATAGTGGTgAGTATCCCCGCCTGTCACGCGGGAGACTGGGGTTCGATTCCCTGAGGAGGAG
hsa	chr6	26322818	26322890	26323046	26323118	Arg	+	GACCACGTGGCCTAATGGAtAAGGCGTCTGACTTCGGATCAGAAGAtTGAGGGTTCGAATCCCTCCGTGGTTA
hsa	chr8	66113367	66113459	67025602	67025694	Tyr	+	CCTTCGATAGCTCAGCTGGTAGAGCGGAGGACTGTAGctacttcctcagcaggagacATCCTTAGGtCGCTGGTTCGATTCCGGCTCGAAGGA
hsa	chr16	57300480	57300562	57334392	57334474	Leu	-	GTCAGGATGGCCGAGCGGTctAAGGCGCTGCGTTCAGGTCGCAGTCTCCCCTGGAGGCGTGGGTTCGAATCCCACTTCTGACA
hsa	chr6	26555270	26555341	26555498	26555569	Pro	+	GGCTCGTTGGTCTAGGGGTATGATTCTCGCTTAGGGTGCGAGAGGtCCCGGGTTCAAATCCCGGACGAGCCC
hsa	chr6	27235509	27235581	27203288	27203360	Val	+	GTTTCCGTAGTGTAGTGGTtATCACGTTTGCCTAACACGCGAAAGGtCCCCGGTTCGAAACCGGGCAGAAACA
hsa	chr6	27230555	27230637	27198334	27198416	Leu	-	ACCGGGATGGCTGAGTGGTtAAGGCGTTGGACTTAAGATCCAATGGACAGGTGTCCGCGTGGGTTCGAGCCCCACTCCCGGTA
hsa	chr6	27091742	27091813	27059521	27059592	Pro	+	GGCTCGTTGGTCTAGGGGTATGATTCTCGCTTCGGGTGTGAGAGGtCCCGGGTTCAAATCCCGGACGAGCCC
hsa	chr20	45322361	45322433	43951001	43951073	Val	+	GCTTCTGTAATGTAGTGGTtATCACATTCGCCTCACACATGAAAGGtCACCAGTTTGAGACCGGGCCAAAACA
hsa	chr4	40906726	40906798	40908743	40908815	Gln	-	GACCATGTGGCCTAAGGGAaAAGACATCTCACTTTGGGTCAGAAGAtTGAGGGTTCAAGTCCTTTCATGGTCA
hsa	chr17	49192528	49192599	47269890	47269961	Gln	+	GGTCCCATGGTGTAATGGTtAGCACTCTGGACTTTGAATCCAGCGATCCGAGTTCAAATCTCGGTGGGACCT
hsa	chr1	161621675	161621748	161591465	161591538	Asn	+	GTTTCTGTAGCGCGATCGGTtAGCGCCTTCGGCTGTTAAACGAAAGGtTGGTGGTTCGTTCCCACCCCGGGACA
hsa	chr17	8119155	8119227	8022473	8022545	Lys	+	GCCCGGATAGCTCAGTCGGTAGAGCATCAGACTTTTAATCTGAGGGtCCAGGGTTCAAGTCCCTGTTCGGGCG
hsa	chr6	27177215	27177288	27205350	27205423	Ile	-	GGCCGGTTAGCTCAGTTGGTtAGAGCGTGGTGCTAATAACGCCAAGGtCGCGGGTTCGATCCCCGTACGGGCCA
hsa	chr7	149556711	149556782	149253802	149253873	Cys	+	GGGCGTATAGCTCAGGGGTAGAGCATTTGACTGCAGATCAAGAGGtCCCCAGTTCAAATCTGGGTGCCCACT
hsa	chr17	8186866	8186947	8090184	8090265	Ser	+	GACGAGGTGGCCGAGTGGTtAAGGCGATGGACTGCTAATCCATTGTGCTCTGCACGCGTGGGTTCGAATCCCATCCTCGTCG
hsa	chr16	3196153	3196225	3246153	3246225	Lys	+	GCCCAGCTAGCTCAGCCGGTAGAGCACAAGACTCTTAATCTCAGGGtCGTGGGTTTGAGCCCTGTGTTGAGCA
hsa	chrX	18674909	18674981	18693029	18693101	Val	-	GGTTCCATAGTGTAGTGGTtATCACGTCTGCTTTACACGCAGAAGGtCCTGGGTTCGAGCCCCAGTGGAACCA
hsa	chr7	149377510	149377581	149074601	149074672	Cys	-	GGGGGTATAGCTCAGGGGTAGAGCATTTGACTGCAGATCAAGAGGtCCCTGGTTCAAATCCAGGTGCCCCCC
hsa	chr6	27541775	27541856	27509554	27509635	Ser	-	GTAGTCGTGGCCGAGTGGTtAAGGCGATGGACTAGAAATCCATTGGGGTTTCCCCGCGCAGGTTCGAATCCTGCCGACTACG
hsa	chr18	57678945	57679016	55346177	55346248	Gly	+	GTGTTGATGGTATAGTGGTgAGCATAGCTGCCTTCCAAGCAATTGACCCGACTTCAATTCCCAGCCAACGCA
hsa	chr17	8222238	8222309	8125556	8125627	Asp	-	TCCTCGTTAGTATAGTGGTgAGTATCCCCGCCTGTCACGCGGGAGACCGGGGTTCGATTCCCCGACGGGGAG
hsa	chr1	167714725	167714796	167683962	167684033	Pro	+	GGCTCGTTGGTCTAGGGGTATGATTCTCGCTTCGGGTGCGAGAGGtCCCGGGTTCAAATCCCGGACGAGCCC
hsa	chr12	124927345	124927416	125411891	125411962	Asp	-	TCCTCGTTAGTATAGTGGTgAGTATCCCCGCCTGTCACGCGGGAGACCGGGGTTCGATTCCCCGACGGGGAG
hsa	chr16	3160385	3160479	3210386	3210480	Pro	+	GGCTCGTTGGTCTAGGGGTGTGGTTCTCGCTTAGGGaccacagggacaagccCGGGAGACCCAAGAGGtCCCGGGTTCAAATCCCGGACGAGCCC
hsa	chr13	44917927	44917998	45492062	45492133	Glu	-	TCCCACATGGTCTAGCGGTtAGGATTCCTGGTTTTCACCCAGGCGGCCCGGGTTCGACTCCCGGTGTGGGAA
hsa	chr11	59551755	59551837	59319228	59319310	Leu	+	ACCAGAATGGCCGAGTGGTtAAGGCGTTGGACTTAAGATCCAATGGATTCATATCCGCGTGGGTTCGAACCCCACTTCTGGTA
hsa	chr15	40593825	40593906	40886023	40886104	Ser	-	GACGAGGTGGCCGAGTGGTtAAGGCGATGGACTGCTAATCCATTGTGCTCTGCACGCGTGGGTTCGAATCCCATCCTCGTCG
hsa	chr14	78234495	78234567	78700838	78700910	Sup	-	GGCGGGATAATGTAGTGGTtAAAGGCATGGGCTCTAGAGCCAGACTtCCTGGGTTCAAATCTCAGACCTGCTA
hsa	chr1	161420871	161420943	161390661	161390733	Undet	+	TCCCTGGTGGTCTAGTGGCtAGGATTCTAGTgCTTTAACtGCCAGCGCCCAGGTTCAATTCCCGGTTAGGAAA
hsa	chr6	27290626	27290698	27258405	27258477	Val	+	GTTTCCGTGGTGTAGTGGTtATCACATTCGCCTTACACGCGAAAGGtCCTCGGGTCGAAACCGAGCGGAAACA
hsa	chr19	39412168	39412260	39902808	39902900	Ile	-	GCTCCAGTGGCGCAATCGGTtAGCGCGCGGTACTTATAtgacagtgcgagcggagcaATGCCGAGGtTGTGAGTTCGATCCTCACCTGGAGCA
hsa	chr6	27726694	27726767	27694473	27694546	Thr	+	GGCTTCGTGGCTTAGCTGGTtAAAGCGCCTGTCTAGTAAACAGGAGAtCCTGGGTTCGAATCCCAGCGAGGCCT
hsa	chr6	145182723	145182794	145503859	145503930	Gln	+	GGTCCCATGGTGTAATGGTtAGCACTCTGGGCTTTGAATCCAGCAATCCGAGTTCGAATCTTGGTGGGACCT
hsa	chr10	19747679	19747753	20036608	20036682	Gln	-	CTAGGaCGTGGTGTAATAGGTAGCACAGAGAATTCTGGATTCTCAGGGGTAGGTTCAATTCCTATAGaaCCTAGG
hsa	chr6	26521208	26521290	26521436	26521518	Leu	+	GTCAGGATGGCCGAGCGGTctAAGGCGCTGCGTTCAGGTCGCAGTCTCCCCTGGAGGCGTGGGTTCGAATCCCACTCCTGACA
hsa	chr16	3157405	3157477	3207406	3207478	Lys	-	GCCCGGCTAGCTCAGTCGGTAGAGCATGAGACCCTTAATCTCAGGGtCGTGGGTTCGAGCCCCACGTTGGGCG
