# Supplementary material for: Orthologs, turn-over, and remolding of tRNAs in primates and fruit flies
Source: BMC Genomics. 2016 Aug 11;17:617. doi: 10.1186/s12864-016-2927-4 (PMC4981973; doi:10.1186/s12864-016-2927-4)
Supplement: Additional file 6 — List of drosophilid tRNAs. Tab-separated table including positions and sequences of the tRNAs and translations to other genome versions and FlyBase IDs. This list is used in the comparison of the MSA block based approach and the work of [20]. (TXT 305 kb) [file 12864_2016_2927_MOESM6_ESM.txt]

SPECIES	GENOMIC_POSITION	FLYBASE_ID_ROGERS'10	tRNA_START_ROGERS'10	tRNA_END_ROGERS'10	tRNA_START_MSA	tRNA_END_MSA	tRNA_TYPE	STRAND	SEQUENCE
dme	chr2L	FBgn0028882	14495878	14495949	14495878	14495949	Pro	+	GGCTCGTTGGTCTAGGGGTATGATTTCCGCTTAGGGTGCGGGAGGTCCCGGGTTCAAATCCCGGACGAGCCC
dme	chr2L	FBgn0028909	14010565	14010636	14010565	14010636	Gln	-	GGTTCTATGGTGTAATGGTTAGCACTTTGGACTCTGAATCCAGCGATCCGAGTTCAAATCTCGGTAGAACCT
dme	chr2L	FBgn0051888	8683806	8683877	8683806	8683877	Asp	-	TCCTCGATAGTATAGTGGTTAGTATCCCCGCCTGTCACGCGGGAGACCGGGGTTCAATTCCCCGTCGGGGAG
dme	chr2L	FBgn0051971	5240766	5240837	5240766	5240837	Asp	+	TCCTCGATAGTATAGTGGTTAGTATCCCCGCCTGTCACGCGGGAGACCGGTGTTCAATTCCCCGTCGGGGAG
dme	chr2L	FBgn0051963	4418977	4419048	4418977	4419048	Trp	-	GACTCCGTGGCGCAACGGTAGCGCGTCCGACTCCAGATCGGAAGGTTGCGTGTTCAAATCACGTCGGGGTCA
dme	chr2L	FBgn0051604	8541552	8541623	8541552	8541623	Asp	-	TCCTCGATAGTATAGTGGTTAGTATCCCCGCCTGTCACGCGGGAGACCGGGGTTCAATTCCCCGTCGGGGAG
dme	chr2L	FBgn0011860	2031692	2031762	2031692	2031762	Gly	+	GCATCGGTGGTTCAGTGGTAGAATGCTCGCCTGCCACGCGGGCGGCCCGGGTTCGATTCCCGGCCGATGCA
dme	chr2L	FBgn0051896	8481777	8481848	8481777	8481848	Asp	+	TCCTCGATAGTATAGTGGTTAGTATCCCCGCCTGTCACGCGGGAGACCGGGGTTCAATTCCCCGTCGGGGAG
dme	chr3L	FBgn0052330	1379934	1380005	1379934	1380005	Glu	+	TCCCATATTGTCTAGTGGTTAGGATATCCGGCTCTCACCCGGAAGGCCCGGGTTCAATTCCCGGTATGGGAA
dme	chr3L	FBgn0052329	1380529	1380600	1380529	1380600	Glu	+	TCCCATATTGTCTAGTGGTTAGGATATCCGGCTCTCACCCGGAAGGCCCGGGTTCAATTCCCGGTATGGGAA
dme	chr2L	FBgn0028911	14599396	14599467	14599396	14599467	Pro	-	GGCTCGTTGGTCTAGGGGTATGATTTCCGCTTAGGGTGCGGGAGGTCCCGGGTTCAAATCCCGGACGAGCCC
dme	chr2L	FBgn0011985	3169582	3169663	3169582	3169663	Ser	+	GCAGTCGTGGCCGAGCGGTTAAGGCGTCTGACTAGAAATCAGATTCCCTCTGGGAGCGTAGGTTCGAATCCTACCGACTGCG
dme	chr3L	FBgn0052286	3097519	3097590	3097519	3097590	Cys	+	GGGGATATAGCTCAGTGGTAGAGCATTCGACTGCAGATCGAGAGGTCCCCGGTTCAAACCCGGGTGTCCCCT
dme	chr2L	FBgn0011859	1938089	1938159	1938089	1938159	Gly	-	GCATCGGTGGTTCAGTGGTAGAATGCTCGCCTGCCACGCGGGCGGCCCGGGTTCGATTCCCGGCCGATGCA
dme	chr3L	FBgn0052303	2273744	2273815	2273744	2273815	Cys	+	GGGGGTATAGCTCAGGGGTAGAGCATTCGACTGCAGATCGAGAGGTCCCCGGTTCAAATCCGGGTGCCCCCT
dme	chr2L	FBgn0051892	8482084	8482155	8482084	8482155	Asp	-	TCCTCGATAGTATAGTGGTTAGTATCCCCGCCTGTCACGCGGGAGACCGGGGTTCAATTCCCCGTCGGGGAG
dme	chr2L	FBgn0051889	8679116	8679187	8679116	8679187	Asp	+	TCCTCGATAGTATAGTGGTTAGTATCCCCGCCTGTCACGCGGGAGACCGGGGTTCAATTCCCCGTCGGGGAG
dme	chr2L	FBgn0011902	8290727	8290799	8290727	8290799	Lys	+	GCCCGGGTAGCTCAGTCGGTAGAGCATTGGACTTTTAATCCAAGGGTCCAGGGTTCAAGTCCCTGCTCGGGCG
dme	chr2L	FBgn0051631	6799744	6799816	6799744	6799816	Arg	+	GCCCCAGTGGCCTAATGGATAAGGCATCGGCCTCCTAAGCCGGGGATTGTGGGTTCGAGTCCCATCTGGGGTA
dme	chr3L	FBgn0011854	1401440	1401511	1401440	1401511	Glu	+	TCCCATATTGTCTAGTGGTTAGGATATCCGGCTCTCACCCGGAAGGCCCGGGTTCAATTCCCGGTATGGGAA
dme	chr3L	FBgn0052289	3095991	3096062	3095991	3096062	Cys	+	GGGGATATAGCTCAGTGGTAGAGCATTCGACTGCAGATCGAGAGGTCCCCGGTTCAAACCCGGGTGTCCCCT
dme	chr2L	FBgn0011862	14518091	14518161	14518091	14518161	Gly	+	GCATCGGTGGTTCAGTGGTAGAATGCTCGCCTGCCACGCGGGCGGCCCGGGTTCGATTCCCGGCCGATGCA
dme	chr2L	FBgn0051669	2013179	2013250	2013179	2013250	Gln	-	GGTTCCATGGTGTAATGGTTAGCACTCAGGACTCTGAATCCTGCGATCCGAGTTCAAATCTCGGTGGAACCT
dme	chr2L	FBgn0051602	8620028	8620099	8620028	8620099	Asp	+	TCCTCGATAGTATAGTGGTTAGTATCCCCGCCTGTCACGCGGGAGACCGGGGTTCAATTCCCCGTCGGGGAG
dme	chr3L	FBgn0052288	3095737	3095808	3095737	3095808	Cys	+	GGGGATATAGCTCAGTGGTAGAGCATTCGACTGCAGATCGAGAGGTCCCCGGTTCAAACCCGGGTGTCCCCT
dme	chr2L	FBgn0051890	8683451	8683522	8683451	8683522	Asp	+	TCCTCGATAGTATAGTGGTTAGTATCCCCGCCTGTCACGCGGGAGACCGGGGTTCAATTCCCCGTCGGGGAG
dme	chr2L	FBgn0028910	14599674	14599745	14599674	14599745	Pro	+	GGCTCGTTGGTCTAGGGGTATGATTTCCGCTTAGGGTGCGGGAGGTCCCGGGTTCAAATCCCGGACGAGCCC
dme	chr3L	FBgn0052324	1398406	1398477	1398406	1398477	Glu	+	TCCCATATTGTCTAGTGGTTAGGATATCCGGCTCTCACCCGGAAGGCCCGGGTTCAATTCCCGGTATGGGAA
dme	chr3L	FBgn0052328	1380238	1380309	1380238	1380309	Glu	+	TCCCATATTGTCTAGTGGTTAGGATATCCGGCTCTCACCCGGAAGGCCCGGGTTCAATTCCCGGTATGGGAA
dme	chr3L	FBgn0052287	3096369	3096440	3096369	3096440	Cys	+	GGGGATATAGCTCAGTGGTAGAGCATTCGACTGCAGATCGAGAGGTCCCCGGTTCAAACCCGGGTGTCCCCT
dme	chr2L	FBgn0051946	2187007	2187079	2187007	2187079	Arg	+	GGCCGTGTAGCCTAATGGATAAGGCGTCGGATTTCTGATCCGAAAATTGCGGGTTCAAGTCCCGTCATGGTCG
dme	chr2L	FBgn0011863	14518307	14518377	14518307	14518377	Gly	-	GCATCGGTGGTTCAGTGGTAGAATGCTCGCCTGCCACGCGGGCGGCCCGGGTTCGATTCCCGGCCGATGCA
dme	chr2L	FBgn0051914	5241106	5241177	5241106	5241177	Asp	-	TCCTCGATAGTATAGTGGTTAGTATCCCCGCCTGTCACGCGGGAGACCGGGGTTCAATTCCCCGTCGGGGAG
dme	chr3L	FBgn0052272	3096891	3096963	3096891	3096963	Lys	-	GCCCGGCTAGCTCAGTCGGTAGAGCATGAGACTCTTAATCTCAGGGTCGTGGGTTCGAGCCCCACGTTGGGCG
dme	chr2L	FBgn0011864	14518621	14518691	14518621	14518691	Gly	-	GCATCGGTGGTTCAGTGGTAGAATGCTCGCCTGCCACGCGGGCGGCCCGGGTTCGATTCCCGGCCGATGCA
dme	chr2L	FBgn0012016	2462593	2462686	2462593	2462686	Tyr	+	CCTTCGATAGCTCAGTTGGTAGAGCGGTGGACTGTAGATCCATAGGTCGCTGGTTCAAATCCGGCTCGAAGGA
dme	chr3L	FBgn0052482	743723	743794	743723	743794	Met	-	AGCAGAGTGGCGCAGTGGAAGCGTGCTGGGCCCATAACCCAGAGGTCCGAGGATCGAAACCTTGCTCTGCTA
dme	chr3L	FBgn0011853	1398169	1398240	1398169	1398240	Glu	+	TCCCATATTGTCTAGTGGTTAGGATATCCGGCTCTCACCCGGAAGGCCCGGGTTCAATTCCCGGTATGGGAA
dme	chr2L	FBgn0051603	8541761	8541832	8541761	8541832	Asp	+	TCCTCGATAGTATAGTGGTTAGTATCCCCGCCTGTCACGCGGGAGACCGGGGTTCAATTCCCCGTCGGGGAG
dme	chr2L	FBgn0011866	14530854	14530924	14530854	14530924	Gly	-	GCATCGGTGGTTCAGTGGTAGAATGCTCGCCTGCCACGCGGGCGGCCTGGGTTCGATTCCCGGCCGATGCA
dme	chr2L	FBgn0051939	2010646	2010717	2010646	2010717	Gln	-	GGTTCCATGGTGTAATGGTTAGCACTCAGGACTCTGAATCCTGCGATCCGAGTTCAAATCTCGGTGGAACCT
dme	chr2L	FBgn0028889	15132306	15132389	15132306	15132389	Leu	-	GCCAGGTTGGCCGAGCGGTCTAAGGCGCCAGATTTAAGCTCTGGTTCTCGAGAGAGAGCGTGGGTTCGAGTCCCACACCTGGCA
dme	chr2L	FBgn0051895	8570888	8570960	8570888	8570960	Phe	+	GCCGAAATAGCTCAGTTGGGAGAGCGTTAGACTGAAGATCTAAAGGTCCCCGGTTCAATCCCGGGTTTCGGCA
dme	chr2L	FBgn0051940	2010869	2010940	2010869	2010940	Gln	-	GGTTCTATGGTGTAATGGTTAGCACTCAGGACTCTGAATCCTGCGATCCGAGTTCAAATCTCGGTAGAACCT
dme	chr2L	FBgn0011865	14530546	14530616	14530546	14530616	Gly	-	GCATCGGTGGTTCAGTGGTAGAATGCTCGCCTGCCACGCGGGCGGCCCGGGTTCGATTCCCGGCCGATGCA
dme	chr3L	FBgn0052481	770363	770462	770363	770462	Ile	+	GCTCCAGTGGCGCAATTGGTTAGCGCACGGTACTTATAATGCCGGGGTTGTGAGTTCGAGCCTCACCTGGAGCA
dme	chr3L	FBgn0052273	3121942	3122014	3121942	3122014	Met	-	GCCTCGATGGCGCAGTTGGCAGCGCGTAAGTCTCATAATCTTAAGGTCGTGAGTTCGAGCCTCACTCGGGGCA
dme	chr3L	FBgn0011851	1397695	1397766	1397695	1397766	Glu	+	TCCCATATTGTCTAGTGGTTAGGATATCCGGCTCTCACCCGGAAGGCCCGGGTTCAATTCCCGGTATGGGAA
dme	chr2L	FBgn0051942	1965426	1965498	1965426	1965498	Arg	+	GACCCTTTAGCGCATTGGATAGCGCGTTGGACTTCTAATCCAAAGGTGGCGGGTTCGATTCCCGCAAGGGTTG
dme	chr3L	FBgn0052312	1925641	1925712	1925641	1925712	Cys	+	GGGGGCATAGCTCAGGGGTAGAGCGTTCGACTGCAGATCGACAGGTCCCTGGTTCAAATCCGGGTGCCCCCT
dme	chr2L	FBgn0012017	2459924	2460044	2459924	2460044	Tyr	-	CCTTCGATAGCTCAGTTGGTAGAGCGGTGGACTGTAGATCCATAGGTCGCTGGTTCAAATCCGGCTCGAAGGA
dme	chr3L	FBgn0052285	3096604	3096676	3096604	3096676	Lys	+	GCCCGGCTAGCTCAGTCGGTAGAGCATGAGACTCTTAATCTCAGGGTCGTGGGTTCGAGCCCCACGTTGGGCG
dme	chr2L	FBgn0011861	7872849	7872919	7872849	7872919	Gly	+	GCATCGGTGGTTCAGTGGTAGAATGCTCGCCTGCCACGCGGGCGGCCCGGGTTCGATTCCCGGCCGATGCA
dme	chr2L	FBgn0051885	9236521	9236594	9236521	9236594	Thr	-	GGCGCCGTGGCTTAGTTGGTTAAAGCGCCTGTCTAGTAAACAGGAGATCGTGAGTTCGAATCTCGCCGGGGCCT
dme	chr3L	FBgn0011855	1401781	1401852	1401781	1401852	Glu	+	TCCCATATTGTCTAGTGGTTAGGATATCCGGCTCTCACCCGGAAGGCCCGGGTTCAATTCCCGGTATGGGAA
dme	chr2L	FBgn0011984	3173003	3173084	3173003	3173084	Ser	-	GCAGTCGTGGCCGAGCGGTTAAGGCGTCTGACTAGAAATCAGATTCCCTCTGGGAGCGTAGGTTCGAATCCTACCGACTGCG
dme	chr2L	FBgn0051943	2009155	2009226	2009155	2009226	Gln	+	GGTTCCATGGTGTAATGGTTAGCACTCAGGACTCTGAATCCTGCGATCCGAGTTCAAATCTCGGTGGAACCT
dme	chr3L	FBgn0011852	1397932	1398003	1397932	1398003	Glu	+	TCCCATATTGTCTAGTGGTTAGGATATCCGGCTCTCACCCGGAAGGCCCGGGTTCAATTCCCGGTATGGGAA
dme	chr2L	FBgn0028912	14598859	14598930	14598859	14598930	Pro	+	GGCTCGTTGGTCTAGGGGTATGATTTCCGCTTAGGGTGCGGGAGGTCCCGGGTTCAAATCCCGGACGAGCCC
dme	chr2L	FBgn0051944	2009538	2009609	2009538	2009609	Gln	+	GGTTCCATGGTGTAATGGTTAGCACTCAGGACTCTGAATCCTGCGATCCGAGTTCAAATCTCGGTGGAACCT
dme	chr3L	FBgn0052480	769503	769600	769503	769600	Ile	+	GCTCCAGTGGCGCAATTGGTTAGCGCACGGTACTTATAATGCCGGGGTTGTGAGTTCGAGCCTCACCTGGAGCA
dme	chr2R	FBgn0050198	20963528	20963599	5356662	5356734	Val	+	GGGGACGTAGCTCAGTGGTAGAGCGCTCGCTTCGCATGTGAGAAGTCCCGGGTTCAAACCCCGGCGTCTCCA
dme	chr2R	FBgn0050199	20964288	20964359	5356662	5356734	Val	+	GGGGACGTAGCTCAGTGGTAGAGCGCTCGCTTCGCATGTGAGAAGTCCCGGGTTCAAACCCCGGCGTCTCCA
dme	chr2R	FBgn0050200	20964571	20964642	5356662	5356734	Val	+	GGGGACGTAGCTCAGTGGTAGAGCGCTCGCTTCGCATGTGAGAAGTCCCGGGTTCAAACCCCGGCGTCTCCA
dme	chr2R	FBgn0050299	2958265	2958338	5356662	5356734	Val	-	GGCGCCGTGGCTTAGTTGGTTAAAGCGCCTGTCTAGTAAACAGGAGATCGTGAGTTCGAATCTCGCCGGGGCCT
dme	chr3R	FBgn0051497	12250709	12250782	5356662	5356734	Val	-	GGCGCCGTGGCTTAGTTGGTTAAAGCGCCTGTCTAGTAAACAGGAGATCGTGAGTTCGAATCTCGCCGGGGCCT
dme	chr3R	FBgn0051282	12257662	12257735	5356662	5356734	Val	+	GGCGCCGTGGCTTAGTTGGTTAAAGCGCCTGTCTAGTAAACAGGAGATCGTGAGTTCGAATCTCGCCGGGGCCT
dme	chr3R	FBgn0011993	13450287	13450360	5356662	5356734	Val	-	GGCGCCGTGGCTTAGTTGGTTAAAGCGCCTGTCTAGTAAACAGGAGATCGTGAGTTCGAATCTCGCCGGGGCCT
dme	chr3R	FBgn0011994	13450528	13450601	5356662	5356734	Val	-	GGCGCCGTGGCTTAGTTGGTTAAAGCGCCTGTCTAGTAAACAGGAGATCGTGAGTTCGAATCTCGCCGGGGCCT
dme	chr3R	FBgn0051471	15628412	15628485	5356662	5356734	Val	+	GGCGCCGTGGCTTAGTTGGTTAAAGCGCCTGTCTAGTAAACAGGAGATCGTGAGTTCGAATCTCGCCGGGGCCT
dme	chr2R	FBgn0050407	17730602	17730673	5356662	5356734	Val	-	GCGTCGGTGGTGTAATGGTCAGCATAGTTGCCTTCCAAGCAGTTGATCCGGGTTCGATTCCCGGCCGACGCA
dme	chr2R	FBgn0050406	17735912	17735983	5356662	5356734	Val	-	GCGTCGGTGGTGTAATGGTCAGCATAGTTGCCTTCCAAGCAGTTGATCCGGGTTCGATTCCCGGCCGACGCA
dme	chrX	FBgn0011974	13964674	13964755	5356662	5356734	Val	+	GCAGTCGTGGCCGAGTGGTTAAGGCGTCTGACTAGAAATCAGATTCCCTCTGGGAGCGTAGGTTCGAATCCTACCGGCTGCG
dme	chr2R	FBgn0050298	2957475	2957548	5356662	5356734	Val	-	GGCGCCGTGGCTTAGTTGGTTAAAGCGCCTGTCTAGTAAACAGGAGATCGTGAGTTCGAATTTCGCCGGGGCCT
dme	chr3R	FBgn0012011	12147412	12147484	5356662	5356734	Val	+	GTTTCCGTGGTGTAGTGGTTATCACATCCGCCTAACACGCGGAAGGCCCCCGGTTCAATCCCGGGCGGAAACA
dme	chr3R	FBgn0051591	13454808	13454880	5356662	5356734	Val	-	GTTTCCGTGGTGTAGTGGTTATCACATCCGCCTAACACGCGGAAGGCCCCCGGTTCAATCCCGGGCGGAAACA
dme	chrX	FBgn0011980	13919142	13919223	5356662	5356734	Val	-	GCAGTCGTGGCCGAGCGGTTAAGGCGTCTGACTAGAAATCAGATTCCCTCTGGGAGCGTAGGTTCGAATCCTACCGGCTGCG
dme	chrX	FBgn0011981	13998682	13998763	5356662	5356734	Val	+	GCAGTCGTGGCCGAGCGGTTAAGGCGTCTGACTAGAAATCAGATTCCCTCTGGGAGCGTAGGTTCGAATCCTACCGGCTGCG
dme	chrX	FBgn0011953	13997752	13997824	5356662	5356734	Val	-	GACCGTGTGGCCTAATGGATAAGGCGTCGGACTTCGGATCCGAAGATTGCAGGTTCGAATCCTGTCACGGTCG
dme	chr2R	FBgn0011891	2029877	2029949	5356662	5356734	Val	-	GCCCGGCTAGCTCAGTCGGTAGAGCATGAGACTCTTAATCTCAGGGTCGTGGGTTCGAGCCCCACGTTGGGCG
dme	chr2R	FBgn0011889	2050186	2050258	5356662	5356734	Val	-	GCCCGGCTAGCTCAGTCGGTAGAGCATGAGACTCTTAATCTCAGGGTCGTGGGTTCGAGCCCCACGTTGGGCG
dme	chr2R	FBgn0011888	2052381	2052453	5356662	5356734	Val	-	GCCCGGCTAGCTCAGTCGGTAGAGCATGAGACTCTTAATCTCAGGGTCGTGGGTTCGAGCCCCACGTTGGGCG
dme	chr2R	FBgn0011887	2053489	2053561	5356662	5356734	Val	+	GCCCGGCTAGCTCAGTCGGTAGAGCATGAGACTCTTAATCTCAGGGTCGTGGGTTCGAGCCCCACGTTGGGCG
dme	chr2R	FBgn0011890	2059001	2059073	5356662	5356734	Val	-	GCCCGGCTAGCTCAGTCGGTAGAGCATGAGACTCTTAATCTCAGGGTCGTGGGTTCGAGCCCCACGTTGGGCG
dme	chr2R	FBgn0011892	2834313	2834385	5356662	5356734	Val	-	GCCCGGCTAGCTCAGTCGGTAGAGCATGAGACTCTTAATCTCAGGGTCGTGGGTTCGAGCCCCACGTTGGGCG
dme	chr2R	FBgn0011893	2835243	2835315	5356662	5356734	Val	-	GCCCGGCTAGCTCAGTCGGTAGAGCATGAGACTCTTAATCTCAGGGTCGTGGGTTCGAGCCCCACGTTGGGCG
dme	chr2R	FBgn0011894	2835789	2835861	5356662	5356734	Val	-	GCCCGGCTAGCTCAGTCGGTAGAGCATGAGACTCTTAATCTCAGGGTCGTGGGTTCGAGCCCCACGTTGGGCG
dme	chr2R	FBgn0011895	2836638	2836710	5356662	5356734	Val	-	GCCCGGCTAGCTCAGTCGGTAGAGCATGAGACTCTTAATCTCAGGGTCGTGGGTTCGAGCCCCACGTTGGGCG
dme	chr2R	FBgn0011896	9423550	9423622	5356662	5356734	Val	-	GCCCGGCTAGCTCAGTCGGTAGAGCATGAGACTCTTAATCTCAGGGTCGTGGGTTCGAGCCCCACGTTGGGCG
dme	chr2R	FBgn0011897	15690096	15690168	5356662	5356734	Val	+	GCCCGGCTAGCTCAGTCGGTAGAGCATGAGACTCTTAATCTCAGGGTCGTGGGTTCGAGCCCCACGTTGGGCG
dme	chr3R	FBgn0011944	13443832	13443903	5356662	5356734	Val	-	GGCTCAATGGTCTAGGGGTATGATTCTCGCTTTGGGTGCGAGAGGTCCCGGGTTCAAATCCCGGTTGAGCCC
dme	chr3R	FBgn0011945	13445683	13445754	5356662	5356734	Val	+	GGCTCAATGGTCTAGGGGTATGATTCTCGCTTTGGGTGCGAGAGGTCCCGGGTTCAAATCCCGGTTGAGCCC
dme	chr3R	FBgn0051573	13457401	13457472	5356662	5356734	Val	+	GGCTCAATGGTCTAGGGGTATGATTCTCGCTTTGGGTGCGAGAGGTCCCGGGTTCAAATCCCGGTTGAGCCC
dme	chr3R	FBgn0051578	13471332	13471403	5356662	5356734	Val	+	GGCTCAATGGTCTAGGGGTATGATTCTCGCTTTGGGTGCGAGAGGTCCCGGGTTCAAATCCCGGTTGAGCCC
dme	chr3R	FBgn0051228	14454189	14454260	5356662	5356734	Val	-	GGCTCAATGGTCTAGGGGTATGATTCTCGCTTTGGGTGCGAGAGGTCCCGGGTTCAAATCCCGGTTGAGCCC
dme	chr3R	FBgn0011970	6103776	6103857	5356662	5356734	Val	-	GACGAGGTGGCCGAGAGGTTAAGGCGTTGGACTGCTAATCCAATGTGCTCTGCACGCGTGGGTTCGAATCCCATCCTCGTCG
dme	chr3R	FBgn0011971	9870247	9870328	5356662	5356734	Val	-	GACGAGGTGGCCGAGAGGTTAAGGCGTTGGACTGCTAATCCAATGTGCTCTGCACGCGTGGGTTCGAATCCCATCCTCGTCG
dme	chr3R	FBgn0051165	18222250	18222331	5356662	5356734	Val	+	GACGAGGTGGCCGAGAGGTTAAGGCGTTGGACTGCTAATCCAATGTGCTCTGCACGCGTGGGTTCGAATCCCATCCTCGTCG
dme	chr3R	FBgn0051162	18222521	18222602	5356662	5356734	Val	-	GACGAGGTGGCCGAGAGGTTAAGGCGTTGGACTGCTAATCCAATGTGCTCTGCACGCGTGGGTTCGAATCCCATCCTCGTCG
dme	chr3R	FBgn0051166	18223294	18223375	5356662	5356734	Val	+	GACGAGGTGGCCGAGAGGTTAAGGCGTTGGACTGCTAATCCAATGTGCTCTGCACGCGTGGGTTCGAATCCCATCCTCGTCG
dme	chrX	FBgn0052546	18459797	18459868	5356662	5356734	Val	+	GGCTCGTTGGTCTAGAGGTATGATTCTCGCTTCGGGTGCGAGAGGTCCCGGGTTCAATTCCCGGACGAGCCC
dme	chr3L	FBgn0052173	17333009	17333080	5356662	5356734	Val	-	GGCTCGTTGGTCTAGAGGTATGATTCTCGCTTCGGGTGCGAGAGGTCCCGGGTTCAATTCCCGGACGAGCCC
dme	chr3L	FBgn0052200	18611490	18611561	5356662	5356734	Val	+	GGCTCGTTGGTCTAGAGGTATGATTCTCGCTTCGGGTGCGAGAGGTCCCGGGTTCAATTCCCGGACGAGCCC
dme	chr3R	FBgn0051356	8032297	8032368	5356662	5356734	Val	+	GCCTCTTTAGCTCAGTGGCAGAGCACTGGTCTTGTAAACCAGGGGCCGTGAGTTCAATTCTCACAAGAGGCA
dme	chr2R	FBgn0050232	13279279	13279350	5356662	5356734	Val	-	GGGGATGTAGCTCAGTGGTAGAGCGCTCGCTTTGCATGTGAGAGGCCCCGGGTTCGATCCCCGGCATCTCCA
dme	chr2R	FBgn0050237	12095140	12095211	5356662	5356734	Val	-	GGTTCCATGGTGTAATGGTTAGCACTCTGGACTCTGAATCCAGCGATCCGAGTTCAAATCTCGGTGGAACCT
dme	chr3R	FBgn0051383	26073686	26073765	5356662	5356734	Val	-	GGCAGCGTGGCCGAGCGGTCTAAGGCGCTGGTTTTAGGCACCAGTCCGAAAGGGCGTGGGTTCGAATCCCACCGCTGTCA
dme	chr3R	FBgn0051023	26074338	26074417	5356662	5356734	Val	-	GGCAGCGTGGCCGAGCGGTCTAAGGCGCTGGTTTTAGGCACCAGTCCGAAAGGGCGTGGGTTCGAATCCCACCGCTGTCA
dme	chr3L	FBgn0052093	11794571	11794642	5356662	5356734	Val	-	GGTTCTATGGTGTAATGGTTAGCACTCTGGACTTTGAATCCAGCGATCCGAGTTCAAATCTCGGTAGAACCT
dme	chr3R	FBgn0051071	22772985	22773056	5356662	5356734	Val	-	GGTTCTATGGTGTAATGGTTAGCACTCTGGACTTTGAATCCAGCGATCCGAGTTCAAATCTCGGTAGAACCT
dme	chr3R	FBgn0051070	22773234	22773305	5356662	5356734	Val	-	GGTTCTATGGTGTAATGGTTAGCACTCTGGACTTTGAATCCAGCGATCCGAGTTCAAATCTCGGTAGAACCT
dme	chrX	FBgn0011975	13909078	13909159	5356662	5356734	Val	+	GCAGTCGTGGCCGAGTGGTTAAGGCGTCTGACTCGAAATCAGATTCCCTCTGGGAGCGTAGGTTCGAATCCTACCGGCTGCG
dme	chrX	FBgn0011976	13909478	13909559	5356662	5356734	Val	+	GCAGTCGTGGCCGAGTGGTTAAGGCGTCTGACTCGAAATCAGATTCCCTCTGGGAGCGTAGGTTCGAATCCTACCGGCTGCG
dme	chrX	FBgn0011977	13997396	13997477	5356662	5356734	Val	-	GCAGTCGTGGCCGAGTGGTTAAGGCGTCTGACTCGAAATCAGATTCCCTCTGGGAGCGTAGGTTCGAATCCTACCGGCTGCG
dme	chr2R	FBgn0028981	15302103	15302184	5356662	5356734	Val	+	GCAGTCGTGGCCGAGTGGTTAAGGCGTCTGACTCGAAATCAGATTCCCTCTGGGAGCGTAGGTTCGAATCCTACCGGCTGCG
dme	chr2R	FBgn0011880	2053656	2053729	5356662	5356734	Val	+	GGCCCATTAGCTCAGTTGGTTAGAGCGTCGTGCTAATAACGCGAAGGTCGCGGGTTCGATCCCCTCATGGGCCA
dme	chr2R	FBgn0050297	4045960	4046033	5356662	5356734	Val	+	GGCCCATTAGCTCAGTTGGTTAGAGCGTCGTGCTAATAACGCGAAGGTCGCGGGTTCGATCCCCTCATGGGCCA
dme	chr2R	FBgn0011881	9317787	9317860	5356662	5356734	Val	-	GGCCCATTAGCTCAGTTGGTTAGAGCGTCGTGCTAATAACGCGAAGGTCGCGGGTTCGATCCCCTCATGGGCCA
dme	chr2R	FBgn0011882	9318489	9318562	5356662	5356734	Val	+	GGCCCATTAGCTCAGTTGGTTAGAGCGTCGTGCTAATAACGCGAAGGTCGCGGGTTCGATCCCCTCATGGGCCA
dme	chr2R	FBgn0011883	9318790	9318863	5356662	5356734	Val	+	GGCCCATTAGCTCAGTTGGTTAGAGCGTCGTGCTAATAACGCGAAGGTCGCGGGTTCGATCCCCTCATGGGCCA
dme	chr2R	FBgn0011884	9319282	9319355	5356662	5356734	Val	+	GGCCCATTAGCTCAGTTGGTTAGAGCGTCGTGCTAATAACGCGAAGGTCGCGGGTTCGATCCCCTCATGGGCCA
dme	chr2R	FBgn0011885	9319598	9319671	5356662	5356734	Val	+	GGCCCATTAGCTCAGTTGGTTAGAGCGTCGTGCTAATAACGCGAAGGTCGCGGGTTCGATCCCCTCATGGGCCA
dme	chr2R	FBgn0050509	9325371	9325444	5356662	5356734	Val	+	GGCCCATTAGCTCAGTTGGTTAGAGCGTCGTGCTAATAACGCGAAGGTCGCGGGTTCGATCCCCTCATGGGCCA
dme	chr2R	FBgn0050215	15603070	15603143	5356662	5356734	Val	+	GGCCCATTAGCTCAGTTGGTTAGAGCGTCGTGCTAATAACGCGAAGGTCGCGGGTTCGATCCCCTCATGGGCCA
dme	chr2R	FBgn0011867	12855513	12855583	5356662	5356734	Val	+	GCATCGGTGGTTCAGTGGTAGAATGCTCGCCTGCCACGCGGGCGGCCCGGGTTCGATTCCCGGCCGATGCA
dme	chr2R	FBgn0011868	14527231	14527301	5356662	5356734	Val	-	GCATCGGTGGTTCAGTGGTAGAATGCTCGCCTGCCACGCGGGCGGCCCGGGTTCGATTCCCGGCCGATGCA
dme	chr2R	FBgn0011869	16116986	16117056	5356662	5356734	Val	+	GCATCGGTGGTTCAGTGGTAGAATGCTCGCCTGCCACGCGGGCGGCCCGGGTTCGATTCCCGGCCGATGCA
dme	chr2R	FBgn0011870	16120302	16120372	5356662	5356734	Val	+	GCATCGGTGGTTCAGTGGTAGAATGCTCGCCTGCCACGCGGGCGGCCCGGGTTCGATTCCCGGCCGATGCA
dme	chr2R	FBgn0011871	17048861	17048931	5356662	5356734	Val	-	GCATCGGTGGTTCAGTGGTAGAATGCTCGCCTGCCACGCGGGCGGCCCGGGTTCGATTCCCGGCCGATGCA
dme	chr2R	FBgn0011872	17070361	17070431	5356662	5356734	Val	+	GCATCGGTGGTTCAGTGGTAGAATGCTCGCCTGCCACGCGGGCGGCCCGGGTTCGATTCCCGGCCGATGCA
dme	chrX	FBgn0052493	3321485	3321556	5356662	5356734	Val	-	GGTTCTATGGTGTAACGGTTAGCACTCTGGACTTTGAATCCAGCGATCCGAGTTCAAATCTCGGTAGAACCT
dme	chrX	FBgn0025118	3721655	3721726	5356662	5356734	Val	+	GGCTCGTTGGTCTAGGGGTATGATTTTCGCTTCGGGTGCGAGAGGTCCCGGGTTCAATTCCCGGACGAGCCC
dme	chr2R	FBgn0050249	8221431	8221502	5356662	5356734	Val	-	GCCGTGATCGTCTAGTGGTTAGGACCCCACGTTGTGGCCGTGGTAACCCAGGTTCGAATCCTGGTCACGGCA
dme	chr2R	FBgn0050250	8221739	8221810	5356662	5356734	Val	-	GCCGTGATCGTCTAGTGGTTAGGACCCCACGTTGTGGCCGTGGTAACCCAGGTTCGAATCCTGGTCACGGCA
dme	chr2R	FBgn0050251	8222500	8222571	5356662	5356734	Val	-	GCCGTGATCGTCTAGTGGTTAGGACCCCACGTTGTGGCCGTGGTAACCCAGGTTCGAATCCTGGTCACGGCA
dme	chr2R	FBgn0011878	8223923	8223994	5356662	5356734	Val	+	GCCGTGATCGTCTAGTGGTTAGGACCCCACGTTGTGGCCGTGGTAACCCAGGTTCGAATCCTGGTCACGGCA
dme	chr2R	FBgn0050223	15393844	15393915	5356662	5356734	Val	-	GCCGTGATCGTCTAGTGGTTAGGACCCCACGTTGTGGCCGTGGTAACCCAGGTTCGAATCCTGGTCACGGCA
dme	chr3R	FBgn0051577	13482867	13482939	5356662	5356734	Val	+	GGGGATGTAGCTCAGATGGTAGAGCGCTCGCTTAGCATGTGAGAGGTACGGGGATCGATACCCCGCATCTCCA
dme	chrX	FBgn0052785	3713732	3713803	5356662	5356734	Val	+	GGTTCCATGGTGTAATGGTTAGCACTCAGGACTCTGAATCCTGCGATCCGAGTTCAAATCTCGGTGGAACCT
dme	chr3L	FBgn0052449	21847194	21847265	5356662	5356734	Val	-	GGGGGTATAGCTCAGGGGCAGAGCATTCGACTGCAGATCGAGAGGTCCCCGGTTCAAATCCGGGTGCCCCCT
dme	chrX	FBgn0052826	19919132	19919203	5356662	5356734	Val	+	GGCTCGTTGGTCTAGGGGTATGATTCTCGCTTCGGGTGCGAGAGGTCCCGGGTTCAAATCCCGGACGAGCCC
dme	chrX	FBgn0052748	6411007	6411079	5356662	5356734	Val	+	GCCGAAATAGCTCAGTTGGGAGAGCGTTAGACTGAAGATCTAAAGGTCCCCGGTTCAATCCCGGGTTTCGGCA
dme	chrX	FBgn0052740	6638504	6638576	5356662	5356734	Val	-	GCCGAAATAGCTCAGTTGGGAGAGCGTTAGACTGAAGATCTAAAGGTCCCCGGTTCAATCCCGGGTTTCGGCA
dme	chr2R	FBgn0050333	13492040	13492112	5356662	5356734	Val	-	GCCGAAATAGCTCAGTTGGGAGAGCGTTAGACTGAAGATCTAAAGGTCCCCGGTTCAATCCCGGGTTTCGGCA
dme	chr2R	FBgn0050231	13492276	13492348	5356662	5356734	Val	+	GCCGAAATAGCTCAGTTGGGAGAGCGTTAGACTGAAGATCTAAAGGTCCCCGGTTCAATCCCGGGTTTCGGCA
dme	chr3R	FBgn0051588	9623675	9623747	5356662	5356734	Val	+	GCCGAAATAGCTCAGTTGGGAGAGCGTTAGACTGAAGATCTAAAGGTCCCCGGTTCAATCCCGGGTTTCGGCA
dme	chr3R	FBgn0051331	9623920	9623992	5356662	5356734	Val	-	GCCGAAATAGCTCAGTTGGGAGAGCGTTAGACTGAAGATCTAAAGGTCCCCGGTTCAATCCCGGGTTTCGGCA
dme	chr3R	FBgn0011858	12147125	12147197	5356662	5356734	Val	+	GCCGAAATAGCTCAGTTGGGAGAGCGTTAGACTGAAGATCTAAAGGTCCCCGGTTCAATCCCGGGTTTCGGCA
dme	chr3R	FBgn0011999	3277019	3277091	5356662	5356734	Val	+	GTTTCCGTAGTGTAGCGGTTATCACGTGTGCTTCACACGCACAAGGTCCCCGGTTCGAACCCGGGCGGGAACA
dme	chr3R	FBgn0011998	3277782	3277854	5356662	5356734	Val	+	GTTTCCGTAGTGTAGCGGTTATCACGTGTGCTTCACACGCACAAGGTCCCCGGTTCGAACCCGGGCGGGAACA
dme	chr3R	FBgn0012000	3297782	3297854	5356662	5356734	Val	-	GTTTCCGTAGTGTAGCGGTTATCACGTGTGCTTCACACGCACAAGGTCCCCGGTTCGAACCCGGGCGGGAACA
dme	chr3R	FBgn0012001	3301625	3301697	5356662	5356734	Val	-	GTTTCCGTAGTGTAGCGGTTATCACGTGTGCTTCACACGCACAAGGTCCCCGGTTCGAACCCGGGCGGGAACA
dme	chr3R	FBgn0012003	15497999	15498071	5356662	5356734	Val	-	GTTTCCGTAGTGTAGCGGTTATCACGTGTGCTTCACACGCACAAGGTCCCCGGTTCGAACCCGGGCGGGAACA
dme	chr3R	FBgn0012004	15615844	15615916	5356662	5356734	Val	+	GTTTCCGTAGTGTAGCGGTTATCACGTGTGCTTCACACGCACAAGGTCCCCGGTTCGAACCCGGGCGGGAACA
dme	chrX	FBgn0011948	13910236	13910308	5356662	5356734	Val	+	GACCGTGTGGCCCAATGGATAAGGCGTCGGACTTCGGATCCGAAGATTGCAGGTTCGAGTCCTGTCACGGTCG
dme	chrX	FBgn0011949	13910841	13910913	5356662	5356734	Val	+	GACCGTGTGGCCCAATGGATAAGGCGTCGGACTTCGGATCCGAAGATTGCAGGTTCGAGTCCTGTCACGGTCG
dme	chrX	FBgn0011950	13911043	13911115	5356662	5356734	Val	+	GACCGTGTGGCCCAATGGATAAGGCGTCGGACTTCGGATCCGAAGATTGCAGGTTCGAGTCCTGTCACGGTCG
dme	chrX	FBgn0011951	13911245	13911317	5356662	5356734	Val	+	GACCGTGTGGCCCAATGGATAAGGCGTCGGACTTCGGATCCGAAGATTGCAGGTTCGAGTCCTGTCACGGTCG
dme	chr2R	FBgn0050241	10871832	10871913	5356662	5356734	Val	-	GGTAGCGTGGCCGAGCGGTCTAAGGCGCTGGTTTAAGGCACCAGTCTCCTCGGAGGCGTGGGTTCGAATCCCACCGCTGCCA
dme	chr2R	FBgn0050234	13031470	13031551	5356662	5356734	Val	-	GGTAGCGTGGCCGAGCGGTCTAAGGCGCTGGTTTAAGGCACCAGTCTCCTCGGAGGCGTGGGTTCGAATCCCACCGCTGCCA
dme	chr2R	FBgn0050235	13032805	13032886	5356662	5356734	Val	+	GGTAGCGTGGCCGAGCGGTCTAAGGCGCTGGTTTAAGGCACCAGTCTCCTCGGAGGCGTGGGTTCGAATCCCACCGCTGCCA
dme	chr2R	FBgn0050229	14657636	14657717	5356662	5356734	Val	+	GGTAGCGTGGCCGAGCGGTCTAAGGCGCTGGTTTAAGGCACCAGTCTCCTCGGAGGCGTGGGTTCGAATCCCACCGCTGCCA
dme	chr3R	FBgn0011965	1213950	1214022	5356662	5356734	Val	+	GACCGTGTGGCCTAAAGGATAAGGCGTCGGACTTCGAATCCGAAGATTGCAGGTTCGAGTCCTGTCACGGTCG
dme	chr3R	FBgn0051130	20090981	20091064	5356662	5356734	Val	+	GTCAGGTTGGCCGAGCGGTCTAAGGCGCCAGATTTAAGCTCTGGTTCTCGAGAGGGAGCGTGGGTTCGAACCCCACACCTGACA
dme	chr2R	FBgn0011958	2029670	2029742	5356662	5356734	Val	+	GGTCCTGTGGCGCAATGGATAACGCGTCTGACTACGGATCAGAAGATTCCAGGTTCGACTCCTGGCAGGATCG
dme	chr2R	FBgn0011957	2049040	2049112	5356662	5356734	Val	+	GGTCCTGTGGCGCAATGGATAACGCGTCTGACTACGGATCAGAAGATTCCAGGTTCGACTCCTGGCAGGATCG
dme	chr2R	FBgn0011956	2057112	2057184	5356662	5356734	Val	+	GGTCCTGTGGCGCAATGGATAACGCGTCTGACTACGGATCAGAAGATTCCAGGTTCGACTCCTGGCAGGATCG
dme	chr2R	FBgn0050316	2059192	2059264	5356662	5356734	Val	+	GGTCCTGTGGCGCAATGGATAACGCGTCTGACTACGGATCAGAAGATTCCAGGTTCGACTCCTGGCAGGATCG
dme	chr2R	FBgn0011955	2066089	2066161	5356662	5356734	Val	-	GGTCCTGTGGCGCAATGGATAACGCGTCTGACTACGGATCAGAAGATTCCAGGTTCGACTCCTGGCAGGATCG
dme	chr3R	FBgn0011963	3965673	3965745	5356662	5356734	Val	-	GGTCCTGTGGCGCAATGGATAACGCGTCTGACTACGGATCAGAAGATTCCAGGTTCGACTCCTGGCAGGATCG
dme	chr3R	FBgn0011962	3965945	3966017	5356662	5356734	Val	-	GGTCCTGTGGCGCAATGGATAACGCGTCTGACTACGGATCAGAAGATTCCAGGTTCGACTCCTGGCAGGATCG
dme	chr3R	FBgn0011961	3966198	3966270	5356662	5356734	Val	-	GGTCCTGTGGCGCAATGGATAACGCGTCTGACTACGGATCAGAAGATTCCAGGTTCGACTCCTGGCAGGATCG
dme	chr3R	FBgn0011960	3966449	3966521	5356662	5356734	Val	-	GGTCCTGTGGCGCAATGGATAACGCGTCTGACTACGGATCAGAAGATTCCAGGTTCGACTCCTGGCAGGATCG
dme	chr3R	FBgn0011959	3966692	3966764	5356662	5356734	Val	-	GGTCCTGTGGCGCAATGGATAACGCGTCTGACTACGGATCAGAAGATTCCAGGTTCGACTCCTGGCAGGATCG
dme	chr3R	FBgn0051506	16430471	16430554	5356662	5356734	Val	-	GCCAGGTTGGCCGAGCGGTCTAAGGCGCCAGATTTAAGCTCTGGTTCTCGTGAGAGAGCGTGGGTTCGAACCCCACACCTGGCA
dme	chr2R	FBgn0011879	13279720	13279791	5356662	5356734	Val	+	GGGGATGTAGCTCAGTGGTAGAGCGCTCGCTTTGCATGTGAGAGGCCCCGGGTTCAATCCCCGGCATCTCCA
dme	chr3L	FBgn0052460	22840825	22840896	5356662	5356734	Val	-	TCCCATATTGTCTAGTGGTTAGGATACCCGGCTCTCACCCGGGAGGCCCGGGTTCAATTCCCGGTATGGGAA
dme	chr2R	FBgn0050454	15615693	15615764	5356662	5356734	Val	-	TCCCATATTGTCTAGTGGTTAGGATACCCGGCTCTCACCCGGGAGGCCCGGGTTCAATTCCCGGTATGGGAA
dme	chr2R	FBgn0050220	15616392	15616463	5356662	5356734	Val	+	TCCCATATTGTCTAGTGGTTAGGATACCCGGCTCTCACCCGGGAGGCCCGGGTTCAATTCCCGGTATGGGAA
dme	chr2R	FBgn0050239	12107143	12107214	5356662	5356734	Val	+	TCCCATATTGTCTAGTGGTTAGGATATCCGGCTCTCACCCGGAAGGCCCGGGTTCGATTCCCGGTATGGGAA
dme	chrX	FBgn0011952	13908847	13908919	5356662	5356734	Val	+	GACCGTGTGGCCTAATGGATAAGGCGTCGGACTTCGGATCCGAAGATTGCAGGTTCGAGTCCTGTCACGGTCG
dme	chrX	FBgn0011954	21103118	21103190	5356662	5356734	Val	+	GACCGTGTGGCCTAATGGATAAGGCGTCGGACTTCGGATCCGAAGATTGCAGGTTCGAGTCCTGTCACGGTCG
dme	chr3R	FBgn0011966	4687602	4687674	5356662	5356734	Val	+	GACCGTGTGGCCTAATGGATAAGGCGTCGGACTTCGGATCCGAAGATTGCAGGTTCGAGTCCTGTCACGGTCG
dme	chr3R	FBgn0053551	4688655	4688727	5356662	5356734	Val	+	GACCGTGTGGCCTAATGGATAAGGCGTCGGACTTCGGATCCGAAGATTGCAGGTTCGAGTCCTGTCACGGTCG
dme	chr2R	FBgn0050225	15302350	15302422	5356662	5356734	Val	+	GTTTCCGTGGTGTAGCGGTTATCACATCTGCCTAACACGCAGAAGGCCCCCGGTTCGATCCCGGGCGGAAACA
dme	chr2R	FBgn0050326	15302776	15302848	5356662	5356734	Val	+	GTTTCCGTGGTGTAGCGGTTATCACATCTGCCTAACACGCAGAAGGCCCCCGGTTCGATCCCGGGCGGAAACA
dme	chr3L	FBgn0012010	13426148	13426220	5356662	5356734	Val	+	GTTTCCGTGGTGTAGCGGTTATCACATCTGCCTAACACGCAGAAGGCCCCCGGTTCGATCCCGGGCGGAAACA
dme	chr3L	FBgn0012009	13426746	13426818	5356662	5356734	Val	-	GTTTCCGTGGTGTAGCGGTTATCACATCTGCCTAACACGCAGAAGGCCCCCGGTTCGATCCCGGGCGGAAACA
dme	chr2R	FBgn0011938	2040108	2040181	5356662	5356734	Val	-	GCCTCCGTGGCGCAATTGGTTAGCGCGTTCGGCTGTTAACCGAAAGGTTGGTGGTTCGAGTCCACCCGGGGGCG
dme	chr2R	FBgn0011937	2040691	2040764	5356662	5356734	Val	+	GCCTCCGTGGCGCAATTGGTTAGCGCGTTCGGCTGTTAACCGAAAGGTTGGTGGTTCGAGTCCACCCGGGGGCG
dme	chr2R	FBgn0011936	2041011	2041084	5356662	5356734	Val	-	GCCTCCGTGGCGCAATTGGTTAGCGCGTTCGGCTGTTAACCGAAAGGTTGGTGGTTCGAGTCCACCCGGGGGCG
dme	chr2R	FBgn0011933	2049528	2049601	5356662	5356734	Val	-	GCCTCCGTGGCGCAATTGGTTAGCGCGTTCGGCTGTTAACCGAAAGGTTGGTGGTTCGAGTCCACCCGGGGGCG
dme	chr2R	FBgn0011932	2049702	2049775	5356662	5356734	Val	+	GCCTCCGTGGCGCAATTGGTTAGCGCGTTCGGCTGTTAACCGAAAGGTTGGTGGTTCGAGTCCACCCGGGGGCG
dme	chr2R	FBgn0011931	2050024	2050097	5356662	5356734	Val	+	GCCTCCGTGGCGCAATTGGTTAGCGCGTTCGGCTGTTAACCGAAAGGTTGGTGGTTCGAGTCCACCCGGGGGCG
dme	chr2R	FBgn0011935	2077634	2077707	5356662	5356734	Val	-	GCCTCCGTGGCGCAATTGGTTAGCGCGTTCGGCTGTTAACCGAAAGGTTGGTGGTTCGAGTCCACCCGGGGGCG
dme	chr2R	FBgn0011934	2077877	2077950	5356662	5356734	Val	+	GCCTCCGTGGCGCAATTGGTTAGCGCGTTCGGCTGTTAACCGAAAGGTTGGTGGTTCGAGTCCACCCGGGGGCG
dme	chr2R	FBgn0053537	20261586	20261659	5356662	5356734	Val	+	GCCTCCGTGGCGCAATTGGTTAGCGCGTTCGGCTGTTAACCGAAAGGTTGGTGGTTCGAGTCCACCCGGGGGCG
dme	chr3R	FBgn0051583	3965255	3965328	5356662	5356734	Val	-	GCCTCCGTGGCGCAATTGGTTAGCGCGTTCGGCTGTTAACCGAAAGGTTGGTGGTTCGAGTCCACCCGGGGGCG
dme	chr3L	FBgn0052370	8021646	8021718	5356662	5356734	Val	-	GGGGATGTAGCTCAGATGGTAGAGCGCTCGCTTAGCATGTGAGAGGTACGGGGATCGATGCCCCGCATCTCCA
dme	chr3R	FBgn0051570	13445460	13445532	5356662	5356734	Val	+	GGGGATGTAGCTCAGATGGTAGAGCGCTCGCTTAGCATGTGAGAGGTACGGGGATCGATGCCCCGCATCTCCA
dme	chr3R	FBgn0011840	13445866	13445938	5356662	5356734	Val	-	GGGGATGTAGCTCAGATGGTAGAGCGCTCGCTTAGCATGTGAGAGGTACGGGGATCGATGCCCCGCATCTCCA
dme	chr3R	FBgn0053534	13448268	13448340	5356662	5356734	Val	+	GGGGATGTAGCTCAGATGGTAGAGCGCTCGCTTAGCATGTGAGAGGTACGGGGATCGATGCCCCGCATCTCCA
dme	chr3R	FBgn0051569	13456764	13456836	5356662	5356734	Val	-	GGGGATGTAGCTCAGATGGTAGAGCGCTCGCTTAGCATGTGAGAGGTACGGGGATCGATGCCCCGCATCTCCA
dme	chr3R	FBgn0051568	13471029	13471101	5356662	5356734	Val	-	GGGGATGTAGCTCAGATGGTAGAGCGCTCGCTTAGCATGTGAGAGGTACGGGGATCGATGCCCCGCATCTCCA
dme	chr3R	FBgn0051579	13472090	13472162	5356662	5356734	Val	+	GGGGATGTAGCTCAGATGGTAGAGCGCTCGCTTAGCATGTGAGAGGTACGGGGATCGATGCCCCGCATCTCCA
dme	chr3R	FBgn0051580	13472405	13472477	5356662	5356734	Val	-	GGGGATGTAGCTCAGATGGTAGAGCGCTCGCTTAGCATGTGAGAGGTACGGGGATCGATGCCCCGCATCTCCA
dme	chr3R	FBgn0051575	13484103	13484175	5356662	5356734	Val	-	GGGGATGTAGCTCAGATGGTAGAGCGCTCGCTTAGCATGTGAGAGGTACGGGGATCGATGCCCCGCATCTCCA
dme	chr3R	FBgn0051576	13493909	13493981	5356662	5356734	Val	+	GGGGATGTAGCTCAGATGGTAGAGCGCTCGCTTAGCATGTGAGAGGTACGGGGATCGATGCCCCGCATCTCCA
dme	chr3R	FBgn0051215	15616694	15616766	5356662	5356734	Val	+	GGGGATGTAGCTCAGATGGTAGAGCGCTCGCTTAGCATGTGAGAGGTACGGGGATCGATGCCCCGCATCTCCA
dme	chr3R	FBgn0051480	16716420	16716491	5356662	5356734	Val	+	GCCTCTTTAGCTCAGTGGTAGAGCGTTGGTCTCGTAAACCAAAGGCCGTGAGTTCAACCCTCACAGGAGGCA
dme	chr3R	FBgn0051334	16716844	16716915	5356662	5356734	Val	+	GCCTCTTTAGCTCAGTGGTAGAGCGTTGGTCTCGTAAACCAAAGGCCGTGAGTTCAACCCTCACAGGAGGCA
dme	chr3R	FBgn0051333	16717380	16717451	5356662	5356734	Val	+	GCCTCTTTAGCTCAGTGGTAGAGCGTTGGTCTCGTAAACCAAAGGCCGTGAGTTCAACCCTCACAGGAGGCA
dme	chr2R	FBgn0050238	12106879	12106950	5356662	5356734	Val	-	TCCCATATGGTCTAGTGGCTAGGATATCTGGCTTTCACCCAGAAGGCCCGGGTTCGATTCCCGGTATGGGAA
dme	chr2R	FBgn0050240	12107557	12107628	5356662	5356734	Val	+	TCCCATATGGTCTAGTGGCTAGGATATCTGGCTTTCACCCAGAAGGCCCGGGTTCGATTCCCGGTATGGGAA
dme	chr2R	FBgn0053535	15452378	15452449	5356662	5356734	Val	-	TCCCATATGGTCTAGTGGCTAGGATATCTGGCTTTCACCCAGAAGGCCCGGGTTCGATTCCCGGTATGGGAA
dme	chr2R	FBgn0011850	15613647	15613718	5356662	5356734	Val	-	TCCCATATGGTCTAGTGGCTAGGATATCTGGCTTTCACCCAGAAGGCCCGGGTTCGATTCCCGGTATGGGAA
dme	chr2R	FBgn0011849	15614965	15615036	5356662	5356734	Val	-	TCCCATATGGTCTAGTGGCTAGGATATCTGGCTTTCACCCAGAAGGCCCGGGTTCGATTCCCGGTATGGGAA
dme	chr2R	FBgn0011848	15615486	15615557	5356662	5356734	Val	-	TCCCATATGGTCTAGTGGCTAGGATATCTGGCTTTCACCCAGAAGGCCCGGGTTCGATTCCCGGTATGGGAA
dme	chrX	FBgn0011982	13919599	13919680	5356662	5356734	Val	-	GCAGTCGTGGCCGAGCGGTTAAGGCGTCTGACTAGAAATCAGATTCCCTCTGGGAGCGTAGGTTCGAATCCTACCGACTGCG
dme	chrX	FBgn0011983	14011762	14011843	5356662	5356734	Val	-	GCAGTCGTGGCCGAGCGGTTAAGGCGTCTGACTAGAAATCAGATTCCCTCTGGGAGCGTAGGTTCGAATCCTACCGACTGCG
dme	chr3L	FBgn0011986	5335184	5335265	5356662	5356734	Val	+	GCAGTCGTGGCCGAGCGGTTAAGGCGTCTGACTAGAAATCAGATTCCCTCTGGGAGCGTAGGTTCGAATCCTACCGACTGCG
dme	chr2R	FBgn0011906	4570720	4570802	5356662	5356734	Val	+	GTCAGGATGGCCGAGTGGTCTAAGGCGCTGCGTTCAGGTCGCAGTCTACTCTGTAGGCGTGGGTTCGAATCCCACTTCTGACA
dme	chr3L	FBgn0052358	8053314	8053396	5356662	5356734	Val	-	GTCAGGATGGCCGAGTGGTCTAAGGCGCTGCGTTCAGGTCGCAGTCTACTCTGTAGGCGTGGGTTCGAATCCCACTTCTGACA
dme	chr3L	FBgn0052359	8053551	8053633	5356662	5356734	Val	-	GTCAGGATGGCCGAGTGGTCTAAGGCGCTGCGTTCAGGTCGCAGTCTACTCTGTAGGCGTGGGTTCGAATCCCACTTCTGACA
dme	chr3L	FBgn0052360	8053774	8053856	5356662	5356734	Val	-	GTCAGGATGGCCGAGTGGTCTAAGGCGCTGCGTTCAGGTCGCAGTCTACTCTGTAGGCGTGGGTTCGAATCCCACTTCTGACA
dme	chr3L	FBgn0052361	8058743	8058825	5356662	5356734	Val	-	GTCAGGATGGCCGAGTGGTCTAAGGCGCTGCGTTCAGGTCGCAGTCTACTCTGTAGGCGTGGGTTCGAATCCCACTTCTGACA
dme	chr3L	FBgn0052362	8059094	8059176	5356662	5356734	Val	-	GTCAGGATGGCCGAGTGGTCTAAGGCGCTGCGTTCAGGTCGCAGTCTACTCTGTAGGCGTGGGTTCGAATCCCACTTCTGACA
dme	chr3L	FBgn0052363	8061308	8061390	5356662	5356734	Val	-	GTCAGGATGGCCGAGTGGTCTAAGGCGCTGCGTTCAGGTCGCAGTCTACTCTGTAGGCGTGGGTTCGAATCCCACTTCTGACA
dme	chr3L	FBgn0052456	22836364	22836446	5356662	5356734	Val	+	GTCAGGATGGCCGAGTGGTCTAAGGCGCTGCGTTCAGGTCGCAGTCTACTCTGTAGGCGTGGGTTCGAATCCCACTTCTGACA
dme	chr3L	FBgn0052034	8896449	8896522	5356662	5356734	Val	+	GGCGCCGTGGCTTAGTTGGGCAAAGCGCCTGTCTAGTAAACAGGAGATCGTAAGTTCGAATCTCATCGGGGGTT
dme	chr2R	FBgn0050202	18960104	18960185	5356662	5356734	Val	+	GTTGCGGTGTCCGAGTGGTTAAGGAGATGGACTTGAAATCCATTGGGTTCTACCCGCGCAGGTTCGAATCCTGTCCGCAGCG
dme	chr3R	FBgn0012002	13443483	13443555	5356662	5356734	Val	+	GTTTTCGTAGTGTAGTGGTTATCACGTGTGCTTCACACGCACAAGGTCCCCGGTTCGAACCCGGGCGAAAACA
dme	chr3L	FBgn0011844	13242647	13242718	5356662	5356734	Val	+	TCCTCGATAGTATAGTGGTTAGTATCCCCGCCTGTCACGCGGGAGACCGGGGTTCAATTCCCCGTCGGGGAG
dme	chr3R	FBgn0011845	20381024	20381095	5356662	5356734	Val	+	TCCTCGATAGTATAGTGGTTAGTATCCCCGCCTGTCACGCGGGAGACCGGGGTTCAATTCCCCGTCGGGGAG
dme	chr3R	FBgn0051382	20740556	20740627	5356662	5356734	Val	+	TCCTCGATAGTATAGTGGTTAGTATCCCCGCCTGTCACGCGGGAGACCGGGGTTCAATTCCCCGTCGGGGAG
dme	chr3L	FBgn0052129	13204314	13204385	5356662	5356734	Val	+	GGCTCGTTGGTCTAGGGGTATGATTTCCGCTTAGGGTGCGGGAGGTCCCGGGTTCAAATCCCGGACGAGCCC
dme	chr3L	FBgn0052128	13204651	13204722	5356662	5356734	Val	+	GGCTCGTTGGTCTAGGGGTATGATTTCCGCTTAGGGTGCGGGAGGTCCCGGGTTCAAATCCCGGACGAGCCC
dme	chr3L	FBgn0052126	13205465	13205536	5356662	5356734	Val	+	GGCTCGTTGGTCTAGGGGTATGATTTCCGCTTAGGGTGCGGGAGGTCCCGGGTTCAAATCCCGGACGAGCCC
dme	chr3L	FBgn0052153	16215131	16215203	5356662	5356734	Val	+	GCCTCGGTGGCGCAGTTGGCAGCGCGTAAGTCTCATAATCTTAAGGTCGTGAGTTCGAGCCTCACCCGGGGCA
dme	chr3L	FBgn0052357	16343017	16343089	5356662	5356734	Val	+	GCCTCGGTGGCGCAGTTGGCAGCGCGTAAGTCTCATAATCTTAAGGTCGTGAGTTCGAGCCTCACCCGGGGCA
dme	chr2R	FBgn0011915	7540154	7540226	5356662	5356734	Val	+	GCCTCGGTGGCGCAGTTGGCAGCGCGTAAGTCTCATAATCTTAAGGTCGTGAGTTCGAGCCTCACCCGGGGCA
dme	chr2R	FBgn0011916	7548068	7548140	5356662	5356734	Val	-	GCCTCGGTGGCGCAGTTGGCAGCGCGTAAGTCTCATAATCTTAAGGTCGTGAGTTCGAGCCTCACCCGGGGCA
dme	chr3R	FBgn0011919	2321761	2321833	5356662	5356734	Val	-	GCCTCGGTGGCGCAGTTGGCAGCGCGTAAGTCTCATAATCTTAAGGTCGTGAGTTCGAGCCTCACCCGGGGCA
dme	chr3R	FBgn0053536	19938686	19938769	5356662	5356734	Val	+	GCCAGGTTGGCCGAGCGGTCTAAGGCGCCAGATTTAAGCTCTGGTTCTCGAGAGAGAGCGTGGGTTCGAACCCCACACCTGGCA
dme	chr2R	FBgn0050254	7539872	7539944	5356662	5356734	Val	-	GTCCCTTTGGCGCAGAGGATAGCGCGTTGGACTTCTAATCCAAAGGTCGCGGGTTCGATCCCCGCAAGGGATG
dme	chr2R	FBgn0050155	16545396	16545467	5356662	5356734	Val	+	GACTCCGTGGCGCAACGGTAGCGCGTCTGACTCCAGATCAGAAGGTTGCGTGTTCAAATCACGTCGGGGTCA
dme	chr2R	FBgn0050211	16545609	16545680	5356662	5356734	Val	-	GACTCCGTGGCGCAACGGTAGCGCGTCTGACTCCAGATCAGAAGGTTGCGTGTTCAAATCACGTCGGGGTCA
dme	chr2R	FBgn0050227	14527062	14527133	5356662	5356734	Val	+	GACTCCGTGGCGCAACGGTAGCGCGTCCGACTCCAGATCGGAAGGTTGCGTGTTCAAATCACGTCGGGGTCA
dme	chr2R	FBgn0050206	17048568	17048639	5356662	5356734	Val	-	GACTCCGTGGCGCAACGGTAGCGCGTCCGACTCCAGATCGGAAGGTTGCGTGTTCAAATCACGTCGGGGTCA
dme	chr2R	FBgn0050208	17049031	17049102	5356662	5356734	Val	+	GACTCCGTGGCGCAACGGTAGCGCGTCCGACTCCAGATCGGAAGGTTGCGTGTTCAAATCACGTCGGGGTCA
dme	chr2R	FBgn0053539	17068789	17068860	5356662	5356734	Val	+	GACTCCGTGGCGCAACGGTAGCGCGTCCGACTCCAGATCGGAAGGTTGCGTGTTCAAATCACGTCGGGGTCA
dme	chr2R	FBgn0050209	17070183	17070254	5356662	5356734	Val	-	GACTCCGTGGCGCAACGGTAGCGCGTCCGACTCCAGATCGGAAGGTTGCGTGTTCAAATCACGTCGGGGTCA
dme	chr3R	FBgn0051167	18222902	18222983	5356662	5356734	Val	-	GACGAGGTGGCCGAGTGGTTAAGGCGTTGGACTGCTAATCCAATGTGCTCTGCACGCGTGGGTTCGAATCCCATCCTCGTCG
dme	chr2R	FBgn0050212	15887801	15887873	5356662	5356734	Val	-	GCCCCAGTGGCCTAATGGATAAGGCATCGGCCTCCTAAGCCGGGGATTGTGGGTTCGAGTCCCATCTGGGGTA
dme	chr2R	FBgn0053538	15888324	15888396	5356662	5356734	Val	+	GCCCCAGTGGCCTAATGGATAAGGCATCGGCCTCCTAAGCCGGGGATTGTGGGTTCGAGTCCCATCTGGGGTA
dme	chr2R	FBgn0050201	18959542	18959623	5356662	5356734	Val	-	GCTGCGGTGTCCGAGTGGTTAAGGAGATGGACTTGAAATCCATTGGGTTCTACCCGCACAGGTTCAAGTCCTGTCCGCAGCG
dme	chr2R	FBgn0050452	15613125	15613196	5356662	5356734	Val	-	AGCAGAGTGGCGCAGTGGAAGCGTGCTGGGCCCATAACCCAGAGGTCCGAGGATCGAAACCTTGCTCTGCTA
dme	chr2R	FBgn0050218	15613410	15613481	5356662	5356734	Val	+	AGCAGAGTGGCGCAGTGGAAGCGTGCTGGGCCCATAACCCAGAGGTCCGAGGATCGAAACCTTGCTCTGCTA
dme	chr3L	FBgn0011927	14667042	14667113	5356662	5356734	Val	-	AGCAGAGTGGCGCAGTGGAAGCGTGCTGGGCCCATAACCCAGAGGTCCGAGGATCGAAACCTTGCTCTGCTA
dme	chr3L	FBgn0011928	14667444	14667515	5356662	5356734	Val	+	AGCAGAGTGGCGCAGTGGAAGCGTGCTGGGCCCATAACCCAGAGGTCCGAGGATCGAAACCTTGCTCTGCTA
dme	chr3R	FBgn0051432	8148285	8148356	5356662	5356734	Val	-	GCCTCTTTAGCTCAGTGGCAGAGCACTGGTCTTGTAAACCAGGGGTCGTGAGTTCAATCCTCACAGGAGGCA
dme	chr3R	FBgn0051494	2955586	2955657	5356662	5356734	Val	+	GCGTCGGTGGTGTAATGGTTAGCATAGTTGCCTTCCAAGCAGTTGACCCGGGTTCGATTCCCGGCCGACGCA
dme	chr3R	FBgn0051491	2956669	2956740	5356662	5356734	Val	-	GCGTCGGTGGTGTAATGGTTAGCATAGTTGCCTTCCAAGCAGTTGACCCGGGTTCGATTCCCGGCCGACGCA
dme	chr3R	FBgn0051242	13934359	13934430	5356662	5356734	Val	+	GCGTCGGTGGTGTAATGGTTAGCATAGTTGCCTTCCAAGCAGTTGACCCGGGTTCGATTCCCGGCCGACGCA
dme	chr3R	FBgn0051518	13934715	13934786	5356662	5356734	Val	+	GCGTCGGTGGTGTAATGGTTAGCATAGTTGCCTTCCAAGCAGTTGACCCGGGTTCGATTCCCGGCCGACGCA
dme	chr2R	FBgn0011921	5548730	5548801	5356662	5356734	Val	+	AGCAGAGTGGCGCAGTGGAAGCGTGCTGGGCCCATAACTCAGAGGTCCGAGGATCGAAACCTTGCTCTGCTA
dme	chr2R	FBgn0050449	15616787	15616858	5356662	5356734	Val	+	TCCCATATTGTCTAGTGGTTAGGCTACCCGGCTCTCACCCGGGAGGCCCAGGTTCAGTTCCCTGTATAGGAA
dme	chr3R	FBgn0051416	20740782	20740853	5356662	5356734	Val	-	TCCTCGATAGTATAGTGGTTAGTATCCCCGCCTGTCACGCGGGAGACCGGGGTTCAATTCCCCGTCTGGGAG
dme	chr3L	FBgn0052420	5349443	5349515	5356662	5356734	Val	+	GGTTCCATAGTGTAGCGGTTATCACGTCTGCTTTACACGCAGAAGGTCTCCGGTTCGATCCCGGATGGAACCA
dme	chr3L	FBgn0052421	5349762	5349834	5356662	5356734	Val	-	GGTTCCATAGTGTAGCGGTTATCACGTCTGCTTTACACGCAGAAGGTCTCCGGTTCGATCCCGGATGGAACCA
dme	chr3R	FBgn0026162	2645616	2645688	11399770	11399841	Thr	+	GCCCGGATAGCTCAGTCGGTAGAGCATTGGACTTTTAATCCAAGGGTCCAGGGTTCAAGTCCCTGTTCGGGCG
dme	chr3R	FBgn0026163	2646790	2646862	11399770	11399841	Thr	-	GCCCGGATAGCTCAGTCGGTAGAGCATTGGACTTTTAATCCAAGGGTCCAGGGTTCAAGTCCCTGTTCGGGCG
dme	chr3R	FBgn0026164	2647511	2647583	11399770	11399841	Thr	+	GCCCGGATAGCTCAGTCGGTAGAGCATTGGACTTTTAATCCAAGGGTCCAGGGTTCAAGTCCCTGTTCGGGCG
dme	chr3R	FBgn0011904	2648685	2648757	11399770	11399841	Thr	-	GCCCGGATAGCTCAGTCGGTAGAGCATTGGACTTTTAATCCAAGGGTCCAGGGTTCAAGTCCCTGTTCGGGCG
dme	chr2R	FBgn0050257	7281858	7281929	11399770	11399841	Thr	+	GCCTCTTTAGCTCAGTGGCAGAGCACTGGTCTTGTAAACCAGGGGTCGTGAGTTCAATCCTCACAGGAGGCA
dme	chr2R	FBgn0050506	7287275	7287346	11399770	11399841	Thr	-	GCCTCTTTAGCTCAGTGGCAGAGCACTGGTCTTGTAAACCAGGGGTCGTGAGTTCAATCCTCACAGGAGGCA
dps	chr3	FBgn0254652	15290276	15290347	15290264	15290335	Gly	-	GCGTCGGTGGTGTAATGGTCAGCATAGTTGCCTTCCAAGCAGTTGATCCGGGTTCGATTCCCGGCCGACGCA
dps	chr3	FBgn0254645	13553142	13553262	13553155	13553228	Ile	-	GTCAGGATGGCCGAGCGGTCTAAGGCGCCAGACTCAAGTTCTGGTCCTCTCTGAGGGCGTGGGTTCGAATCCCACTTCTGACA
dps	chr3	FBgn0254687	17984451	17984523	17984420	17984492	Lys	-	GGTCCTGTGGCGCAATGGATAACGCGTCTGACTACGGATCAGAAGATTCCAGGTTCGACTCCTGGCAGGATCG
dps	chr3	FBgn0254624	10077165	10077236	30158178	30158250	Val	+	GGGGACGTAGCTCAGTGGTAGAGCGCTCGCTTCGCATGTGAGAAGTCCCGGGTTCAAACCCCGGCGTCTCCA
dps	chr3	FBgn0254625	10077554	10077625	30158178	30158250	Val	+	GGGGACGTAGCTCAGTGGTAGAGCGCTCGCTTCGCATGTGAGAAGTCCCGGGTTCAAACCCCGGCGTCTCCA
dps	chr3	FBgn0254626	10077931	10078002	30158178	30158250	Val	+	GGGGACGTAGCTCAGTGGTAGAGCGCTCGCTTCGCATGTGAGAAGTCCCGGGTTCAAACCCCGGCGTCTCCA
dps	chr3	FBgn0254646	13553885	13553958	30158178	30158250	Val	-	GGCCCATTAGCTCAGCTGGTTAGAGCGTCGTGCTAATAACGCGAAGGTCGCGGGTTCGATCCCCTCATGGGCCA
dps	chr2	FBgn0254589	26369137	26369208	30158178	30158250	Val	+	GCGTCGGTGGTGTAATGGTTAGCATAGTTGCCTTCCAAGCAGTTGACCCGGGTTCGATTCCCGGCCGACGCA
dps	chr2	FBgn0254590	26370621	26370692	30158178	30158250	Val	-	GCGTCGGTGGTGTAATGGTTAGCATAGTTGCCTTCCAAGCAGTTGACCCGGGTTCGATTCCCGGCCGACGCA
dps	chr3	FBgn0254651	15285108	15285179	30158178	30158250	Val	-	GCGTCGGTGGTGTAATGGTCAGCATAGTTGCCTTCCAAGCAGTTGATCCGGGTTCGATTCCCGGCCGACGCA
dps	chr2	FBgn0254580	23742664	23742736	30158178	30158250	Val	+	GTTTCCGTGGTGTAGTGGTTATCACATCCGCCTAACACGCGGAAGGCCCCCGGTTCAATCCCGGGCGGAAACA
dps	chr2	FBgn0254541	11717351	11717422	30158178	30158250	Val	+	GGCTCAATGGTCTAGGGGTATGATTCTCGCTTTGGGTGCGAGAGGTCCCGGGTTCAAATCCCGGTTGAGCCC
dps	chr2	FBgn0254576	23722725	23722796	30158178	30158250	Val	-	GGCTCAATGGTCTAGGGGTATGATTCTCGCTTTGGGTGCGAGAGGTCCCGGGTTCAAATCCCGGTTGAGCCC
dps	chr2	FBgn0254578	23738092	23738163	30158178	30158250	Val	-	GGCTCAATGGTCTAGGGGTATGATTCTCGCTTTGGGTGCGAGAGGTCCCGGGTTCAAATCCCGGTTGAGCCC
dps	chr2	FBgn0254585	23752480	23752551	30158178	30158250	Val	-	GGCTCAATGGTCTAGGGGTATGATTCTCGCTTTGGGTGCGAGAGGTCCCGGGTTCAAATCCCGGTTGAGCCC
dps	chr2	FBgn0254587	23754499	23754570	30158178	30158250	Val	+	GGCTCAATGGTCTAGGGGTATGATTCTCGCTTTGGGTGCGAGAGGTCCCGGGTTCAAATCCCGGTTGAGCCC
dps	chr2	FBgn0254567	22809751	22809822	30158178	30158250	Val	+	GCCTCTTTAGCTCAGTGGCAGAGCACTGGTCTTGTAAACCAGGGGCCGTGAGTTCAATTCTCACAAGAGGCA
dps	chr2	FBgn0254568	22935255	22935326	30158178	30158250	Val	-	GCCTCTTTAGCTCAGTGGCAGAGCACTGGTCTTGTAAACCAGGGGCCGTGAGTTCAATTCTCACAAGAGGCA
dps	chr3	FBgn0254602	1240879	1240952	30158178	30158250	Val	-	GGCGCCGTGGCTTAGTTGGTTAAAGCGCCTGTCTAGTAAACAGGAGATCGTGAGTTCGAATCTCGCCGGGGCCT
dps	chr3	FBgn0254603	1241642	1241715	30158178	30158250	Val	-	GGCGCCGTGGCTTAGTTGGTTAAAGCGCCTGTCTAGTAAACAGGAGATCGTGAGTTCGAATCTCGCCGGGGCCT
dps	chr2	FBgn0254563	22339958	22340031	30158178	30158250	Val	-	GGCGCCGTGGCTTAGTTGGTTAAAGCGCCTGTCTAGTAAACAGGAGATCGTGAGTTCGAATCTCGCCGGGGCCT
dps	chr2	FBgn0254564	22347875	22347948	30158178	30158250	Val	+	GGCGCCGTGGCTTAGTTGGTTAAAGCGCCTGTCTAGTAAACAGGAGATCGTGAGTTCGAATCTCGCCGGGGCCT
dps	chr2	FBgn0254581	23747215	23747288	30158178	30158250	Val	+	GGCGCCGTGGCTTAGTTGGTTAAAGCGCCTGTCTAGTAAACAGGAGATCGTGAGTTCGAATCTCGCCGGGGCCT
dps	chr2	FBgn0254582	23747422	23747495	30158178	30158250	Val	+	GGCGCCGTGGCTTAGTTGGTTAAAGCGCCTGTCTAGTAAACAGGAGATCGTGAGTTCGAATCTCGCCGGGGCCT
dps	chr2	FBgn0254597	30150391	30150464	30158178	30158250	Val	+	GGCGCCGTGGCTTAGTTGGTTAAAGCGCCTGTCTAGTAAACAGGAGATCGTGAGTTCGAATCTCGCCGGGGCCT
dps	chr3	FBgn0254606	2765732	2765813	30158178	30158250	Val	-	GCAGTCGTGGCCGAGTGGTTAAGGCGTCTGACTCGAAATCAGATTCCCTCTGGGAGCGTAGGTTCGAATCCTACCGGCTGCG
dps	chr2	FBgn0254532	1433704	1433783	30158178	30158250	Val	+	GGCAGCGTGGCCGAGCGGTCTAAGGCGCTGGTTTTAGGCACCAGTCCGAAAGGGCGTGGGTTCGAATCCCACCGCTGTCA
dps	chr2	FBgn0254533	1434111	1434190	30158178	30158250	Val	+	GGCAGCGTGGCCGAGCGGTCTAAGGCGCTGGTTTTAGGCACCAGTCCGAAAGGGCGTGGGTTCGAATCCCACCGCTGTCA
dps	chr2	FBgn0254537	4674490	4674561	30158178	30158250	Val	+	GGTTCTATGGTGTAATGGTTAGCACTCTGGACTTTGAATCCAGCGATCCGAGTTCAAATCTCGGTAGAACCT
dps	chr2	FBgn0254538	4674751	4674822	30158178	30158250	Val	+	GGTTCTATGGTGTAATGGTTAGCACTCTGGACTTTGAATCCAGCGATCCGAGTTCAAATCTCGGTAGAACCT
dps	chr2	FBgn0254539	9917391	9917464	30158178	30158250	Val	+	GGCCCATTAGCTCAGTTGGTTAGAGCGTCGTGCTAATAACGCGAAGGTCGCGGGTTCGATCCCCTCATGGGCCA
dps	chr3	FBgn0254633	12775156	12775227	30158178	30158250	Val	+	AGCAGAGTGGCGCAGCGGAAGCGCGCTGGGCCCATAACCCAGAGGTCCGGGGATCGAAACCTTGTTCTGCTA
dps	chr3	FBgn0254649	13712285	13712368	30158178	30158250	Val	+	GTCAGGATGGCCGAGTGGTCTAAGGCGCTGCGTTCAGGTCGCAGTCTACTTCTGTAGGCGTGGGTTCGAATCCCACTTCTGACA
dps	chr3	FBgn0254607	2797875	2797946	30158178	30158250	Val	-	GCCGTGATCGTCTAGTGGTTAGGACCCCACGTTGTGGCCGTGGTAACCCAGGTTCGAATCCTGGTCACGGCA
dps	chr3	FBgn0254608	2799516	2799587	30158178	30158250	Val	+	GCCGTGATCGTCTAGTGGTTAGGACCCCACGTTGTGGCCGTGGTAACCCAGGTTCGAATCCTGGTCACGGCA
dps	chr3	FBgn0254609	2800271	2800342	30158178	30158250	Val	+	GCCGTGATCGTCTAGTGGTTAGGACCCCACGTTGTGGCCGTGGTAACCCAGGTTCGAATCCTGGTCACGGCA
dps	chr3	FBgn0254610	2800597	2800668	30158178	30158250	Val	+	GCCGTGATCGTCTAGTGGTTAGGACCCCACGTTGTGGCCGTGGTAACCCAGGTTCGAATCCTGGTCACGGCA
dps	chr3	FBgn0254630	12520883	12520954	30158178	30158250	Val	-	GCCGTGATCGTCTAGTGGTTAGGACCCCACGTTGTGGCCGTGGTAACCCAGGTTCGAATCCTGGTCACGGCA
dps	chr3	FBgn0254648	13554439	13554513	30158178	30158250	Val	+	GGCCCATTAGCTCAGCTGGTTAGAGCGTCGTGCTAATAACGCGAAGGCCGCGGGTTCGATCCCCCCCATGGGCCA
dps	chr2	FBgn0254551	14103292	14103375	30158178	30158250	Val	+	GTCAGGTTGGCCGAGCGGTCTAAGGCGCCAGATTTAAGCTCTGGTTCTCGAGAGAGAGCGTGGGTTCGAACCCCACATCTGACA
dps	chr3	FBgn0254627	10720322	10720394	30158178	30158250	Val	-	GCCGAAATAGCTCAGTTGGGAGAGCGTTAGACTGAAGATCTAAAGGTCCCCGGTTCAATCCCGGGTTTCGGCA
dps	chr3	FBgn0254628	10720648	10720720	30158178	30158250	Val	-	GCCGAAATAGCTCAGTTGGGAGAGCGTTAGACTGAAGATCTAAAGGTCCCCGGTTCAATCCCGGGTTTCGGCA
dps	chr3	FBgn0254629	10720840	10720912	30158178	30158250	Val	-	GCCGAAATAGCTCAGTTGGGAGAGCGTTAGACTGAAGATCTAAAGGTCCCCGGTTCAATCCCGGGTTTCGGCA
dps	chr2	FBgn0254553	15618968	15619040	30158178	30158250	Val	+	GCCGAAATAGCTCAGTTGGGAGAGCGTTAGACTGAAGATCTAAAGGTCCCCGGTTCAATCCCGGGTTTCGGCA
dps	chr2	FBgn0254566	22463901	22463973	30158178	30158250	Val	-	GCCGAAATAGCTCAGTTGGGAGAGCGTTAGACTGAAGATCTAAAGGTCCCCGGTTCAATCCCGGGTTTCGGCA
dps	chr3	FBgn0254611	3351217	3351298	30158178	30158250	Val	-	GCTGCGGTGTCCGAGTGGTTAAGGAGATGGACTTGAAATCCATTGGGTTCTACCCGCACAGGTTCGAATCCTGTCCGCAGCG
dps	chr3	FBgn0254612	3351677	3351758	30158178	30158250	Val	+	GCTGCGGTGTCCGAGTGGTTAAGGAGATGGACTTGAAATCCATTGGGTTCTACCCGCACAGGTTCGAATCCTGTCCGCAGCG
dps	chr2	FBgn0254565	22463353	22463425	30158178	30158250	Val	-	GTTTCCGTGGTGTAGCGGTTATCACATCCGCCTAACACGCGGAAGGCCCCCGGTTCAATCCCGGGCGGAAACA
dps	chr2	FBgn0254562	21564221	21564293	30158178	30158250	Val	-	GACCGTGTGGCCTAAAGGATAAGGCGTCGGACTTCGAATCCGAAGATTGCAGGTTCGAGTCCTGTCACGGTCG
dps	chr3	FBgn0254613	3394059	3394140	30158178	30158250	Val	-	GGTAGCGTGGCCGAGCGGTCTAAGGCGCTGGTTTAAGGCACCAGTCTCCTCGGAGGCGTGGGTTCGAATCCCACCGCTGCCA
dps	chr3	FBgn0254619	5470136	5470217	30158178	30158250	Val	+	GGTAGCGTGGCCGAGCGGTCTAAGGCGCTGGTTTAAGGCACCAGTCTCCTCGGAGGCGTGGGTTCGAATCCCACCGCTGCCA
dps	chr3	FBgn0254653	16625162	16625243	30158178	30158250	Val	-	GGTAGCGTGGCCGAGCGGTCTAAGGCGCTGGTTTAAGGCACCAGTCTCCTCGGAGGCGTGGGTTCGAATCCCACCGCTGCCA
dps	chr3	FBgn0254654	16626592	16626673	30158178	30158250	Val	+	GGTAGCGTGGCCGAGCGGTCTAAGGCGCTGGTTTAAGGCACCAGTCTCCTCGGAGGCGTGGGTTCGAATCCCACCGCTGCCA
dps	chr3	FBgn0254655	16834633	16834704	30158178	30158250	Val	-	GGGGATGTAGCTCAGTGGTAGAGCGCTCGCTTTGCATGTGAGAGGCCCCGGGTTCAATCCCCGGCATCTCCA
dps	chr3	FBgn0254656	16834940	16835011	30158178	30158250	Val	+	GGGGATGTAGCTCAGTGGTAGAGCGCTCGCTTTGCATGTGAGAGGCCCCGGGTTCAATCCCCGGCATCTCCA
dps	chr2	FBgn0254545	13525374	13525455	30158178	30158250	Val	+	GACGAGGTGGCCGAGAGGTTAAGGCGTTGGACTGCTAATCCAATGTGCTCTGCACGCGTGGGTTCGAATCCCATCCTCGTCG
dps	chr2	FBgn0254546	13861819	13861900	30158178	30158250	Val	-	GACGAGGTGGCCGAGAGGTTAAGGCGTTGGACTGCTAATCCAATGTGCTCTGCACGCGTGGGTTCGAATCCCATCCTCGTCG
dps	chr2	FBgn0254548	13862525	13862606	30158178	30158250	Val	+	GACGAGGTGGCCGAGAGGTTAAGGCGTTGGACTGCTAATCCAATGTGCTCTGCACGCGTGGGTTCGAATCCCATCCTCGTCG
dps	chr2	FBgn0254549	13862815	13862896	30158178	30158250	Val	-	GACGAGGTGGCCGAGAGGTTAAGGCGTTGGACTGCTAATCCAATGTGCTCTGCACGCGTGGGTTCGAATCCCATCCTCGTCG
dps	chr2	FBgn0254561	20059939	20060011	30158178	30158250	Val	+	GCCTCGGTGGCGCAGTAGGCAGCGCGTAAGTCTCATAATCTTAAGGTCGTGAGTTCGAGCCTCACCCGGGGCA
dps	chr2	FBgn0254569	22938238	22938309	30158178	30158250	Val	-	GCCTCCTTAGCTCAGTGGCAGAGCACTGGTCTTGTAAACCAGGGGCCGTGAGTTCAATTCTCACAGGAGGCA
dps	chr2	FBgn0254540	11509482	11509563	30158178	30158250	Val	-	GCAGCCGTGGCCGAGCGGTTAAGGCGTCTGACTAGAAATCAGATTCCCTCTGGGAGCGTAGGTTCGAATCCTACCGGCTGCG
dps	chr2	FBgn0254570	23084918	23084990	30158178	30158250	Val	-	GACCGTGTGGCCTAATGGATAAGGCGTCGGACTTCGGATCCGAAGATTGCAGGTTCGAGTCCTGTCACGGTCG
dps	chr3	FBgn0254604	2764926	2764998	30158178	30158250	Val	-	GTTTCCGTGGTGTAGCGGTTATCACATCTGCCTAACACGCAGAAGGCCCCCGGTTCGATCCCGGGCGGAAACA
dps	chr3	FBgn0254605	2765302	2765374	30158178	30158250	Val	-	GTTTCCGTGGTGTAGCGGTTATCACATCTGCCTAACACGCAGAAGGCCCCCGGTTCGATCCCGGGCGGAAACA
dps	chr2	FBgn0254544	13105756	13105829	30158178	30158250	Val	+	GCCTCCGTGGCGCAATTGGTTAGCGCGTTCGGCTGTTAACCGAAAGGTTGGTGGTTCGAGTCCACCCGGGGGCG
dps	chr2	FBgn0254571	23694741	23694813	30158178	30158250	Val	-	GGGGATGTAGCTCAGATGGTAGAGCGCTCGCTTAGCATGTGAGAGGTACGGGGATCGATGCCCCGCATCTCCA
dps	chr2	FBgn0254572	23708271	23708343	30158178	30158250	Val	+	GGGGATGTAGCTCAGATGGTAGAGCGCTCGCTTAGCATGTGAGAGGTACGGGGATCGATGCCCCGCATCTCCA
dps	chr2	FBgn0254573	23709106	23709178	30158178	30158250	Val	-	GGGGATGTAGCTCAGATGGTAGAGCGCTCGCTTAGCATGTGAGAGGTACGGGGATCGATGCCCCGCATCTCCA
dps	chr2	FBgn0254574	23721473	23721545	30158178	30158250	Val	+	GGGGATGTAGCTCAGATGGTAGAGCGCTCGCTTAGCATGTGAGAGGTACGGGGATCGATGCCCCGCATCTCCA
dps	chr2	FBgn0254575	23721824	23721896	30158178	30158250	Val	-	GGGGATGTAGCTCAGATGGTAGAGCGCTCGCTTAGCATGTGAGAGGTACGGGGATCGATGCCCCGCATCTCCA
dps	chr2	FBgn0254577	23723027	23723099	30158178	30158250	Val	+	GGGGATGTAGCTCAGATGGTAGAGCGCTCGCTTAGCATGTGAGAGGTACGGGGATCGATGCCCCGCATCTCCA
dps	chr2	FBgn0254579	23739115	23739187	30158178	30158250	Val	+	GGGGATGTAGCTCAGATGGTAGAGCGCTCGCTTAGCATGTGAGAGGTACGGGGATCGATGCCCCGCATCTCCA
dps	chr2	FBgn0254583	23749917	23749989	30158178	30158250	Val	-	GGGGATGTAGCTCAGATGGTAGAGCGCTCGCTTAGCATGTGAGAGGTACGGGGATCGATGCCCCGCATCTCCA
dps	chr2	FBgn0254584	23752239	23752311	30158178	30158250	Val	+	GGGGATGTAGCTCAGATGGTAGAGCGCTCGCTTAGCATGTGAGAGGTACGGGGATCGATGCCCCGCATCTCCA
dps	chr2	FBgn0254586	23754274	23754346	30158178	30158250	Val	+	GGGGATGTAGCTCAGATGGTAGAGCGCTCGCTTAGCATGTGAGAGGTACGGGGATCGATGCCCCGCATCTCCA
dps	chr2	FBgn0254596	30139760	30139832	30158178	30158250	Val	+	GGGGATGTAGCTCAGATGGTAGAGCGCTCGCTTAGCATGTGAGAGGTACGGGGATCGATGCCCCGCATCTCCA
dps	chr2	FBgn0254535	3904708	3904779	30158178	30158250	Val	-	GCCTCTTTAGCTCAGTGGTAGAGCGTTGGTCTCGTAAACCAAAGGCCGTGAGTTCAACCCTCACAGGAGGCA
dps	chr2	FBgn0254542	12725079	12725150	30158178	30158250	Val	-	GCCTCTTTAGCTCAGTGGTAGAGCGTTGGTCTCGTAAACCAAAGGCCGTGAGTTCAACCCTCACAGGAGGCA
dps	chr2	FBgn0254543	12725453	12725524	30158178	30158250	Val	-	GCCTCTTTAGCTCAGTGGTAGAGCGTTGGTCTCGTAAACCAAAGGCCGTGAGTTCAACCCTCACAGGAGGCA
dps	chr3	FBgn0254614	4470165	4470236	30158178	30158250	Val	-	TCCCATATGGTCTAGTGGCTAGGATATCTGGCTTTCACCCAGAAGGCCCGGGTTCGATTCCCGGTATGGGAA
dps	chr3	FBgn0254615	4470452	4470523	30158178	30158250	Val	+	TCCCATATGGTCTAGTGGCTAGGATATCTGGCTTTCACCCAGAAGGCCCGGGTTCGATTCCCGGTATGGGAA
dps	chr3	FBgn0254634	12775584	12775655	30158178	30158250	Val	-	TCCCATATGGTCTAGTGGCTAGGATATCTGGCTTTCACCCAGAAGGCCCGGGTTCGATTCCCGGTATGGGAA
dps	chr3	FBgn0254636	12776798	12776869	30158178	30158250	Val	+	TCCCATATGGTCTAGTGGCTAGGATATCTGGCTTTCACCCAGAAGGCCCGGGTTCGATTCCCGGTATGGGAA
dps	chr3	FBgn0254692	18002191	18002262	30158178	30158250	Val	+	TCCCATATGGTCTAGTGGCTAGGATATCTGGCTTTCACCCAGAAGGCCCGGGTTCGATTCCCGGTATGGGAA
dps	chr2	FBgn0254591	26680165	26680237	30158178	30158250	Val	+	GTTTCCGTAGTGTAGCGGTTATCACGTGTGCTTCACACGCACAAGGTCCCCGGTTCGAACCCGGGCGGGAACA
dps	chr2	FBgn0254592	30005880	30005952	30158178	30158250	Val	-	GTTTCCGTAGTGTAGCGGTTATCACGTGTGCTTCACACGCACAAGGTCCCCGGTTCGAACCCGGGCGGGAACA
dps	chr2	FBgn0254593	30006267	30006339	30158178	30158250	Val	-	GTTTCCGTAGTGTAGCGGTTATCACGTGTGCTTCACACGCACAAGGTCCCCGGTTCGAACCCGGGCGGGAACA
dps	chr2	FBgn0254594	30138973	30139045	30158178	30158250	Val	+	GTTTCCGTAGTGTAGCGGTTATCACGTGTGCTTCACACGCACAAGGTCCCCGGTTCGAACCCGGGCGGGAACA
dps	chr2	FBgn0254552	14106043	14106126	30158178	30158250	Val	+	GTCAGGTTGGCCGAGCGGTCTAAGGCGCCAGATTTAAGCTCTGGTTCTCGAGAGAGAGCGTGGGTTCGAACCCCACACCTGACA
dps	chr3	FBgn0254640	13477904	13477975	30158178	30158250	Val	+	GCCTCTTTAGCTCAGTGGTAGAGCACTGGTCTTGTAAACCAGGGGTCGTGAGTTCAATCCTCACAGGAGGCA
dps	chr3	FBgn0254821	14098689	14098774	30158178	30158250	Val	-	GCCTCACTGAGCTTCGGTGGTCCGGGGTGCGGACTTCAAATCCGTAGTCGATTAGCGTCGAAGTGGTTCGATTCCACCTGTGGGGC
dps	chr3	FBgn0254617	4725706	4725778	30158178	30158250	Val	+	GCCTCGGTGGCGCAGTTGGCAGCGCGTAAGTCTCATAATCTTAAGGTCGTGAGTTCGAGCCTCACCCGGGGCA
dps	chr3	FBgn0254618	4732487	4732559	30158178	30158250	Val	-	GCCTCGGTGGCGCAGTTGGCAGCGCGTAAGTCTCATAATCTTAAGGTCGTGAGTTCGAGCCTCACCCGGGGCA
dps	chr2	FBgn0254598	30632412	30632483	30158178	30158250	Val	+	GGGGATATAGCTCAGTGGTAGAGCATTCGACTGCAGATCGAGAGGTCCCCGGTTCAAACCCGGGTGTCCCCT
dps	chr2	FBgn0254547	13862230	13862311	30158178	30158250	Val	+	GACGAGGTGGCCGAGTGGTTAAGGCGTTGGACTGCTAATCCAATGTGCTCTGCACGCGTGGGTTCGAATCCCATCCTCGTCG
dps	chr2	FBgn0254536	4508710	4508781	30158178	30158250	Val	+	TCCCATATTGTCTAGTGGTTAGGATACCCGGCTCTCACCCGGGAGGCCCGGGTTCAATTCCCGGTATGGGAA
dps	chr2	FBgn0254555	17329408	17329479	30158178	30158250	Val	+	TCCCATATTGTCTAGTGGTTAGGATACCCGGCTCTCACCCGGGAGGCCCGGGTTCAATTCCCGGTATGGGAA
dps	chr3	FBgn0254638	13014389	13014461	30158178	30158250	Val	-	GCCCCAGTGGCCTAATGGATAAGGCATCGGCCTCCTAAGCCGGGGATTGTGGGTTCGAGTCCCATCTGGGGTA
dps	chr3	FBgn0254639	13014956	13015028	30158178	30158250	Val	+	GCCCCAGTGGCCTAATGGATAAGGCATCGGCCTCCTAAGCCGGGGATTGTGGGTTCGAGTCCCATCTGGGGTA
dps	chr3	FBgn0254632	12774854	12774925	30158178	30158250	Val	-	AGCAGAGTGGCGCAGTGGAAGCGTGCTGGGCCCATAACCCAGAGGTCCGAGGATCGAAACCTTGCTCTGCTA
dps	chr3	FBgn0254650	14178105	14178176	30158178	30158250	Val	-	AGCAGAGTGGCGCAGTGGAAGCGTGCTGGGCCCATAACCCAGAGGTCCGAGGATCGAAACCTTGCTCTGCTA
dps	chr2	FBgn0254550	14010628	14010699	30158178	30158250	Val	-	AGCAGAGTGGCGCAGTGGAAGCGTGCTGGGCCCATAACCCAGAGGTCCGAGGATCGAAACCTTGCTCTGCTA
dps	chr3	FBgn0254641	13478254	13478325	30158178	30158250	Val	-	GCCTCTTTAGCTCAGTGGCAGAGCACTGGTCTTGTAAACCAGGGGTCGTGAGTTCAATCCTCACAGGAGGCA
dps	chr3	FBgn0254642	13485438	13485509	30158178	30158250	Val	+	GCCTCTTTAGCTCAGTGGCAGAGCACTGGTCTTGTAAACCAGGGGTCGTGAGTTCAATCCTCACAGGAGGCA
dps	chr3	FBgn0254643	13491628	13491699	30158178	30158250	Val	-	GCCTCTTTAGCTCAGTGGCAGAGCACTGGTCTTGTAAACCAGGGGTCGTGAGTTCAATCCTCACAGGAGGCA
dps	chr3	FBgn0254635	12776431	12776502	30158178	30158250	Val	-	TCCCATATTGTCTAGTGGTTAGGATATCCGGCTCTCACCCGGAAGGCCCGGGTTCAATTCCCGGTATGGGAA
dps	chr3	FBgn0254616	4725422	4725494	30158178	30158250	Val	-	GTCCCTTTGGCGCAGAGGATAGCGCGTTGGACTTCTAATCCAAAGGTCGCGGGTTCGATCCCCGCAAGGGATG
dps	chr3	FBgn0254657	16963458	16963529	30158178	30158250	Val	-	GGGGATGTAGCTCAGAGGTAGAGCGCTCGCTTTGCATGTGAGAGGCCCCGGGTTCAATCCCCGGCATCTCCA
dps	chr2	FBgn0254588	23754942	23755014	30158178	30158250	Val	-	GTTTCCGTAGTGTAGTGGTTATCACGTGTGCTTCACACGCACAAGGTCCCCGGTTCGAACCCGGGCGGGAACA
dps	chr2	FBgn0254595	30139483	30139555	30158178	30158250	Val	+	GTTTCCGTAGTGTAGTGGTTATCACGTGTGCTTCACACGCACAAGGTCCCCGGTTCGAACCCGGGCGGGAACA
dps	chr3	FBgn0254631	12771799	12771872	17996860	17996932	Arg	+	GGCCCATTAGCTCAGTTGGTTAGAGCGTCGTGCTAATAACGCGAAGGTCGCGGGTTCGATCCCCTCATGGGCCA
dps	chr3	FBgn0254621	6819459	6819529	17996860	17996932	Arg	+	GCATCGGTGGTTCAGTGGTAGAATGCTCGCCTGCCACGCGGGCGGCCCGGGTTCGATTCCCGGCCGATGCA
dps	chr3	FBgn0254660	17720490	17720560	17996860	17996932	Arg	-	GCATCGGTGGTTCAGTGGTAGAATGCTCGCCTGCCACGCGGGCGGCCCGGGTTCGATTCCCGGCCGATGCA
dps	chr3	FBgn0254666	17964311	17964384	17996860	17996932	Arg	-	GCCTCCGTGGCGCAATTGGTTAGCGCGTTCGGCTGTTAACCGAAAGGTTGGTGGTTCGAGTCCACCCGGGGGCG
dps	chr3	FBgn0254667	17964868	17964941	17996860	17996932	Arg	-	GCCTCCGTGGCGCAATTGGTTAGCGCGTTCGGCTGTTAACCGAAAGGTTGGTGGTTCGAGTCCACCCGGGGGCG
dps	chr3	FBgn0254693	18003709	18003782	17996860	17996932	Arg	-	GCCTCCGTGGCGCAATTGGTTAGCGCGTTCGGCTGTTAACCGAAAGGTTGGTGGTTCGAGTCCACCCGGGGGCG
dps	chr3	FBgn0254694	18413393	18413466	17996860	17996932	Arg	-	GCCTCCGTGGCGCAATTGGTTAGCGCGTTCGGCTGTTAACCGAAAGGTTGGTGGTTCGAGTCCACCCGGGGGCG
dps	chr2	FBgn0254556	19721456	19721528	17996860	17996932	Arg	+	GCCCGGGTAGCTCAGTCGGTAGAGCATTGGACTTTTAATCCAAGGGTCCAGGGTTCAAGTCCCTGCTCGGGCG
dps	chr2	FBgn0254557	19721687	19721759	17996860	17996932	Arg	+	GCCCGGGTAGCTCAGTCGGTAGAGCATTGGACTTTTAATCCAAGGGTCCAGGGTTCAAGTCCCTGCTCGGGCG
dps	chr3	FBgn0254658	16984811	16984882	17996860	17996932	Arg	+	GACTCCGTGGCGCAACGGTAGCGCGTCTGACTCCAGATCAGAAGGTTGCGTGTTCAAATCACGTCGGGGTCA
dps	chr3	FBgn0254599	1124479	1124551	17996860	17996932	Arg	-	GCCCGGCTAGCTCAGTCGGTAGAGCATGAGACTCTTAATCTCAGGGTCGTGGGTTCGAGCCCCACGTTGGGCG
dps	chr3	FBgn0254600	1124959	1125031	17996860	17996932	Arg	-	GCCCGGCTAGCTCAGTCGGTAGAGCATGAGACTCTTAATCTCAGGGTCGTGGGTTCGAGCCCCACGTTGGGCG
dps	chr3	FBgn0254601	1125368	1125440	17996860	17996932	Arg	-	GCCCGGCTAGCTCAGTCGGTAGAGCATGAGACTCTTAATCTCAGGGTCGTGGGTTCGAGCCCCACGTTGGGCG
dps	chr3	FBgn0254637	12815157	12815229	17996860	17996932	Arg	+	GCCCGGCTAGCTCAGTCGGTAGAGCATGAGACTCTTAATCTCAGGGTCGTGGGTTCGAGCCCCACGTTGGGCG
dps	chr3	FBgn0254665	17953980	17954052	17996860	17996932	Arg	-	GCCCGGCTAGCTCAGTCGGTAGAGCATGAGACTCTTAATCTCAGGGTCGTGGGTTCGAGCCCCACGTTGGGCG
dps	chr3	FBgn0254685	17983383	17983455	17996860	17996932	Arg	-	GCCCGGCTAGCTCAGTCGGTAGAGCATGAGACTCTTAATCTCAGGGTCGTGGGTTCGAGCCCCACGTTGGGCG
dps	chr3	FBgn0254689	17990514	17990586	17996860	17996932	Arg	+	GCCCGGCTAGCTCAGTCGGTAGAGCATGAGACTCTTAATCTCAGGGTCGTGGGTTCGAGCCCCACGTTGGGCG
dps	chr3	FBgn0254664	17953796	17953868	17996860	17996932	Arg	+	GGTCCTGTGGCGCAATGGATAACGCGTCTGACTACGGATCAGAAGATTCCAGGTTCGACTCCTGGCAGGATCG
dps	chr3	FBgn0254683	17982977	17983049	17996860	17996932	Arg	+	GGTCCTGTGGCGCAATGGATAACGCGTCTGACTACGGATCAGAAGATTCCAGGTTCGACTCCTGGCAGGATCG
dps	chr3	FBgn0254684	17983164	17983236	17996860	17996932	Arg	+	GGTCCTGTGGCGCAATGGATAACGCGTCTGACTACGGATCAGAAGATTCCAGGTTCGACTCCTGGCAGGATCG
dps	chr3	FBgn0254686	17983690	17983762	17996860	17996932	Arg	+	GGTCCTGTGGCGCAATGGATAACGCGTCTGACTACGGATCAGAAGATTCCAGGTTCGACTCCTGGCAGGATCG
dps	chr3	FBgn0254688	17984785	17984857	17996860	17996932	Arg	-	GGTCCTGTGGCGCAATGGATAACGCGTCTGACTACGGATCAGAAGATTCCAGGTTCGACTCCTGGCAGGATCG
dps	chr3	FBgn0254690	17990761	17990833	17996860	17996932	Arg	-	GGTCCTGTGGCGCAATGGATAACGCGTCTGACTACGGATCAGAAGATTCCAGGTTCGACTCCTGGCAGGATCG
dps	chr3	FBgn0254691	17991220	17991292	17996860	17996932	Arg	-	GGTCCTGTGGCGCAATGGATAACGCGTCTGACTACGGATCAGAAGATTCCAGGTTCGACTCCTGGCAGGATCG
dsi	chr2L	FBgn0256041	14267080	14267150	14267080	14267150	Gly	-	GCATCGGTGGTTCAGTGGTAGAATGCTCGCCTGCCACGCGGGCGGCCCGGGTTCGATTCCCGGCCGATGCA
dsi	chr2R	FBgn0256099	14092712	14092783	14092712	14092783	His	-	GCCGTGATCGTCTAGTGGTTAGGACCCCACGTTGTGGCCGTGGTAACCCAGGTTCGAATCCTGGTCACGGCA
dsi	chr3R	FBgn0256207	9205201	9205274	9205201	9205274	Thr	-	GGCGCCGTGGCTTAGTTGGTTAAAGCGCCTGTCTAGTAAACAGGAGATCGTGAGTTCGAATCTCGCCGGGGCCT
dsi	chr2R	FBgn0256080	7772080	7772153	7772080	7772153	Ile	+	GGCCCATTAGCTCAGTTGGTTAGAGCGTCGTGCTAATAACGCGAAGGTCGCGGGTTCGATCCCCTCATGGGCCA
dsi	chr2R	FBgn0256110	14778570	14778640	14778570	14778640	Gly	+	GCATCGGTGGTTCAGTGGTAGAATGCTCGCCTGCCACGCGGGCGGCCCGGGTTCGATTCCCGGCCGATGCA
dsi	chr2L	FBgn0256026	6601153	6601225	6601153	6601225	Arg	+	GCCCCAGTGGCCTAATGGATAAGGCATCGGCCTCCTAAGCCGGGGATTGTGGGTTCGAGTCCCATCTGGGGTA
dsi	chr2R	FBgn0256064	1758378	1758451	1758378	1758451	Thr	-	GGCGCCGTGGCTTAGTTGGTTAAAGCGCCTGTCTAGTAAACAGGAGATCGTGAGTTCGAATCTCGCCGGGGCCT
dsi	chr2R	FBgn0256093	12230168	12230240	12230168	12230240	Phe	+	GCCGAAATAGCTCAGTTGGGAGAGCGTTAGACTGAAGATCTAAAGGTCCCCGGTTCAATCCCGGGTTTCGGCA
dsi	chr3R	FBgn0256234	20219680	20219751	20219680	20219751	Asp	+	TCCTCGATAGTATAGTGGTTAGTATCCCCGCCTGTCACGCGGGAGACCGGGGTTCAATTCCCCGTCGGGGAG
dsi	chrX	FBgn0256254	10707237	10707318	10707237	10707318	Ser	-	GCAGTCGTGGCCGAGCGGTTAAGGCGTCTGACTAGAAATCAGATTCCCTCTGGGAGCGTAGGTTCGAATCCTACCGGCTGCG
dsi	chr3R	FBgn0256195	8006399	8006471	8006399	8006471	Ala	+	GGGGATGTAGCTCAGATGGTAGAGCGCTCGCTTAGCATGTGAGAGGTACGGGGATCGATGCCCCGCATCTCCA
dsi	chr2R	FBgn0256066	3232650	3232732	3232650	3232732	Leu	+	GTCAGGATGGCCGAGTGGTCTAAGGCGCTGCGTTCAGGTCGCAGTCTACTCTGTAGGCGTGGGTTCGAATCCCACTTCTGACA
dsi	chr3R	FBgn0256221	16790487	16790580	16790487	16790580	Tyr	+	CCTTCGATAGCTCAGTTGGTAGAGCGGTGGACTGTAGATCCATAGGTCGCTGGTTCAAATCCGGCTCGAAGGA
dsi	chr3L	FBgn0256165	13998382	13998453	13998382	13998453	Thr	+	AGCAGAGTGGCGCAGTGGAAGCGTGCTGGGCCCGTAACCCAGAGGTCCGAGGATCGAAACCTTGCTCTGCTA
dsi	chr2R	FBgn0256098	14014627	14014699	14014627	14014699	Val	+	GTTTCCGTGGTGTAGCGGTTATCACATCTGCCTAACACGCAGAAGGCCCCCGGTTCGATCCCGGGCGGAAACA
dsi	chr3R	FBgn0256176	2679183	2679255	2679183	2679255	Lys	-	GCCCGGATAGCTCAGTCGGTAGAGCATTGGACTTTTAATCCAAGGGTCCAGGGTTCAAGTCCCTGTTCGGGCG
dsi	chr2L	FBgn0256040	14266744	14266814	14266744	14266814	Gly	-	GCATCGGTGGTTCAGTGGTAGAATGCTCGCCTGCCACGCGGGCGGCCCGGGTTCGATTCCCGGCCGATGCA
dsi	chr2L	FBgn0256044	14350410	14350481	14350410	14350481	Pro	+	GGCTCGTTGGTCTAGGGGTATGATTTCCGCTTAGGGTGCGGGAGGTCCCGGGTTCAAATCCCGGACGAGCCC
dsi	chr2L	FBgn0256021	2423021	2423114	2423021	2423114	Tyr	+	CCTTCGATAGCTCAGTTGGTAGAGCGGTGGACTGTAGATCCATAGGTCGCTGGTTCAAATCCGGCTCGAAGGA
dsi	chr3R	FBgn0256209	9317137	9317209	9317137	9317209	Val	-	GTTTCCGTGGTGTAGTGGTTATCACATCCGCCTAACACGCGGAAGGCCCCCGGTTCAATCCCGGGCGGAAACA
dsi	chr2R	FBgn0256102	14307106	14307177	14307106	14307177	Met	-	AGCAGAGTGGCGCAGTGGAAGCGTGCTGGGCCCATAACCCAGAGGTCCGAGGATCGAAACCTTGCTCTGCTA
dsi	chr2L	FBgn0256038	13766971	13767042	13766971	13767042	Gln	-	GGTTCTATGGTGTAATGGTTAGCACTTTGGACTCTGAATCCAGCGATCCGAGTTCAAGTCTCGGTAGAACCT
dsi	chr3R	FBgn0256200	8023279	8023351	8023279	8023351	Val	+	GTTTCCGTGGTGTAGTGGTTATCACATCCGCCTAACACGCGGAAGGCCCCCGGTTCAATCCCGGGCGGAAACA
dsi	chr2R	FBgn0256122	19417111	19417182	19417111	19417182	Ala	+	GGGGACGTAGCTCAGTGGTAGAGCGCTCGCTTCGCATGTGAGAAGTCCCGGGTTCAAACCCCGGCGTCTCCA
dsi	chr3R	FBgn0256227	17292394	17292466	17292394	17292466	Arg	+	GGTCCTGTGGCGCAATGGATAACGCGTCTGACTACGGATCAGAAGATTCCAGGTTCGACTCCTGGCAGGATCG
dsi	chr2R	FBgn0256067	4190803	4190874	4190803	4190874	Met	+	AGCAGAGTGGCGCAGTGGAAGCGTGCTGGGCCCATAACCCAGAGGTCCGAGGATCGAAACCTTGCTCTGCTA
dsi	chr3R	FBgn0256212	9317738	9317810	9317738	9317810	Phe	-	GCCGAAATAGCTCAGTTGGGAGAGCGTTAGACTGAAGATCTAAAGGTCCCCGGTTCAATCCCGGGTTTCGGCA
dsi	chr3L	FBgn0256155	7525060	7525142	7525060	7525142	Leu	-	GTCAGGATGGCCGAGTGGTCTAAGGCGCTGCGTTCAGGTCGCAGTCTACTCTGTAGGCGTGGGTTCGAATCCCACTTCTGACA
dsi	chr2L	FBgn0256025	4343400	4343471	4343400	4343471	Trp	-	GACTCCGTGGCGCAACGGTAGCGCGTCCGACTCCAGATCGGAAGGTTGCGTGTTCAAATCACGTCGGGGTCA
dsi	chr2R	FBgn0256109	14775292	14775362	14775292	14775362	Gly	+	GCATCGGTGGTTCAGTGGTAGAATGCTCGCCTGCCACGCGGGCGGCCCGGGTTCGATTCCCGGCCGATGCA
dsi	chr2R	FBgn0256082	7772973	7773046	7772973	7773046	Ile	+	GGCCCATTAGCTCAGCTGGTTAGAGCGTCGTGCTAATAACGCGAAGGTCGCGGGTTCGATCCCCTCATGGGCCA
dsi	chr2R	FBgn0256085	10834384	10834455	10834384	10834455	Gln	-	GGTTCCATGGTGTAATGGTTAGCACTCTGGACTCTGAATCCAGCGATCCGAGTTCAAATCTCGGTGGAACCT
dsi	chr2R	FBgn0256071	6062608	6062680	6062608	6062680	Arg	-	GTCCCTTTGGCGCAGAGGATAGCGCGTTGGACTTCTAATCCAAAGGTCGCGGGTTCGATCCCCGCAAGGGATG
dsi	chr2R	FBgn0256076	6692666	6692737	6692666	6692737	His	+	GCCGTGATCGTCTAGTGGTTAGGACCCCACGTTGTGGCCGTGGTAACCCAGGTTCGAATCCTGGTCACGGCA
dsi	chr3R	FBgn0256199	8021040	8021112	8021040	8021112	Ala	+	GGGGATGTAGCTCAGATGGTAGAGCGCTCGCTTAGCATGTGAGAGGTACGGGGATCGATGCCCCGCATCTCCA
dsi	chr3L	FBgn0256141	2618873	2618944	2618873	2618944	Cys	+	GGGGATATAGCTCAGTGGTAGAGCATTCGACTGCAGATCGAGAGGTCCCCGGTTCAAACCCGGGTGTCCCCT
dsi	chr3L	FBgn0256131	978188	978259	978188	978259	Glu	+	TCCCATATTGTCTAGTGGTTAGGATATCCGGCTCTCACCCGGAAGGCCCGGGTTCAATTCCCGGTATGGGAA
dsi	chrX	FBgn0256268	16272954	16273026	16272954	16273026	Arg	+	GACCGTGTGGCCTAATGGATAAGGCGTCGGACTTCGGATCCGAAGATTGCAGGTTCGAGTCCTGTCACGGTCG
dsi	chr3R	FBgn0256237	22603904	22603975	22603904	22603975	Gln	-	GGTTCTATGGTGTAATGGTTAGCACTCTGGACTTTGAATCCAGCGATCCGAGTTCAAATCTCGGTAGAACCT
dsi	chr3R	FBgn0256219	16607268	16607340	16607268	16607340	Arg	-	GACCGTGTGGCCTAATGGATAAGGCGTCGGACTTCGGATCCGAAGATTGCAGGTTCGAGTCCTGTCACGGTCG
dsi	chr3R	FBgn0256203	8029860	8029932	8029860	8029932	Ala	-	GGGGATGTAGCTCAGATGGTAGAGCGCTCGCTTAGCATGTGAGAGGTACGGGGATCGATGCCCCGCATCTCCA
dsi	chr3L	FBgn0256170	21185264	21185335	21185264	21185335	Cys	-	GGGGGTATAGCTCAGGGGTAGAGCATTCGACTGCAGATCGAGAGGTCCCCGGTTCAAATCCGGGTGCCCCCT
dsi	chr3R	FBgn0256185	5860170	5860243	5860170	5860243	Thr	-	GGCGCCGTGGCTTAGTTGGTTAAAGCGCCTGTCTAGTAAACAGGAGATCGTGAGTTCGAATCTCGCCGGGGCCT
dsi	chr3L	FBgn0256137	999435	999506	999435	999506	Glu	+	TCCCATATTGTCTAGTGGTTAGGATATCCGGCTCTCACCCGGAAGGCCCGGGTTCAATTCCCGGTATGGGAA
dsi	chr2L	FBgn0256024	3204270	3204341	3204270	3204341	Met	+	AGCAGAGTGGCGCAGTGGAAGCGTGCTGGGCCCATAACCCAGAGGTCCGAGGATCGAAACCTTGCTCTGCTA
dsi	chr3L	FBgn0256147	4849480	4849561	4849480	4849561	Ser	+	GCAGTCGTGGCCGAGCGGTTAAGGCGTCTGACTAGAAATCAGATTCCCTCTGGGAGCGTAGGTTCGAATCCTACCGACTGCG
dsi	chr2R	FBgn0256058	973688	973761	973688	973761	Asn	+	GCCTCCGTGGCGCAATTGGTTAGCGCGTTCGGCTGTTAACCGAAAGGTTGGTGGTTCGAGTCCACCCGGGGGCG
dsi	chr3R	FBgn0256179	3343753	3343825	3343753	3343825	Val	-	GTTTCCGTAGTGTAGCGGTTATCACGTGTGCTTCACACGCACAAGGTCCCCGGTTCGAACCCGGGCGGGAACA
dsi	chr2L	FBgn0256033	8461890	8461961	8461890	8461961	Asp	+	TCCTCGATAGTATAGTGGTTAGTATCCCCGCCTGTCACGCGGGAGACCGGGGTTCAATTCCCCGTCGGGGAG
dsi	chr3L	FBgn0256142	2619375	2619446	2619375	2619446	Cys	+	GGGGATATAGCTCAGTGGTAGAGCATTCGACTGCAGATCGAGAGGTCCCCGGTTCAAACCCGGGTGTCCCCT
dsi	chr2R	FBgn0256112	15207440	15207511	15207440	15207511	Trp	-	GACTCCGTGGCGCAACGGTAGCGCGTCTGACTCCAGATCAGAAGGTTGCGTGTTCAAATCACGTCGGGGTCA
dsi	chr3L	FBgn0256133	995635	995706	995635	995706	Glu	+	TCCCATATTGTCTAGTGGTTAGGATATCCGGCTCTCACCCGGAAGGCCCGGGTTCAATTCCCGGTATGGGAA
dsi	chr3R	FBgn0256182	4743798	4743869	4743798	4743869	Thr	-	GCCTCTTTAGCTCAGTGGTAGAGCGTTGGTCTCGTAAACCAAAGGCCGTGAGTTCAACCCTCACAGGAGGCA
dsi	chr3R	FBgn0256235	20575604	20575675	20575604	20575675	Asp	+	TCCTCGATAGTATAGTGGTTAGTATCCCCGCCTGTCACGCGGGAGACCGGGGTTCAATTCCCCGTCGGGGAG
dsi	chr3L	FBgn0256156	11159955	11160026	11159955	11160026	Gln	-	GGTTCTATGGTGTAATGGTTAGCACTCTGGACTTTGAATCCAGCGATCCGAGTTCAAATCTCGGTAGAACCT
dsi	chr2L	FBgn0256032	8402033	8402104	8402033	8402104	Asp	+	TCCTCGATAGTATAGTGGTTAGTATCCCCGCCTGTCACGCGGGAGACCGGGGTTCAATTCCCCGTCGGGGAG
dsi	chr2R	FBgn0256105	14309650	14309722	14309650	14309722	Glu	-	TCCCATATGGTCTAGTGGCTAGGATATCTGGCTTTCACCCAGGAGGGCCCGGGTTCGATTCCCGGTATTGGGA
dsi	chr3L	FBgn0256161	12671428	12671509	12671428	12671509	Leu	+	GGTAGCGTGGCCGAGCGGTCTAAGGCGCTGGTTTAAGGCACCAGTCTCCTCGGAGGCGTGGGTTCGAATCCCACCGCTGCCA
dsi	chr3L	FBgn0256162	12827183	12827255	12827183	12827255	Val	+	GTTTCCGTGGTGTAGCGGTTATCACATCTGCCTAACACGCAGAAGGCCCCCGGTTCGATCCCGGGCGGAAACA
dsi	chr2R	FBgn0256056	953937	954009	953937	954009	Arg	+	GGTCCTGTGGCGCAATGGATAACGCGTCTGACTACGGATCAGAAGATTCCAGGTTCGACTCCTGGCAGGATCG
dsi	chr2L	FBgn0256019	2001661	2001731	2001661	2001731	Gly	+	GCATCGGTGGTTCAGTGGTAGAATGCTCGCCTGCCACGCGGGCGGCCCGGGTTCGATTCCCGGCCGATGCA
dsi	chr2R	FBgn0256107	14348795	14348867	14348795	14348867	Lys	+	GCCCGGCTAGCTCAGTCGGTAGAGCATGAGACTCTTAATCTCAGGGTCGTGGGTTCGAGCCCCACGTTGGGCG
dsi	chr2R	FBgn0256046	925138	925210	925138	925210	Arg	+	GGTCCTGTGGCGCAATGGATAACGCGTCTGACTACGGATCAGAAGATTCCAGGTTCGACTCCTGGCAGGATCG
dsi	chr2R	FBgn0256052	945857	945929	945857	945929	Lys	+	GCCCGGCTAGCTCAGTCGGTAGAGCATGAGACTCTTAATCTCAGGGTCGTGGGTTCGAGCCCCACGTTGGGCG
dsi	chrX	FBgn0256265	15319370	15319441	15319370	15319441	Pro	+	GGCTCGTTGGTCTAGTGGTATGATTCTCGCTTCGGGTGCGAGAGGTCCCGGGTTCAACTCCCGGACGAGCCC
dsi	chr3R	FBgn0256196	8007554	8007625	8007554	8007625	Pro	-	GGCTCAATGGTCTAGGGGTATGATTCTCGCTTTGGGTGCGAGAGGTCCCGGGTTCAAATCCCGGTTGAGCCC
dsi	chr2L	FBgn0256016	1980314	1980385	1980314	1980385	Gln	-	GGTTCCATGGTGTAATGGTTAGCACTCAGGACTCTGAATCCTGCGATCCGAGTTCAAATCTCGGTGGAACCT
dsi	chr2L	FBgn0256030	8259479	8259550	8259479	8259550	Asp	-	TCCTCGATAGTATAGTGGTTAGTATCCCCGCCTGTCACGCGGGAGACCGGGGTTCAATTCCCCGTCGGGGAG
dsi	chr3R	FBgn0256194	7996485	7996557	7996485	7996557	Ala	-	GGGGATGTAGCTCAGATGGTAGAGCGCTCGCTTAGCATGTGAGAGGTACGGGGATCGATGCCCCGCATCTCCA
dsi	chr3R	FBgn0256181	4743293	4743364	4743293	4743364	Thr	-	GCCTCTTTAGCTCAGTGGTAGAGCGTTGGTCTCGTAAACCAAAGGCCGTGAGTTCAACCCTCACAGGAGGCA
dsi	chr3L	FBgn0256164	12829621	12829693	12829621	12829693	Val	-	GTTTCCGTGGTGTAGCGGTTATCACATCTGCCTAACACGCAGAAGGCCCCCGGTTCGATCCCGGGCGGAAACA
dsi	chr2R	FBgn0256083	7867363	7867435	7867363	7867435	Lys	-	GCCCGGCTAGCTCAGTCGGTAGAGCATGAGACTCTTAATCTCAGGGTCGTGGGTTCGAGCCCCACGTTGGGCG
dsi	chr2R	FBgn0256070	5822761	5822832	5822761	5822832	Thr	-	GCCTCTTTAGCTCAGTGGCAGAGCACTGGTCTTGTAAACCAGGGGTCGTGAGTTCAATCCTCACAGGAGGCA
dsi	chr3R	FBgn0256231	19256666	19256786	19256666	19256786	Leu	-	GTCAGGATGGCCGAGCGGTCTAAGGCGCCAGACTCAAGTTCTGGTCCTCTCTGAGGGCGTGGGTTCGAATCCCACTTCTGACA
dsi	chr2R	FBgn0256123	19417237	19417310	19417237	19417310	Ala	+	GGTTGGACGTAGCTCAGTGGTAGAGCGCTCGCTTCGCATGTGAGAAGTCCCGGGTTCAAACCCCGGCGTCTCCA
dsi	chr2R	FBgn0256111	15207206	15207277	15207206	15207277	Trp	+	GACTCCGTGGCGCAACGGTAGCGCGTCTGACTCCAGATCAGAAGGTTGCGTGTTCAAATCACGTCGGGGTCA
dsi	chr3R	FBgn0256202	8027792	8027865	8027792	8027865	Thr	+	GGCGCCGTGGCTTAGTTGGTTAAAGCGCCTGTCTAGTAAACAGGAGATCGTGAGTTCGAATCTCGCCGGGGCCT
dsi	chr2R	FBgn0256121	19416345	19416416	19416345	19416416	Ala	+	GGGGACGTAGCTCAGTGGTAGAGCGCTCGCTTCGCATGTGAGAAGTCCCGGGTTCAAACCCCGGCGTCTCCA
dsi	chr3L	FBgn0256154	7522870	7522952	7522870	7522952	Leu	-	GTCAGGATGGCCGAGTGGTCTAAGGCGCTGCGTTCAGGTCGCAGTCTACTCTGTAGGCGTGGGTTCGAATCCCACTTCTGACA
dsi	chr3R	FBgn0256190	7551054	7551125	7551054	7551125	Gly	-	GCGTCGGTGGTGTAATGGTTAGCATAGTTGCCTTCCAAGCAGTTGACCCGGGTTCGATTCCCGGCCGACGCA
dsi	chr2R	FBgn0256100	14153656	14153727	14153656	14153727	Glu	-	TCCCATATGGTCTAGTGGCTAGGATATCTGGCTTTCACCCAGAAGGCCCGGGTTCGATTCCCGGTATGGGAA
dsi	chr2R	FBgn0256115	15719254	15719324	15719254	15719324	Gly	+	GCATCGGTGGTTCAGTGGTAGAATGCTCGCCTGCCACGCGGGCGGCCCGGGTTCGATTCCCGGCCGATGCA
dsi	chr2R	FBgn0256096	13374260	13374341	13374260	13374341	Leu	+	GGTAGCGTGGCCGAGCGGTCTAAGGCGCTGGTTTAAGGCACCAGTCTCCTCGGAGGCGTGGGTTCGAATCCCACCGCTGCCA
dsi	chr3R	FBgn0256175	2350303	2350375	2350303	2350375	Met	-	GCCTCGGTGGCGCAGTTGGCAGCGCGTAAGTCTCATAATCTTAAGGTCGTGAGTTCGAGCCTCACCCGGGGCA
dsi	chr2R	FBgn0256086	10846106	10846177	10846106	10846177	Glu	-	TCCCACATGGTGTAGTGGCTAGCATATATGGCTTTCACCCAGAAGGCCCGGGTTCGATTCCCGGTATGGGAA
dsi	chr3R	FBgn0256215	13237570	13237641	13237570	13237641	Thr	+	GCCTCTTTAGCTCAGTGGTAGAGCACTGGTCTTGTAAACCAGGGGTCGTGAGTTCAATCCTCACAGGAGGCA
dsi	chr3R	FBgn0256222	16791015	16791107	16791015	16791107	Tyr	+	CCTTCGATAGCTCAGTTGGTAGAGCGGTGGACTGTAGATCCATAGGTCGCTGGTTCAAATCCGGCTCGAAGGA
dsi	chr2R	FBgn0256048	935273	935346	935273	935346	Asn	-	GCCTCCGTGGCGCAATTGGTTAGCGCGTTCGGCTGTTAACCGAAAGGTTGGTGGTTCGAGTCCACCCGGGGGCG
dsi	chr2R	FBgn0256073	6070666	6070738	6070666	6070738	Met	-	GCCTCGGTGGCGCAGTTGGCAGCGCGTAAGTCTCATAATCTTAAGGTCGTGAGTTCGAGCCTCACCCGGGGCA
dsi	chr2R	FBgn0256106	14310556	14310627	14310556	14310627	Glu	+	TCCCATATTGTCTAGTGGTTAGGATACCCGGCTCTCACCCGGGAGGCCCGGGTTCAATTCCCGGTATGGAGG
dsi	chr2L	FBgn0256022	3112295	3112376	3112295	3112376	Ser	+	GCAGTCGTGGCCGAGCGGTTAAGGCGTCTGACTAGAAATCAGATTCCCTCTGGGAGCGTAGGTTCGAATCCTACCGACTGCG
dsi	chr2R	FBgn0256050	944171	944243	944171	944243	Arg	+	GGTCCTGTGGCGCAATGGATAACGCGTCTGACTACGGATCAGAAGATTCCAGGTTCGACTCCTGGCAGGATCG
dsi	chr2R	FBgn0256061	1652394	1652466	1652394	1652466	Lys	-	GCCCGGCTAGCTCAGTCGGTAGAGCATGAGACTCTTAATCTCAGGGTCGTGGGTTCGAGCCCCACGTTGGGCG
dsi	chr3R	FBgn0256230	17293392	17293465	17293392	17293465	Asn	+	GCCTCCGTGGCGCAATTGGTTAGCGCGTTCGGCTGTTAACCGAAAGGTTGGTGGTTCGAGTCCACCCGGGGGCG
dsi	chr2R	FBgn0256054	947215	947288	947215	947288	Ile	+	GGCCCATTAGCTCAGTTGGTTAGAGCGTCGTGCTAATAACGCGAAGGTCGCGGGTTCGATCCCCTCATGGGCCA
dsi	chrX	FBgn0256255	10707706	10707787	10707706	10707787	Ser	-	GCAGTCGTGGCCGAGCGGTTAAGGCGTCTGACTAGAAATCAGATTCCCTCTGGGAGCGTAGGTTCGAATCCTACCGACTGCG
dsi	chr3R	FBgn0256238	22604154	22604225	22604154	22604225	Gln	-	GGTTCTATGGTGTAATGGTTAGCACTCTGGACTTTGAATCCAGCGATCCGAGTTCAAATCTCGGTAGAACCT
dsi	chr3R	FBgn0256189	7032698	7032769	7032698	7032769	Pro	+	GGCTCAATGGTCTAGGGGTATGATTCTCGCTTTGGGTGCGAGAGGTCCCGGGTTCAAATCCCGGTTGAGCCC
dsi	chr2R	FBgn0256077	6692971	6693042	6692971	6693042	His	+	GCCGTGATCGTCTAGTGGTTAGGACCCCACGTTGTGGCCGTGGTAACCCAGGTTCGAATCCTGGTCACGGCA
dsi	chr2L	FBgn0256012	1905554	1905624	1905554	1905624	Gly	-	GCATCGGTGGTTCAGTGGTAGAATGCTCGCCTGCCACGCGGGCGGCCCGGGTTCGATTCCCGGCCGATGCA
dsi	chr3L	FBgn0256138	1480821	1480892	1480821	1480892	Cys	+	GGGGGCATAGCTCAGGGGTAGAGCGTTCGACTGCAGATCGACAGGTCCCTGGTTCAAATCCGGGTGCCCCCT
dsi	chr2R	FBgn0256124	19417365	19417438	19417365	19417438	Ala	+	GGTTGGACGTAGCTCAGTGGTAGAGCGCTCGCTTCGCATGTGAGAAGTCCCGGGTTCAAACCCCGGCGTCTCCA
dsi	chr3L	FBgn0256146	2647537	2647609	2647537	2647609	Met	-	GCCTCGATGGCGCAGTTGGCAGCGCGTAAGTCTCATAATCTTAAGGTCGTGAGTTCGAGCCTCACTCGGGGCA
dsi	chr2R	FBgn0256274	14536677	14536734	14536677	14536749	NA	+	GCCCCAGTGGCCTAATGGATAAGGCATGCGGCCTCCTAAGCCGGGGATTGTGGGTTCG
dsi	chr3R	FBgn0256223	16816597	16816689	16816597	16816689	Tyr	+	CCTTCGATAGCTCAGTTGGTAGAGCGGTGGACTGTAGATCCATAGGTCGCTGGTTCAAATCCGGCTCGAAGGA
dsi	chr2L	FBgn0256034	8466425	8466496	8466425	8466496	Asp	-	TCCTCGATAGTATAGTGGTTAGTATCCCCGCCTGTCACGCGGGAGACCGGGGTTCAATTCCCCGTCGGGGAG
dsi	chr2R	FBgn0256092	12229327	12229400	12229327	12229400	Phe	-	GCCGAAATAGCTCTGTGGGGAGGAGCGTTAGAATGAAGATATAAAGGTCCCCGGTTCAATCCCGGGTTTCGGCA
dsi	chrX	FBgn0256251	2401553	2401624	2401553	2401624	Gln	-	GGTTCTATGGTGTAACGGTTAGCACTCTGGACTTTGAATCCAGCGATCCGAGTTCAAATCTCGGTAGAACCT
dsi	chr3R	FBgn0256178	3321319	3321391	3321319	3321391	Val	+	GTTTCCGTAGTGTAGCGGTTATCACGTGTGCTTCACACGCACAAGGTCCCCGGTTCGAACCCGGGCGGGAACA
dsi	chr3R	FBgn0256218	15284071	15284152	15284071	15284152	Ser	+	GACGAGGTGGCCGAGAGGTTAAGGCGTTGGACTGCTAATCCAATGTGCTCTGCACGCGTGGGTTCGAATCCCATCCTCGTCG
dsi	chr3R	FBgn0256240	25740619	25740698	25740619	25740698	Leu	-	GGCAGCGTGGCCGAGCGGTCTAAGGCGCTGGTTTTAGGCACCAGTCCGAAAGGGCGTGGGTTCGAATCCCACCGCTGTCA
dsi	chr3L	FBgn0256145	2622101	2622172	2622101	2622172	Cys	+	GGGGATATAGCTCAGTGGTAGAGCATTCGACTGCAGATCGAGAGGTCCCCGGTTCAAACCCGGGTGTCCCCT
dsi	chrX	FBgn0256264	14667259	14667340	14667259	14667340	Ser	-	GACGAGGTGGCCGAGTGGTTAAGGCGTTGGACTGCTAATCCAATGTGCTCTGCACGCGTGGGTTCGAATCCCATCCTCGTCG
dsi	chr3R	FBgn0256206	8034754	8034826	8034754	8034826	Val	-	GTTTTCGTAGTGTAGTGGTTATCACGTGTGCTTCACACGCACAAGGTCCCCGGTTCGAACCCGGGCGAAAACA
dsi	chr3L	FBgn0256160	12602580	12602704	12602580	12602704	Leu	+	GTCAGGATGGCCGAGCGGTCTAAGGCGCCAGACTCAAGTTCTGGTCCTCTCTGAGGGCGTGGGTTCGAATCCCACTTCTGACA
dsi	chr2R	FBgn0256051	944704	944777	944704	944777	Asn	-	GCCTCCGTGGCGCAATTGGTTAGCGCGTTCGGCTGTTAACCGAAAGGTTGGTGGTTCGAGTCCACCCGGGGGCG
dsi	chr2L	FBgn0256031	8359715	8359787	8359715	8359787	Phe	+	GCCGAAATAGCTCAGTTGGGAGAGCGTTAGACTGAAGATCTAAAGGTCCCCGGTTCAATCCCGGGTTTCGGCA
dsi	chr2R	FBgn0256055	953746	953818	953746	953818	Lys	-	GCCCGGCTAGCTCAGTCGGTAGAGCATGAGACTCTTAATCTCAGGGTCGTGGGTTCGAGCCCCACGTTGGGCG
dsi	chr3R	FBgn0256236	20576448	20576519	20576448	20576519	Asp	-	TCCTCGATAGTATAGTGGTTAGTATCCCCGCCTGTCACGCGGGAGACCGGGGTTCAATTCCCCGTCGGGGAG
dsi	chr2L	FBgn0256017	1980540	1980611	1980540	1980611	Gln	-	GGTTCTATGGTGTAATGGTTAGCACTCAGGACTCTGAATCCTGCGATCCGAGTTCAAATCTCGGTAGAACCT
dsi	chr2L	FBgn0256045	14351596	14351667	14351596	14351667	Pro	+	GGCTCGTTGGTCTAGGGGTATGATTTCCGCTTAGGGTGCGGGAGGTCCCGGGTTCAAATCCCGGACGAGCCC
dsi	chr3R	FBgn0256214	11804141	11804213	11804141	11804213	Phe	+	GCCGAAATAGCTCAGTTGGGAGAGCGTTAGACTGAAGATCTAAAGGTCCCCGGTTCAATCCCGGGTTTCGGCA
dsi	chr3R	FBgn0256184	5037632	5037715	5037632	5037715	Leu	+	GCCAGGTTGGCCGAGCGGTCTAAGGCGCCAGATTTAAGCTCTGGTTCTCGTGAGAGAGCGTGGGTTCGAACCCCACACCTGGCA
dsi	chr2R	FBgn0256103	14308010	14308081	14308010	14308081	Met	+	AGCAGAGTGGCGCAGTGGAAGCGTGCTGGGCCCATAACCCAGAGGTCCGAGGATCGAAACCTTGCTCTGCTA
dsi	chr2R	FBgn0256060	1651969	1652041	1651969	1652041	Lys	-	GCCCGGCTAGCTCAGTCGGTAGAGCATGAGACTCTTAATCTCAGGGTCGTGGGTTCGAGCCCCACGTTGGGCG
dsi	chrX	FBgn0256260	10753281	10753362	10753281	10753362	Ser	-	GCAGTCGTGGCCGAGTGGTTAAGGCGTCTGACTCGAAATCAGATTCCCTCTGGGAGCGTAGGTTCGAATCCTACCGGCTGCG
dsi	chr3L	FBgn0256171	22106574	22106656	22106574	22106656	Leu	+	GTCAGGATGGCCGAGTGGTCTAAGGCGCTGCGTTCAGGTCGCAGTCTACTCTGTAGGCGTGGGTTCGAATCCCACTTCTGACA
dsi	chr3L	FBgn0256134	995874	995945	995874	995945	Glu	+	TCCCATATTGTCTAGTGGTTAGGATATCCGGCTCTCACCCGGAAGGCCCGGGTTCAATTCCCGGTATGGGAA
dsi	chr3R	FBgn0256201	8027543	8027616	8027543	8027616	Thr	+	GGCGCCGTGGCTTAGTTGGTTAAAGCGCCTGTCTAGTAAACAGGAGATCGTGAGTTCGAATCTCGCCGGGGCCT
dsi	chr2R	FBgn0256053	947027	947099	947027	947099	Lys	+	GCCCGGCTAGCTCAGTCGGTAGAGCATGAGACTCTTAATCTCAGGGTCGTGGGTTCGAGCCCCACGTTGGGCG
dsi	chr2L	FBgn0256036	8468696	8468767	8468696	8468767	Asp	-	TCCTCGATAGTATAGTGGTTAGTATCCCCGCCTGTCACGCGGGAGACCGGGGTTCCCCTCCTCGTCGGGGAG
dsi	chrX	FBgn0256267	16272193	16272266	16272193	16272266	Ile	-	GGCCCATTAGCTCAGTTGGTTAGAGCGTCGTGCTAATAACGCGAAGGTCGCGGGTTCGATCCCCTCATGGGCCA
dsi	chr3L	FBgn0256163	12827658	12827730	12827658	12827730	Val	+	GTTTCCGTGGTGTAGCGGTTATCACATCTGCCTAACACGCAGAAGGCCCCCGGTTCGATCCCGGGCGGAAACA
dsi	chr3R	FBgn0256191	7551431	7551502	7551431	7551502	Gly	-	GCGTCGGTGGTGTAATGGTTAGCATAGTTGCCTTCCAAGCAGTTGACCCGGGTTCGATTCCCGGCCGACGCA
dsi	chr2R	FBgn0256104	14308302	14308373	14308302	14308373	Glu	-	TCCCATATGGTCTAGTGGCTAGGATATCTGGCTTTCACCCAGAAGGCCCGGGTTCGATTCCCGGTATGGGAA
dsi	chr2L	FBgn0256029	8077935	8078007	8077935	8078007	Lys	+	GCCCGGGTAGCTCAGTCGGTAGAGCATTGGACTTTTAATCCAAGGGTCCAGGGTTCAAGTCCCTGCTCGGGCG
dsi	chr2R	FBgn0256117	16370404	16370475	16370404	16370475	Gly	-	GCGTCGGTGGTGTAATGGTCAGCATAGTTGCCTTCCAAGCAGTTGATCCGGGTTCGATTCCCGGCCGACGCA
dsi	chr3R	FBgn0256232	19770307	19770390	19770307	19770390	Leu	+	GCCAGGTTGGCCGAGCGGTCTAAGGCGCCAGATTTAAGCTCTGGTTCTCGAGAGAGAGCGTGGGTTCGAACCCCACACCTGGCA
dsi	chr3L	FBgn0256153	7522537	7522619	7522537	7522619	Leu	-	GTCAGGATGGCCGAGTGGTCTAAGGCGCTGCGTTCAGGTCGCAGTCTACTCTGTAGGCGTGGGTTCGAATCCCACTTCTGACA
dsi	chr3L	FBgn0256150	7517249	7517331	7517249	7517331	Leu	-	GTCAGGATGGCCGAGTGGTCTAAGGCGCTGCGTTCAGGTCGCAGTCTACTCTGTAGGCGTGGGTTCGAATCCCACTTCTGACA
dsi	chr2R	FBgn0256087	10846838	10846909	10846838	10846909	Glu	+	TCCCATATTGTCTAGTGGTTAGGATATCCGGCTCTCACCCGGAAGGCCCGGGTTCGATTCCCGGTATGGGAA
dsi	chr2R	FBgn0256114	15719076	15719147	15719076	15719147	Trp	-	GACTCCGTGGCGCAACGGTAGCGCGTCCGACTCCAGATCGGAAGGTTGCGTGTTCAAATCACGTCGGGGTCA
dsi	chr3L	FBgn0256159	12600809	12600880	12600809	12600880	Pro	+	GGCTCGTTGGTCTAGGGGTATGATTTCCGCTTAGGGTGCGGGAGGTCCCGGGTTCAAATCCCGGACGAGCCC
dsi	chr2R	FBgn0256074	6690466	6690537	6690466	6690537	His	-	GCCGTGATCGTCTAGTGGTTAGGACCCCACGTTGTGGCCGTGGTAACCCAGGTTCGAATCCTGGTCACGGCA
dsi	chr3R	FBgn0256198	8020365	8020436	8020365	8020436	Pro	-	GGCTCAATGGTCTAGGGGTATGATTCTCGCTTTGGGTGCGAGAGGTCCCGGGTTCAAATCCCGGTTGAGCCC
dsi	chr3R	FBgn0256204	8032290	8032362	8032290	8032362	Ala	+	GGGGATGTAGCTCAGATGGTAGAGCGCTCGCTTAGCATGTGAGAGGTACGGGGATCGATGCCCCGCATCTCCA
dsi	chrX	FBgn0256256	10732617	10732698	10732617	10732698	Ser	+	GCAGTCGTGGCCGAGTGGTTAAGGCGTCTGACTAGAAATCAGATTCCCTCTGGGAGCGTAGGTTCGAATCCTACCGGCTGCG
dsi	chr3L	FBgn0256140	2618633	2618704	2618633	2618704	Cys	+	GGGGATATAGCTCAGTGGTAGAGCATTCGACTGCAGATCGAGAGGTCCCCGGTTCAAACCCGGGTGTCCCCT
dsi	chr2R	FBgn0256090	11770122	11770203	11770122	11770203	Leu	-	GGTAGCGTGGCCGAGCGGTCTAAGGCGCTGGTTTAAGGCACCAGTCTCCTCGGAGGCGTGGGTTCGAATCCCACCGCTGCCA
dsi	chr3L	FBgn0256139	1835895	1835966	1835895	1835966	Cys	+	GGGGGTATAGCTCAGGGGTAGAGCATTCGACTGCAGATCGAGAGGTCCCCGGTTCAAATCCGGGTGCCCCCT
dsi	chr2R	FBgn0256069	5822247	5822318	5822247	5822318	Thr	+	GCCTCTTTAGCTCAGTGGCAGAGCACTGGTCTTGTAAACCAGGGGTCGTGAGTTCAATCCTCACAGGAGGCA
dsi	chr2R	FBgn0256095	13231651	13231721	13231651	13231721	Gly	-	GCATCGGTGGTTCAGTGGTAGAATGCTCGCCTGCCACGCGGGCGGCCCGGGTTCGATTCCCGGCCGATGCA
dsi	chr3R	FBgn0256205	8034509	8034580	8034509	8034580	Pro	+	GGCTCAATGGTCTAGGGGTATGATTCTCGCTTTGGGTGCGAGAGGTCCCGGGTTCAAATCCCGGTTGAGCCC
dsi	chr3L	FBgn0256167	15683487	15683559	15683487	15683559	Met	+	GCCTCGGTGGCGCAGTTGGCAGCGCGTAAGTCTCATAATCTTAAGGTCGTGAGTTCGAGCCTCACCCGGGGCA
dsi	chr2L	FBgn0256027	6729574	6729646	6729574	6729646	Arg	+	GCCCCAGTGGCCTAATGGATAAGGCACCGGCCTCCTAAGCCGGGGATTGTGGGTTCAAGTCCCACCTGGGGTA
dsi	chr2L	FBgn0256013	1935056	1935128	1935056	1935128	Arg	+	GACCCTTTAGCGCATTGGATAGCGCGTTGGACTTCTAATCCAAAGGTGGCGGGTTCGATTCCCGCAAGGGTTG
dsi	chr3R	FBgn0256187	5872718	5872790	5872718	5872790	Val	-	GTTTCCGTAGTGTAGCGGTTATCACGTGTGCTTCACACGCACAAGGTCCCCGGTTCGAACCCGGGCGGGAACA
dsi	chr2R	FBgn0256091	11771439	11771520	11771439	11771520	Leu	+	GGTAGCGTGGCCGAGCGGTCTAAGGCGCTGGTTTAAGGCACCAGTCTCCTCGGAGGCGTGGGTTCGAATCCCACCGCTGCCA
dsi	chr2R	FBgn0256118	17543109	17543190	17543109	17543190	Ser	-	GCTGCGGTGTCCGAGTGGTTAAGGAGATGGACTTGAAATCCATTGGGTTCTACCCGCACAGGTTCAAGTCCTGTCCGCAGCG
dsi	chr3L	FBgn0256149	4864784	4864856	4864784	4864856	Val	-	GGTTCCATAGTGTAGCGGTTATCACGTCTGCTTTACACGCAGAAGGTCTCCGGTTCGATCCCGGATGGAACCA
dsi	chr3R	FBgn0256229	17292959	17293031	17292959	17293031	Arg	+	GGTCCTGTGGCGCAATGGATAACGCGTCTGACTACGGATCAGAAGATTCCAGGTTCGACTCCTGGCAGGATCG
dsi	chrX	FBgn0256263	14249099	14249170	14249099	14249170	Pro	+	GGCTCGTTGGTCTAGAGGTATGATTCTCGCTTCGGGTGCGAGAGGTCCCGGGTTCAATTCCCGGACGAGCCC
dsi	chr2R	FBgn0256078	7771364	7771437	7771364	7771437	Ile	-	GGCCCATTAGCTCAGCTGGTTAGAGCGTCGTGCTAATAACGCGAAGGTCGCGGGTTCGATCCCCTCATGGGCCA
dsi	chr2R	FBgn0256120	18712826	18712899	18712826	18712899	Asn	+	GCCTCCGTGGCGCAATTGGTTAGCGCGTTCGGCTGTTAACCGAAAGGTTGGTGGTTCGAGTCCACCCGGGGGCG
dsi	chr3R	FBgn0256192	7985429	7985501	7985429	7985501	Ala	-	GGGGATGTAGCTCAGATGGTAGAGCGCTCGCTTAGCATGTGAGAGGTACGGGGATCGATGCCCCGCATCTCCA
dsi	chr3R	FBgn0256225	17291937	17292009	17291937	17292009	Arg	+	GGTCCTGTGGCGCAATGGATAACGCGTCTGACTACGGATCAGAAGATTCCAGGTTCGACTCCTGGCAGGATCG
dsi	chr3R	FBgn0256188	5972646	5972718	5972646	5972718	Val	+	GTTTCCGTAGTGTAGCGGTTATCACGTGTGCTTCACACGCACAAGGTCCCCGGTTCGAACCCGGGCGGGAACA
dsi	chr3R	FBgn0256224	16816963	16817055	16816963	16817055	Tyr	+	CCTTCGATAGCTCAGTTGGTAGAGCGGTGGACTGTAGATCCATAGGTCGCTGGTTCAAATCCGGCTCGAAGGA
dsi	chrX	FBgn0256257	10743275	10743356	10743275	10743356	Ser	-	GCAGTCGTGGCCGAGTGGTTAAGGCGTCTGACTAGAAATCAGATTCCCTCTGGGAGCGTAGGTTCGAATCCTACCGGCTGCG
dsi	chr2R	FBgn0256088	10847165	10847236	10847165	10847236	Glu	+	TCCCATATGGTCTAGTGGCTAGGATATCTGGCTTTCACCCAGAAGGCCCGGGTTCGATTCCCGGTATGGGAA
dsi	chr3R	FBgn0256213	11559387	11559468	11559387	11559468	Ser	+	GACGAGGTGGCCGAGAGGTTAAGGCGTTGGACTGCTAATCCAATGTGCTCTGCACGCGTGGGTTCGAATCCCATCCTCGTCG
dsi	chr3R	FBgn0256239	25739765	25739844	25739765	25739844	Leu	-	GGCAGCGTGGCCGAGCGGTCTAAGGCGCTGGTTTTAGGCACCAGTCCGAAAGGGCGTGGGTTCGAATCCCACCGCTGTCA
dsi	chr3R	FBgn0256177	2995255	2995326	2995255	2995326	Gly	+	GCGTCGGTGGTGTAATGGTTAGCATAGTTGCCTTCCAAGCAGTTGACCCGGGTTCGATTCCCGGCCGACGCA
dsi	chr3R	FBgn0256210	9317381	9317453	9317381	9317453	Phe	-	GCCGAAATAGCTCAGTTGGGAGAGCGTTAGACTGAAGATCTAAAGGTCCCCGGTTCAATCCCGGGTTTCGGCA
dsi	chr3R	FBgn0256217	13434872	13434944	13434872	13434944	Lys	-	GCCCGGATAGCTCAGTCGGTAGAGCATTGGACTTTTAATCCAAGGGTCCAGGGTTCAAGTCCCTGTTCGGGCG
dsi	chrX	FBgn0256277	4465210	4465283	4465210	4465283	Gly	+	AGCTTGGCATAGCCTAGGGGTTAGAGCATTCGACTCCCGTTTGAAGGGGAAGGGGTTCAAATCCCAGTAGGTTT
dsi	chr2R	FBgn0256125	19417739	19417810	19417739	19417810	Ala	+	GGGGACGTAGCTCAGTGGTAGAGCGCTCGCTTCGCATGTGAGAAGTCCCGGGTTCAAACCCCGGCGTCTCCA
dsi	chr3L	FBgn0256172	22112314	22112385	22112314	22112385	Glu	-	TCCCATATTGTCTAGTGGTTAGGATACCCGGCTCTCACCCGGGAGGCCCGGGTTCAATTCCCGGTATGGGAA
dsi	chr2L	FBgn0256042	14279180	14279250	14279180	14279250	Gly	-	GCATCGGTGGTTCAGTGGTAGAATGCTCGCCTGCCACGCGGGCGGCCCGGGTTCGATTCCCGGCCGATGCA
dsi	chr2R	FBgn0256072	6062890	6062962	6062890	6062962	Met	+	GCCTCGGTGGCGCAGTTGGCAGCGCGTAAGTCTCATAATCTTAAGGTCGTGAGTTCGAGCCTCACCCGGGGCA
dsi	chr2L	FBgn0256018	1983113	1983184	1983113	1983184	Gln	-	GGTTCCATGGTGTAATGGTTAGCACTCAGGACTCTGAATCCTGCGATCCGAGTTCAAATCTCGGTGGAACCT
dsi	chr2R	FBgn0256089	11591932	11592002	11591932	11592002	Gly	+	GCATCGGTGGTTCAGTGGTAGAATGCTCGCCTGCCACGCGGGCGGCCCGGGTTCGATTCCCGGCCGATGCA
dsi	chr2L	FBgn0256035	8467836	8467907	8467836	8467907	Asp	+	TCCTCGATAGTATAGTGGTTAGTATCCCCGCCTGTCACGCGGGAGACCGGGGTTCAATTCCCCGTCGGGGAG
dsi	chr3R	FBgn0256228	17292691	17292763	17292691	17292763	Arg	+	GGTCCTGTGGCGCAATGGATAACGCGTCTGACTACGGATCAGAAGATTCCAGGTTCGACTCCTGGCAGGATCG
dsi	chr2R	FBgn0256108	14536139	14536211	14536139	14536211	Arg	-	GCCCCAGTGGCCTAATGGATAAGGCATCGGCCTCCTAAGCCGGGGATTGTGGGTTCGAGTCCCATCTGGGGTA
dsi	chr2R	FBgn0256081	7772394	7772467	7772394	7772467	Ile	+	GGCCCATTAGCTCAGCTGGTTAGAGCGTCGTGCTAATAACGCGAAGGTCGCGGGTTCGATCCCCTCATGGGCCA
dsi	chr3R	FBgn0256180	3347284	3347356	3347284	3347356	Val	-	GTTTCCGTAGTGTAGCGGTTATCACGTGTGCTTCACACGCACAAGGTCCCCGGTTCGAACCCGGGCGGGAACA
dsi	chrX	FBgn0256259	10752862	10752943	10752862	10752943	Ser	-	GCAGTCGTGGCCGAGTGGTTAAGGCGTCTGACTCGAAATCAGATTCCCTCTGGGAGCGTAGGTTCGAATCCTACCGGCTGCG
dsi	chrX	FBgn0256252	2720938	2721009	2720938	2721009	Gln	+	GGTTCCATGGTGTAATGGTTAGCACTCAGGACTCTGAATCCTGCGATCCGAGTTCAAATCTCGGTGGAACCT
dsi	chr3R	FBgn0256183	4744230	4744301	4744230	4744301	Thr	-	GCCTCTTTAGCTCAGTGGTAGAGCGTTGGTCTCGTAAACCAAAGGCCGTGAGTTCAACCCTCACAGGAGGCA
dsi	chr2R	FBgn0256116	16364911	16364982	16364911	16364982	Gly	-	GCGTCGGTGGTGTAATGGTCAGCATAGTTGCCTTCCAAGCAGTTGATCCGGGTTCGATTCCCGGCCGACGCA
dsi	chr2R	FBgn0256101	14304446	14304519	14304446	14304519	Ile	+	GGCCCATTAGCTCAGTTGGTTAGAGCGTCGTGCTAATAACGCGAAGGTCGCGGGTTCGATCCCCTCATGGGCCA
dsi	chr3R	FBgn0256233	19923674	19923757	19923674	19923757	Leu	+	GTCAGGTTGGCCGAGCGGTCTAAGGCGCCAGATTTAAGCTCTGGTTCTCGAGAGGGAGCGTGGGTTCGAACCCCACACCTGACA
dsi	chr2L	FBgn0256020	2420393	2420495	2420393	2420495	Tyr	-	CCTTCGATAGCTCAGTTGGTAGAGCGGTGGACTGTAGATCCATAGGTCGCTGGTTCAAATCCGGCTCGAAGGA
dsi	chr3R	FBgn0256226	17292175	17292247	17292175	17292247	Arg	+	GGTCCTGTGGCGCAATGGATAACGCGTCTGACTACGGATCAGAAGATTCCAGGTTCGACTCCTGGCAGGATCG
dsi	chr3L	FBgn0256144	2620129	2620202	2620129	2620202	Asn	-	GCCTCCGTGGCGCAATTGGTTAGCGCGTTCGGCTGTTAACCGAAAGGTTGGTGGTTCGAGTCCACCCGGGGGCG
dsi	chr3R	FBgn0256208	9212208	9212281	9212208	9212281	Thr	+	GGCGCCGTGGCTTAGTTGGTTAAAGCGCCTGTCTAGTAAACAGGAGATCGTGAGTTCGAATCTCGCCGGGGCCT
dsi	chrX	FBgn0256258	10752108	10752180	10752108	10752180	Arg	-	GACCGTGTGGCCCAATGGATAAGGCGTCGGACTTCGGATCCGAAGATTGCAGGTTCGAGTCCTGTCACGGTCG
dsi	chr3L	FBgn0256169	17922661	17922732	17922661	17922732	Pro	+	GGCTCGTTGGTCTAGAGGTATGATTCTCGCTTCGGGTGCGAGAGGTCCCGGGTTCAATTCCCGGACGAGCCC
dsi	chr2R	FBgn0256057	961393	961465	961393	961465	Arg	-	GGTCCTGTGGCGCAATGGATAACGCGTCTGACTACGGATCAGAAGATTCCAGGTTCGACTCCTGGCAGGATCG
dsi	chr3L	FBgn0256135	996101	996172	996101	996172	Glu	+	TCCCATATTGTCTAGTGGTTAGGATATCCGGCTCTCACCCGGAAGGCCCGGGTTCAATTCCCGGTATGGGAA
dsi	chr3L	FBgn0256151	7517498	7517580	7517498	7517580	Leu	-	GTCAGGATGGCCGAGTGGTCTAAGGCGCTGCGTTCAGGTCGCAGTCTACTCTGTAGGCGTGGGTTCGAATCCCACTTCTGACA
dsi	chr2R	FBgn0256059	1651077	1651149	1651077	1651149	Lys	-	GCCCGGCTAGCTCAGTCGGTAGAGCATGAGACTCTTAATCTCAGGGTCGTGGGTTCGAGCCCCACGTTGGGCG
dsi	chr3R	FBgn0256211	9317543	9317615	9317543	9317615	Val	-	GTTTCCGTGGTGTAGTGGTTATCACATCCGCCTAACACGCGGAAGGCCCCCGGTTCAATCCCGGGCGGAAACA
dsi	chrX	FBgn0256253	5235168	5235240	5235168	5235240	Phe	-	GCCGAAATAGCTCAGTTGGGAGAGCGTTAGACTGAAGATCTAAAGGTCCCCGGTTCAATCCCGGGTTTCGGCA
dsi	chr3R	FBgn0256174	1232437	1232509	1232437	1232509	Arg	+	GACCGTGTGGCCTAAAGGATAAGGCGTCGGACTTCGAATCCGAAGATTGCAGGTTCGAGTCCTGTCACGGTCG
dsi	chr2R	FBgn0256065	2728309	2728382	2728309	2728382	Ile	+	GGCCCATTAGCTCAGTTGGTTAGAGCGTCGTGCTAATAACGCGAAGGTCGCGGGTTCGATCCCCTCATGGGCCA
dsi	chr2R	FBgn0256075	6691218	6691289	6691218	6691289	His	-	GCCGTGATCGTCTAGTGGTTAGGACCCCACGTTGTGGCCGTGGTAACCCAGGTTCGAATCCTGGTCACGGCA
dsi	chr2L	FBgn0256028	7670378	7670448	7670378	7670448	Gly	+	GCATCGGTGGTTCAGTGGTAGAATGCTCGCCTGCCACGCGGGCGGCCCGGGTTCGATTCCCGGCCGATGCA
dsi	chr2R	FBgn0256063	1757582	1757655	1757582	1757655	Thr	-	GGCGCCGTGGCTTAGTTGGTTAAAGCGCCTGTCTAGTAAACAGGAGATCGTGAGTTCGAATCTCGCCGGGGCCT
dsi	chr2R	FBgn0256079	7771798	7771919	7771798	7771919	Leu	-	GTCAGGATGGCCGAGCGGTCTAAGGCGCCAGACTCAAGTTCTGGTCCTCTCTGAGGGCGTGGGTTCGAATCCCACTTCTGACA
dsi	chr3L	FBgn0256168	16671160	16671231	16671160	16671231	Pro	-	GGCTCGTTGGTCTAGAGGTATGATTCTCGCTTCGGGTGCGAGAGGTCCCGGGTTCAATTCCCGGACGAGCCC
dsi	chr2R	FBgn0256097	14014236	14014317	14014236	14014317	Ser	+	GCAGTCGTGGCCGAGTGGTTAAGGCGTCTGACTCGAAATCAGATTCCCTCTGGGAGCGTAGGTTCGAATCCTACCGGCTGCG
dsi	chr2L	FBgn0256039	14242750	14242821	14242750	14242821	Pro	+	GGCTCGTTGGTCTAGGGGTATGATTTCCGCTTAGGGTGCGGGAGGTCCCGGGTTCAAATCCCGGACGAGCCC
dsi	chr3L	FBgn0256143	2619669	2619741	2619669	2619741	Lys	+	GCCCGGCTAGCTCAGTCGGTAGAGCATGAGACTCTTAATCTCAGGGTCGTGGGTTCGAGCCCCACGTTGGGCG
dsi	chr3L	FBgn0256130	394280	394351	394280	394351	Met	-	AGCAAAGTGGCGCAGTGGAAGCGTGCTGGGCCCATAACCCAGAGGTCCGAGGATCGAAACCTTGCTCTGCTA
dsi	chr2L	FBgn0256037	9012509	9012582	9012509	9012582	Thr	-	GGCGCCGTGGCTTAGTTGGTTAAAGCGCCTGTCTAGTAAACAGGAGATCGTGAGTTCGAATCTCGCCGGGGCCT
dsi	chr2R	FBgn0256084	9632370	9632451	9632370	9632451	Leu	-	GGTAGCGTGGCCGAGCGGTCTAAGGCGCTGGTTTAAGGCACCAGTCTCCTCGGAGGCGTGGGTTCGAATCCCACCGCTGCCA
dsi	chr2R	FBgn0256049	936452	936525	936452	936525	Asn	-	GCCTCCGTGGCGCAATTGGTTAGCGCGTTCGGCTGTTAACCGAAAGGTTGGTGGTTCGAGTCCACCCGGGGGCG
dsi	chr3L	FBgn0256136	999107	999178	999107	999178	Glu	+	TCCCATATTGTCTAGTGGTTAGGATATCCGGCTCTCACCCGGAAGGCCCGGGTTCAATTCCCGGTATGGGAA
dsi	chr3L	FBgn0256158	12600036	12600107	12600036	12600107	Pro	+	GGCTCGTTGGTCTAGGGGTATGATTTCCGCTTAGGGTGCGGGAGGTCCCGGGTTCAAATCCCGGACGAGCCC
dsi	chr3R	FBgn0256193	7995280	7995352	7995280	7995352	Ala	+	GGGGATGTAGCTCAGATGGTAGAGCGCTCGCTTAGCATGTGAGAGGTACGGGGATCGATGCCCCGCATCTCCA
dsi	chr2R	FBgn0256068	5816771	5816842	5816771	5816842	Thr	-	GCCTCTTTAGCTCAGTGGCAGAGCACTGGTCTTGTAAACCAGGGGTCGTGAGTTCAATCCTCACAGGAGGCA
dsi	chr3L	FBgn0256152	7517721	7517803	7517721	7517803	Leu	-	GTCAGGATGGCCGAGTGGTCTAAGGCGCTGCGTTCAGGTCGCAGTCTACTCTGTAGGCGTGGGTTCGAATCCCACTTCTGACA
dsi	chr3L	FBgn0256132	978448	978519	978448	978519	Glu	+	TCCCATATTGTCTAGTGGTTAGGATATCCGGCTCTCACCCGGAAGGCCCGGGTTCAATTCCCGGTATGGGAA
dsi	chr3L	FBgn0256157	12599697	12599768	12599697	12599768	Pro	+	GGCTCGTTGGTCTAGGGGTATGATTTCCGCTTAGGGTGCGGGAGGTCCCGGGTTCAAATCCCGGACGAGCCC
dsi	chr2R	FBgn0256062	1653173	1653245	1653173	1653245	Lys	-	GCCCGGCTAGCTCAGTCGGTAGAGCATGAGACTCTTAATCTCAGGGTCGTGGGTTCGAGCCCCACGTTGGGCG
dsi	chrX	FBgn0256262	10759751	10759832	10759751	10759832	Ser	-	GCAGTCGTGGCCGAGCGGTTAAGGCGTCTGACTAGAAATCAGATTCCCTCTGGGAGCGTAGGTTCGAATCCTACCGACTGCG
dsi	chr3R	FBgn0256220	16790030	16790123	16790030	16790123	Tyr	+	CCTTCGATAGCTCAGTTGGTAGAGCGGTGGACTGTAGATCCATAGGTCGCTGGTTCAAATCCGGCTCGAAGGA
dsi	chr2L	FBgn0256023	3115574	3115655	3115574	3115655	Ser	-	GCAGTCGTGGCCGAGCGGTTAAGGCGTCTGACTAGAAATCAGATTCCCTCTGGGAGCGTAGGTTCGAATCCTACCGACTGCG
dsi	chrX	FBgn0256278	5027882	5027951	5027882	5027951	Phe	+	GCCGAAATAGCTCAGTTGGGAGAGCGTAGACTGAAGATCTAAACTCCCCGGTCAATCCCGGGTTTCGGCA
dsi	chr2R	FBgn0256113	15717689	15717760	15717689	15717760	Trp	+	GACTCCGTGGCGCAACGGTAGCGCGTCCGACTCCAGATCGGAAGGTTGCGTGTTCAAATCACGTCGGGGTCA
dsi	chr2R	FBgn0256094	13231439	13231510	13231439	13231510	Trp	+	GACTCCGTGGCGCAACGGTAGCGCGTCCGACTCCAGATCGGAAGGTTGCGTGTTCAAATCACGTCGGGGTCA
dsi	chr2L	FBgn0256014	1978811	1978882	1978811	1978882	Gln	+	GGTTCCATGGTGTAATGGTTAGCACTCAGGACTCTGAATCCTGCGATCCGAGTTCAAATCTCGGTGGAACCT
dsi	chr3R	FBgn0256186	5871876	5871948	5871876	5871948	Ala	-	GGGGATGTAGCTCAGATGGTAGAGCGCTCGCTTAGCATGTGAGAGGTACGGGGATCGATGCCCCGCATCTCCA
dsi	chr2R	FBgn0256119	17543680	17543761	17543680	17543761	Ser	+	GTTGCGGTGTCCGAGTGGTTAAGGAGATGGACTTGAAATCCATTGGGTTCTACCCGCGCAGGTTCGAATCCTGTCCGCAGCG
dsi	chr3L	FBgn0256148	4864041	4864113	4864041	4864113	Val	+	GGTTCCATAGTGTAGCGGTTATCACGTCTGCTTTACACGCAGAAGGTCTCCGGTTCGATCCCGGATGGAACCA
dsi	chr2R	FBgn0256047	925345	925417	925345	925417	Lys	-	GCCCGGCTAGCTCAGTCGGTAGAGCATGAGACTCTTAATCTCAGGGTCGTGGGTTCGAGCCCCACGTTGGGCG
dsi	chr2L	FBgn0256015	1979200	1979271	1979200	1979271	Gln	+	GGTTCCATGGTGTAATGGTTAGCACTCAGGACTCTGAATCCTGCGATCCGAGTTCAAATCTCGGTGGAACCT
dsi	chr2L	FBgn0256043	14279484	14279554	14279484	14279554	Gly	-	GCATCGGTGGTTCAGTGGTAGAATGCTCGCCTGCCACGCGGGCGGCCCGGGTTCGATTCCCGGCCGATGCA
dsi	chr3L	FBgn0256166	15548669	15548741	15548669	15548741	Met	+	GCCTCGGTGGCGCAGTTGGCAGCGCGTAAGTCTCATAATCTTAAGGTCGTGAGTTCGAGCCTCACCCGGGGCA
dsi	chr3R	FBgn0256197	8007861	8007933	8007861	8007933	Ala	+	GGGGATGTAGCTCAGATGGTAGAGCGCTCGCTTAGCATGTGAGAGGTACGGGGATCGATGCCCCGCATCTCCA
dsi	chrU	FBgn0256249	65	147	7892047	7892118	Trp	+	GTCAGGATGGCCGAGTGGTCTAAGGCGCTGCGTTCAGGTCGCAGTCTACTCTGTAGGCGTGGGTTCGAATCCCACTTCTGACA
dsi	chrU	FBgn0256248	202	273	7892047	7892118	Trp	-	GCGTCGGTGGTGTAATGGTTAGCATAGTTGCCTTCCAAGCAGTTGACCCGGGTTCGATTCCCGGCCGACGCA
dsi	chrU	FBgn0256246	1015	1086	7892047	7892118	Trp	-	GACTCCGTGGCGCAACGGTAGCGCGTCCGACTCCAGATCGGAAGGTTGCGTGTTCAAATCACGTCGGGGTCA
dan	scaffold_12913	FBgn0251136	390656	390737	390656	390737	Ser	+	GCAGTCGTGGCCGAGCGGTTAAGGCGTCTGACTAGAAATCAGATTCCCTCTGGGAGCGTAGGTTCGAATCCTACCGACTGCG
dan	scaffold_13266	FBgn0251227	9122287	9122359	9122287	9122359	Arg	+	GGTCCTGTGGCGCAATGGATAACGCGTCTGACTACGGATCAGAAGATTCCAGGTTCGACTCCTGGCAGGATCG
dan	scaffold_12943	FBgn0251169	1433303	1433373	1433303	1433373	Gly	-	GCATCGGTGGTTCAGTGGTAGAATGCTCGCCTGCCACGCGGGCGGCCCGGGTTCGATTCCCGGCCGATGCA
dan	scaffold_13047	FBgn0251181	1473241	1473322	1473241	1473322	Ser	+	GCAGTCGTGGCCGAGTGGTTAAGGCGTCTGACTAGAAATCAGATTCCCTCTGGGAGCGTAGGTTCGAATCCTACCGGCTGCG
dan	scaffold_13340	FBgn0251354	2210199	2210272	2210199	2210272	Thr	+	GGCGCCGTGGCTTAGTTGGTTAAAGCGCCTGTCTAGTAAACAGGAGATCGTGAGTTCGAATCTCGCCGGGGCCT
dan	scaffold_13337	FBgn0251337	13595190	13595272	13595190	13595272	Leu	+	GTCAGGATGGCCGAGTGGTCTAAGGCGCTGCGTTCAGGTCGCAGTCTACTCTGTAGGCGTGGGTTCGAATCCCACTTCTGACA
dan	scaffold_12916	FBgn0251158	10289736	10289807	10289736	10289807	Asp	+	TCCTCGATAGTATAGTGGTTAGTATCCCCGCCTGTCACGCGGGAGACCGGGGTTCAATTCCCCGTCGGGGAG
dan	scaffold_13266	FBgn0251254	12268752	12268823	12268752	12268823	Ala	+	GGGGACGTAGCTCAGTGGTAGAGCGCTCGCTTCGCATGTGAGAAGTCCCGGGTTCAAACCCCGGCGTCTCCA
dan	scaffold_13266	FBgn0251280	18743630	18743702	18743630	18743702	Arg	-	GGTCCTGTGGCGCAATGGATAACGCGTCTGACTACGGATCAGAAGATTCCAGGTTCGACTCCTGGCAGGATCG
dan	scaffold_13266	FBgn0251215	5514398	5514469	5514398	5514469	His	-	GCCGTGATCGTCTAGTGGTTAGGACCCCACGTTGTGGCCGTGGTAACCCAGGTTCGAATCCTGGTCACGGCA
dan	scaffold_12916	FBgn0251160	10330507	10330578	10330507	10330578	Asp	-	TCCTCGATAGTATAGTGGTTAGTATCCCCGCCTGTCACGCGGGAGACCGGGGTTCAATTCCCCGTCGGGGAG
dan	scaffold_13417	FBgn0251419	1846572	1846643	1846572	1846643	Ala	-	GGGGACGTAGCTCAGTGGAAGAGCGCTCGCTTTGCATGTGAGAGGTCCCGGGTTCGATCCCCGGCGTCTCCA
dan	scaffold_13340	FBgn0251364	4379463	4379534	4379463	4379534	Thr	-	GCCTCTTTAGCTCAGTGGCAGAGCACTGGTCTTGTAAACCAGGGGCCGTGAGTTCAATTCTCACAAGAGGCA
dan	scaffold_13266	FBgn0251241	9674843	9674914	9674843	9674914	Met	+	AGCAGAGTGGCGCAGTGGAAGCGTGCTGGGCCCATAACCCAGAGGTCCGAGGATCGAAACCTTGTTCTGCTA
dan	scaffold_13337	FBgn0251322	9022789	9022860	9022789	9022860	Cys	-	GGGGATATAGCTCAGTGGTAGAGCATTCGACTGCAGATCGAGAGGTCCCCGGTTCAAACCCGGGTGTCCCCT
dan	scaffold_13340	FBgn0251390	11790483	11790554	11790483	11790554	Gly	-	GCGTCGGTGGTGTAATGGTTAGCATAGTTGCCTTCCAAGCAGTTGACCCGGGTTCGATTCCCGGCCGACGCA
dan	scaffold_13266	FBgn0251196	986474	986545	986474	986545	Thr	+	GCCTCTTTAGCTCAGTGGCAGAGCACTGGTCTTGTAAACCAGGGGTCGTGAGTTCAATCCTCACAGGAGGCA
dan	scaffold_12913	FBgn0251135	389300	389370	389300	389370	Gly	-	GCATCGGTGGTTCAGTGGTAGAATGCTCGCCTGCCACGCGGGCGGCCCGGGTTCGATTCCCGGCCGATGCA
dan	scaffold_12916	FBgn0251139	5974765	5974837	5974765	5974837	Lys	-	GCCCGGGTAGCTCAGTCGGTAGAGCATTGGACTTTTAATCCAAGGGTCCAGGGTTCAAGTCCCTGCTCGGGCG
dan	scaffold_13266	FBgn0251229	9158485	9158557	9158485	9158557	Lys	-	GCCCGGCTAGCTCAGTCGGTAGAGCATGAGACTCTTAATCTCAGGGTCGTGGGTTCGAGCCCCACGTTGGGCG
dan	scaffold_13340	FBgn0251374	5741247	5741320	5741247	5741320	Thr	-	GGCGCCGTGGCTTAGTTGGTTAAAGCGCCTGTCTAGTAAACAGGAGATCGTGAGTTCGAATCTCGCCGGGGCCT
dan	scaffold_13337	FBgn0251331	13197326	13197398	13197326	13197398	Val	-	GGTTCCATAGTGTAGCGGTTATCACGTCTGCTTTACACGCAGAAGGTCTCCGGTTCGATCCCGGATGGAACCA
dan	scaffold_12913	FBgn0251133	312454	312524	312454	312524	Gly	+	GCATCGGTGGTTCAGTGGTAGAATGCTCGCCTGCCACGCGGGCGGCCCGGGTTCGATTCCCGGCCGATGCA
dan	scaffold_13340	FBgn0251370	5734541	5734612	5734541	5734612	Pro	-	GGCTCAATGGTCTAGGGGTATGATTCTCGCTTTGGGTGCGAGAGGTCCCGGGTTCAAATCCCGGTTGAGCCC
dan	scaffold_13266	FBgn0251247	10688360	10688432	10688360	10688432	Phe	-	GCCGAAATAGCTCAGTTGGGAGAGCGTTAGACTGAAGATCTAAAGGTCCCCGGTTCAATCCCGGGTTTCGGCA
dan	scaffold_12916	FBgn0251161	11770023	11770094	11770023	11770094	Gln	+	GGTTCTATGGTGTAATGGTTAGCACTCTGGACTCTGAATCCAGCGATCCGAGTTCAAATCTCGGTAGAACCT
dan	scaffold_13266	FBgn0251232	9447383	9447455	9447383	9447455	Arg	+	GCCCCAGTGGCCTAATGGATAAGGCATCGGCCTCCTAAGCCGGGGATTGTGGGTTCGAGTCCCATCTGGGGTA
dan	scaffold_13340	FBgn0251378	5764250	5764322	5764250	5764322	Ala	-	GGGGATGTAGCTCAGATGGTAGAGCGCTCGCTTAGCATGTGAGAGGTACGGGGATCGATACCCCGCATCTCCA
dan	scaffold_13337	FBgn0251343	18805429	18805500	18805429	18805500	Pro	-	GGCTCGTTGGTCTAGAGGTATGATTCTCGCTTCGGGTGCGAGAGGTCCCGGGTTCAATTCCCGGACGAGCCC
dan	scaffold_13340	FBgn0251404	18704200	18704293	18704200	18704293	Tyr	-	CCTTCGATAGCTCAGTTGGTAGAGCGGTGGACTGTAGATCCATAGGTCGCTGGTTCAAATCCGGCTCGAAGGA
dan	scaffold_13047	FBgn0251180	1444706	1444788	1444706	1444788	Ser	-	CCAGTTGTTGGCGAAGCGGTTAAGGCTTCTGACTTGAATTCAGATTCCCTCCGGGAGGGTAGGTTCGAATCTTACCGGCTGGG
dan	scaffold_12943	FBgn0251171	3039743	3039813	3039743	3039813	Gly	-	GCATCGGTGGTTCAGTGGTAGAATGCTCGCCTGCCACGCGGGCGGCCCGGGTTCGATTCCCGGCCGATGCA
dan	scaffold_13337	FBgn0251346	21448254	21448326	21448254	21448326	Val	-	GTTTCCGTGGTGTAGCGGTTATCACATCTGCCTAACACGCAGAAGGCCCCCGGTTCGATCCCGGGCGGAAACA
dan	scaffold_12943	FBgn0251174	3435035	3435106	3435035	3435106	Trp	+	GACTCCGTGGCGCAACGGTAGCGCGTCCGACTCCAGATCGGAAGGTTGCGTGTTCAAATCACGTCGGGGTCA
dan	scaffold_13337	FBgn0251317	7455516	7455588	7455516	7455588	Met	+	GCCTCGGTGGCGCAGTTGGCAGCGCGTAAGTCTCATAATCTTAAGGTCGTGAGTTCGAGCCTCACCCGGGGCA
dan	scaffold_12929	FBgn0251166	1474118	1474190	1474118	1474190	Val	+	GTTTCCGTGGTGTAGCGGTTATCACATCTGCCTAACACGCAGAAGGCCCCCGGTTCGATCCCGGGCGGAAACA
dan	scaffold_13266	FBgn0251262	13741948	13742018	13741948	13742018	Gly	-	GCATCGGTGGTTCAGTGGTAGAATGCTCGCCTGCCACGCGGGCGGCCCGGGTTCGATTCCCGGCCGATGCA
dan	scaffold_13340	FBgn0251385	7979144	7979215	7979144	7979215	Thr	+	GCCTCTTTAGCTCAGTGGTAGAGCGTTGGTCTCGTAAACCAAAGGCCGTGAGTTCAACCCTCACAGGAGGCA
dan	scaffold_13337	FBgn0251333	13588054	13588136	13588054	13588136	Leu	+	GTCAGGATGGCCGAGTGGTCTAAGGCGCTGCGTTCAGGTCGCAGTCTACTCTGTAGGCGTGGGTTCGAATCCCACTTCTGACA
dan	scaffold_13337	FBgn0251326	12214821	12214902	12214821	12214902	Leu	-	GGTAGCGTGGCCGAGCGGTCTAAGGCGCTGGTTTAAGGCACCAGTCTCCTCGGAGGCGTGGGTTCGAATCCCACCGCTGCCA
dan	scaffold_13340	FBgn0251413	21421350	21421422	21421350	21421422	Arg	+	GGTCCTGTGGCGCAATGGATAACGCGTCTGACTACGGATCAGAAGATTCCAGGTTCGACTCCTGGCAGGATCG
dan	scaffold_13266	FBgn0251257	13200107	13200178	13200107	13200178	Ala	+	GGGGATGTAGCTCAGTGGTAGAGCGCTCGCTTTGCATGTGAGAGGCCCCGGGTTCAATCCCCGGCATCTCCA
dan	scaffold_13340	FBgn0251357	3059497	3059569	3059497	3059569	Val	+	GTTTCCGTAGTGTAGCGGTTATCACGTGTGCTTCACACGCACAAGGTCCCCGGTTCGAACCCGGGCGGGAACA
dan	scaffold_13266	FBgn0251270	16621250	16621372	16621250	16621372	Leu	+	GTCAGGATGGCCGAGCGGTCTAAGGCGCCAGACTCAAGTTCTGGTCCTCTCTGAGGGCGTGGGTTCGAATCCCACTTCTGACA
dan	scaffold_13266	FBgn0251239	9673258	9673329	9673258	9673329	Glu	-	TCCCATATTGTCTAGTGGTTAGGATATCCGGCTCTCACCCGGAAGGCCCGGGTTCAATTCCCGGTATGGGAA
dan	scaffold_13266	FBgn0251223	6896155	6896226	6896155	6896226	Trp	-	GACTCCGTGGCGCAACGGTAGCGCGTCCGACTCCAGATCGGAAGGTTGCGTGTTCAAATCACGTCGGGGTCA
dan	scaffold_13266	FBgn0251205	2657174	2657246	2657174	2657246	Arg	-	GGTCCTGTGGCGCAATGGATAACGCGTCTGACTACGGATCAGAAGATTCCAGGTTCGACTCCTGGCAGGATCG
dan	scaffold_12916	FBgn0251152	10128001	10128072	10128001	10128072	Asp	-	TCCTCGATAGTATAGTGGTTAGTATCCCCGCCTGTCACGCGGGAGACCGGGGTTCAATTCCCCGTCGGGGAG
dan	scaffold_13266	FBgn0251199	997120	997191	997120	997191	Thr	-	GCCTCTTTAGCTCAGTGGCAGAGCACTGGTCTTGTAAACCAGGGGTCGTGAGTTCAATCCTCACAGGAGGCA
dan	scaffold_13334	FBgn0251298	1133352	1133424	1133352	1133424	Arg	-	GACCGTGTGGCCTAATGGATAAGGCGTCGGACTTCGGATCCGAAGATTGCAGGTTCGAGTCCTGTCACGGTCG
dan	scaffold_13047	FBgn0251183	1507847	1507928	1507847	1507928	Ser	-	GCAGTCGTGGCCGAGTGGTTAAGGCGTCTGACTCGAAATCAGATTCCCTTTGGGAGCGTAGGTTCGAATCCTACCGGCTGCG
dan	scaffold_13340	FBgn0251407	19143241	19143312	19143241	19143312	Thr	+	GCCCCTTTAGCTCAGTGGTAGAGCGTTGGTCTCGTAAACCAAAGGCCGTGAGTTCAACCCTCACAGGGGGCA
dan	scaffold_13266	FBgn0251202	1961558	1961630	1961558	1961630	Val	-	GTTTCCGTGGTGTAGCGGTTATCACATCTGCCTAACACGCAGAAGGCCCCCGGTTCGATCCCGGGCGGAAACA
dan	scaffold_13340	FBgn0251381	5774987	5775059	5774987	5775059	Ala	+	GGGGATGTAGCTCAGATGGTAGAGCGCTCGCTTAGCATGTGAGAGGTACGGGGATCGATACCCCGCATCTCCA
dan	scaffold_13266	FBgn0251255	12834994	12835065	12834994	12835065	Met	+	AGCAGAGTGGCGCAGTGGAAGCGTGCTGGGCCCATAACCCAGAGGTCCGAGGATCGAAACCTTGTTCTGCTA
dan	scaffold_13337	FBgn0251320	9022151	9022222	9022151	9022222	Cys	-	GGGGATATAGCTCAGTGGTAGAGCATTCGACTGCAGATCGAGAGGTCCCCGGTTCAAACCCGGGTGTCCCCT
dan	scaffold_13337	FBgn0251313	4431711	4431782	4431711	4431782	Met	-	AGCAGAGTGGCGCAGTGGAAGCGTGCTGGGCCCATAACCCAGAGGTCCGAGGATCGAAACCTTGTTCTGCTA
dan	scaffold_13248	FBgn0251193	1337751	1337823	1337751	1337823	Arg	-	GGTCCTGTGGCGCAATGGATAACGCGTCTGACTACGGATCAGAAGATTCCAGGTTCGACTCCTGGCAGGATCG
dan	scaffold_13340	FBgn0251384	7910046	7910117	7910046	7910117	Met	-	AGCAGAGTGGCGCAGTGGAAGCGTGCTGGGCCCATAACCCAGAGGTCCGAGGATCGAAACCTTGCTCTGCTA
dan	scaffold_13340	FBgn0251360	3461224	3461296	3461224	3461296	Arg	+	GACCGTGTGGCCTAATGGATAAGGCGTCGGACTTCGGATCCGAAGATTGCAGGTTCGAGTCCTGTCACGGTCG
dan	scaffold_13047	FBgn0251175	1435214	1435286	1435214	1435286	Arg	+	GACCGTGTGGCCTAATGGATAAGGCGTCGGACTTCGGATCCGAAGATTGCAGGTTCGAGTCCTGTCACGGTCG
dan	scaffold_13340	FBgn0251351	2197888	2197960	2197888	2197960	Val	+	GTTTCCGTAGTGTAGCGGTTATCACGTGTGCTTCACACGCACAAGGTCCCCGGTTCGAACCCGGGCGGGAACA
dan	scaffold_13337	FBgn0251332	13587678	13587760	13587678	13587760	Leu	+	GTCAGGATGGCCGAGTGGTCTAAGGCGCTGCGTTCAGGTCGCAGTCTACTCTGTAGGCGTGGGTTCGAATCCCACTTCTGACA
dan	scaffold_12916	FBgn0251150	9923391	9923462	9923391	9923462	Asp	-	TCCTCGATAGTATAGTGGTTAGTATCCCCGCCTGTCACGCGGGAGACCGGGGTTCAATTCCCCGTCGGGGAG
dan	scaffold_13340	FBgn0251363	4258656	4258727	4258656	4258727	Thr	+	GCCTCTTTAGCTCAGTGGTAGAGCACTGGTCTTGTAAACCAGGGGTCGTGAGTTCAATCCTCACAGGAGGCA
dan	scaffold_13047	FBgn0251177	1435796	1435877	1435796	1435877	Ser	+	GCAGTCGTGGCCGAGTGGTTAAGGCGTCTGACTCGAAATCAGATTCCCTCTGGGAGCGTAGGTTCGAATCCTACCGGCTGCG
dan	scaffold_13337	FBgn0251341	16007909	16007981	16007909	16007981	Ala	+	GGGGATGTAGCTCAGATGGTAGAGCGCTCGCTTAGCATGTGAGAGGTACGGGGATCGATACCCCGCATCTCCA
dan	scaffold_12916	FBgn0251141	6451872	6451943	6451872	6451943	Gln	+	GGTTCCATGGTGTAATGGTTAGCACTCAGGACTCTGAATCCTGCGATCCGAGTTCAAATCTCGGTGGAACCT
dan	scaffold_13266	FBgn0251291	18767073	18767145	18767073	18767145	Lys	+	GCCCGGCTAGCTCAGTCGGTAGAGCATGAGACTCTTAATCTCAGGGTCGTGGGTTCGAGCCCCACGTTGGGCG
dan	scaffold_13266	FBgn0251216	5515685	5515756	5515685	5515756	His	+	GCCGTGATCGTCTAGTGGTTAGGACCCCACGTTGTGGCCGTGGTAACCCAGGTTCGAATCCTGGTCACGGCA
dan	scaffold_13335	FBgn0251301	1836442	1836513	1836442	1836513	Ala	+	GGGGACGTAGCTCAGGGGTAGAGCGCTCGCTTCGCATGTGAGAGGTCCCGGGTTCAAATCCCGGCGTCTCCA
dan	scaffold_13266	FBgn0251214	5513618	5513689	5513618	5513689	His	-	GCCGTGATCGTCTAGTGGTTAGGACCCCACGTTGTGGCCGTGGTAACCCAGGTTCGAATCCTGGTCACGGCA
dan	scaffold_13337	FBgn0251330	13196800	13196872	13196800	13196872	Val	+	GGTTCCATAGTGTAGCGGTTATCACGTCTGCTTTACACGCAGAAGGTCTCCGGTTCGATCCCGGATGGAACCA
dan	scaffold_13266	FBgn0251201	1961151	1961223	1961151	1961223	Val	-	GTTTCCGTGGTGTAGCGGTTATCACATCTGCCTAACACGCAGAAGGCCCCCGGTTCGATCCCGGGCGGAAACA
dan	scaffold_13266	FBgn0251265	15289556	15289637	15289556	15289637	Ser	+	GCTGCGGTGTCCGAGCGGTTAAGGAGATGGACTTGAAATCCATTGGGTTCTACCCGCACAGGTTCGAATCCTGTCCGCAGCG
dan	scaffold_13340	FBgn0251347	981557	981638	981557	981638	Ser	+	GACGAGGTGGCCGAGAGGTTAAGGCGTTGGACTGCTAATCCAATGTGCTCTGCACGCGTGGGTTCGAATCCCATCCTCGTCG
dan	scaffold_13340	FBgn0251405	18704816	18704907	18704816	18704907	Tyr	-	CCTTCGATAGCTCAGTTGGTAGAGCGGTGGACTGTAGATCCATAGGTCGCTGGTTCAAATCCGGCTCGAAGGA
dan	scaffold_13266	FBgn0251267	16620099	16620172	16620099	16620172	Ile	-	GGCCCATTAGCTCAGTTGGTTAGAGCGTCGTGCTAATAACGCGAAGGTCGCGGGTTCGATCCCCTCATGGGCCA
dan	scaffold_13266	FBgn0251261	13570252	13570333	13570252	13570333	Leu	+	GGTAGCGTGGCCGAGCGGTCTAAGGCGCTGGTTTAAGGCACCAGTCTCCTCGGAGGCGTGGGTTCGAATCCCACCGCTGCCA
dan	scaffold_12943	FBgn0251172	3040241	3040311	3040241	3040311	Gly	-	GCATCGGTGGTTCAGTGGTAGAATGCTCGCCTGCCACGCGGGCGGCCCGGGTTCGATTCCCGGCCGATGCA
dan	scaffold_13337	FBgn0251340	13595878	13595960	13595878	13595960	Leu	+	GTCAGGATGGCCGAGTGGTCTAAGGCGCTGCGTTCAGGTCGCAGTCTACTCTGTAGGCGTGGGTTCGAATCCCACTTCTGACA
dan	scaffold_13266	FBgn0251251	11118543	11118614	11118543	11118614	Gly	-	GCGTCGGTGGTGTAATGGTCAGCATAGTTGCCTTCCAAGCAGTTGATCCGGGTTCGATTCCCGGCCGACGCA
dan	scaffold_13337	FBgn0251305	2045427	2045498	2045427	2045498	Glu	-	TCCCATATTGTCTAGTGGTTAGGATATCCGGCTCTCACCCGGAAGGCCCGGGTTCAATTCCCGGTATGGGAA
dan	scaffold_13088	FBgn0251188	120458	120530	120458	120530	Lys	+	GCCCGGCTAGCTCAGTCGGTAGAGCATGAGACTCTTAATCTCAGGGTCGTGGGTTCGAGCCCCACGTTGGGCG
dan	scaffold_13340	FBgn0251373	5739003	5739075	5739003	5739075	Ala	+	GGGGATGTAGCTCAGATGGTAGAGCGCTCGCTTAGCATGTGAGAGGTACGGGGATCGATACCCCGCATCTCCA
dan	scaffold_13047	FBgn0251182	1484285	1484366	1484285	1484366	Ser	-	GCAGTCGTGGCCGAGTGGTTAAGGCGTCTGACTAGAAATCAGATTCCCTCTGGGAGCGTAGGTTCGAATCCTACCGGCTGCG
dan	scaffold_13266	FBgn0251222	6895607	6895677	6895607	6895677	Gly	+	GCATCGGTGGTTCAGTGGTAGAATGCTCGCCTGCCACGCGGGCGGCCCGGGTTCGATTCCCGGCCGATGCA
dan	scaffold_13340	FBgn0251375	5741826	5741899	5741826	5741899	Thr	-	GGCGCCGTGGCTTAGTTGGTTAAAGCGCCTGTCTAGTAAACAGGAGATCGTGAGTTCGAATCTCGCCGGGGCCT
dan	scaffold_13340	FBgn0251410	21114539	21114618	21114539	21114618	Leu	-	GGCAGCGTGGCCGAGCGGTCTAAGGCGCTGGTTTTAGGCACCAGTCCGAAAGGGCGTGGGTTCGAATCCCACCGCTGTCA
dan	scaffold_13266	FBgn0251210	4168780	4168851	4168780	4168851	Glu	+	TCCCATATGGTCTAGTGGCTAGGATATCTGGCTTTCACCCAGAAGGCCCGGGTTCGATTCCCGGTATGGGAA
dan	scaffold_13266	FBgn0251287	18749627	18749700	18749627	18749700	Asn	+	GCCTCCGTGGCGCAATCGGTTAGCGCGTTCGGCTGTTAACCGAAAGGTTGGTGGTTCGAGTCCACCCGGGGGCG
dan	scaffold_13047	FBgn0251186	1509220	1509301	1509220	1509301	Ser	+	GCAGTCGTGGCCGAGCGGTTAAGGCGTCTGACTAGAAATCAGATTCCCTCTGGGAGCGTAGGTTCGAATCCTACCGGCTGCG
dan	scaffold_13266	FBgn0251526	943317	943402	943317	943402	SeC(e)	-	GCCCCACTGAGCTTCGGTGGTCCGGGGTGCGGACTTCAAATCCGTAGTCGATTAGCGTCGAAGTGGTTCGATTCCACCTGGGGGGC
dan	scaffold_13266	FBgn0251235	9637620	9637692	9637620	9637692	Lys	-	GCCCGGCTAGCTCAGTCGGTAGAGCATGAGACTCTTAATCTCAGGGTCGTGGGTTCGAGCCCCACGTTGGGCG
dan	scaffold_13417	FBgn0251417	1014349	1014420	1014349	1014420	Pro	-	GGCTCGTTGGTCTAGGGGTATGATTCTCGCTTCGGGTGCGAGAGGTCCCGGGTTCAATTCCCGGACGAGCCC
dan	scaffold_13266	FBgn0251242	9677565	9677638	9677565	9677638	Ile	-	GGCCCATTAGCTCAGTTGGTTAGAGCGTCGTGCTAATAACGCGAAGGTCGCGGGTTCGATCCCCTCATGGGCCA
dan	scaffold_12916	FBgn0251143	6454399	6454470	6454399	6454470	Gln	+	GGTTCCATGGTGTAATGGTTAGCACTCAGGACTCTGAATCCTGCGATCCGAGTTCAAATCTCGGTGGAACCT
dan	scaffold_12929	FBgn0251163	275785	275856	275785	275856	Gln	+	GGTTCCATGGTGTAATGGTTAGCACTCAGGACTCTGAATCCTGCGATCCGAGTTCAAATCTCGGTGGAACCT
dan	scaffold_13047	FBgn0251176	1435448	1435529	1435448	1435529	Ser	+	GCAGTCGTGGCCGAGTGGTTAAGGCGTCTGACTCGAAATCAGATTCCCTCTGGGAGCGTAGGTTCGAATCCTACCGGCTGCG
dan	scaffold_13340	FBgn0251412	21420905	21420978	21420905	21420978	Asn	-	GCCTCCGTGGCGCAATCGGTTAGCGCGTTCGGCTGTTAACCGAAAGGTTGGTGGTTCGAGTCCACCCGGGGGCG
dan	scaffold_12613	FBgn0251126	30712	30783	30712	30783	Gln	+	GGTTCTATGGTGTAATGGTTAGCACTCTGGACTTTGAATCCAGCGATCCGAGTTCAAATCTCGGTAGAACCT
dan	scaffold_12916	FBgn0251145	6455957	6456028	6455957	6456028	Gln	-	GGTTCCATGGTGTAATGGTTAGCACTCAGGACTCTGAATCCTGCGATCCGAGTTCAAATCTCGGTGGAACCT
dan	scaffold_12916	FBgn0251155	10186835	10186906	10186835	10186906	Asp	-	TCCTCGATAGTATAGTGGTTAGTATCCCCGCCTGTCACGCGGGAGACCGGGGTTCAATTCCCCGTCGGGGAG
dan	scaffold_13337	FBgn0251318	8993825	8993897	8993825	8993897	Met	+	GCCTCGGTGGCGCAGTTGGCAGCGCGTAAGTCTCATAATCTTAAGGTCGTGAGTTCGAGCCTCACCCGGGGCA
dan	scaffold_13337	FBgn0251308	2049030	2049101	2049030	2049101	Glu	-	TCCCATATTGTCTAGTGGTTAGGATATCCGGCTCTCACCCGGAAGGCCCGGGTTCGATTCCCGGTATGGGAA
dan	scaffold_13266	FBgn0251250	11112125	11112196	11112125	11112196	Gly	-	GCGTCGGTGGTGTAATGGTCAGCATAGTTGCCTTCCAAGCAGTTGATCCGGGTTCGATTCCCGGCCGACGCA
dan	scaffold_12916	FBgn0251148	9782613	9782683	9782613	9782683	Gly	-	GCATCGGTGGTTCAATGGTAGAATTCTCGCCTCCCATGCGAGTGGTCCGGGTTCGATTCCCGGCCGATGCA
dan	scaffold_13340	FBgn0251400	15608441	15608514	15608441	15608514	Thr	+	GGCGCCGTGGCTTAGTTGGTTAAAGCGCCTGTCTAGTAAACAGGAGATCGTGAGTTCGAATCTCGCCGGGGCCT
dan	scaffold_13266	FBgn0251281	18744046	18744118	18744046	18744118	Arg	-	GGTCCTGTGGCGCAATGGATAACGCGTCTGACTACGGATCAGAAGATTCCAGGTTCGACTCCTGGCAGGATCG
dan	scaffold_13266	FBgn0251258	13348733	13348804	13348733	13348804	Ala	-	GGGGATGTAGCTCAGTGGTAGAGCGCTCGCTTTGCATGTGAGAGGCCCCGGGTTCAATCCCCGGCATCTCCA
dan	scaffold_13340	FBgn0251366	5404201	5404273	5404201	5404273	Lys	+	GCCCGGGTAGCTCAGTCGGTAGAGCATTGGACTTTTAATCCAAGGGTCCAGGGTTCAAGTCCCTGCTCGGGCG
dan	scaffold_13337	FBgn0251315	5472792	5472863	5472792	5472863	Asp	+	TCCTCGATAGTATAGTGGTTAGTATCCCCGCCTGTCACGCGGGAGACCGGGGTTCAATTCCCCGTCGGGGAG
dan	scaffold_13266	FBgn0251209	4168533	4168604	4168533	4168604	Glu	-	TACCATATTGTCTAGTGGTTAGGATATCCGGCTCTCACCCGGAAGGCCCGGGTTCGATTCCCGGTATGGGAA
dan	scaffold_12929	FBgn0251167	1843160	1843231	1843160	1843231	Pro	-	GGCTCGTTGGTCTAGGGGTATGATTCTCGCTTCGGGTGCGAGAGGTCCCGGGTTCAACTCCCGGACGAGCCC
dan	scaffold_13340	FBgn0251397	15498967	15499039	15498967	15499039	Phe	+	GCCGAAATAGCTCAGTTGGGAGAGCGTTAGACTGAAGATCTAAAGGTCCCCGGTTCAATCCCGGGTTTCGGCA
dan	scaffold_13337	FBgn0251321	9022563	9022634	9022563	9022634	Cys	-	GGGGATATAGCTCAGTGGTAGAGCATTCGACTGCAGATCGAGAGGTCCCCGGTTCAAACCCGGGTGTCCCCT
dan	scaffold_13340	FBgn0251411	21115471	21115550	21115471	21115550	Leu	-	GGCAGCGTGGCCGAGCGGTCTAAGGCGCTGGTTTTAGGCACCAGTCCGAAAGGGCGTGGGTTCGAATCCCACCGCTGTCA
dan	scaffold_13337	FBgn0251344	20974532	20974603	20974532	20974603	Cys	-	GGGGGTATAGCTCAGGGGTAGAGCATTCGACTGCAGATCGAGAGGTCCCTGGTTCAAATCCGGGTGCCCCCT
dan	scaffold_13340	FBgn0251376	5749579	5749651	5749579	5749651	Val	-	GTTTCCGTGGTGTAGTGGTTATCACATCCGCCTAACACGCGGAAGGCCCCCGGTTCAATCCCGGGCGGAAACA
dan	scaffold_13047	FBgn0251179	1444360	1444441	1444360	1444441	Ser	-	GCAGTCGTGGCCGAGCGGTTAAGGCGTCTGACTAGAAATCAGATTCCCTCTGGGAGCGTAGGTTCGAATCCTACCGACTGCG
dan	scaffold_13337	FBgn0251306	2045723	2045794	2045723	2045794	Glu	-	TCCCATATTGTCTAGTGGTTAGGATATCCGGCTCTCACCCGGAAGGCCCGGGTTCGATTCCCGGTATGGGAA
dan	scaffold_13266	FBgn0251243	9677774	9677847	9677774	9677847	Ile	-	GGCCCATTAGCTCAGTTGGTTAGAGCGTCGTGCTAATAACGCGAAGGTCGCGGGTTCGATCCCCTCATGGGCCA
dan	scaffold_12913	FBgn0251129	237967	238055	237967	238055	Tyr	-	CCTTCGATAGCTCAGTTGGTAGAGCGGTGGACTGTAGATCCATAGGTCGCTGGTTCAAATCCGGCTCGAAGGA
dan	scaffold_13334	FBgn0251299	1134289	1134362	1134289	1134362	Ile	+	GGCCCATTAGCTCAGTTGGTTAGAGCGTCGTGCTAATAACGCGAAGGTCGCGGGTTCGATCCCCTCATGGGCCA
dan	scaffold_13340	FBgn0251377	5751423	5751495	5751423	5751495	Ala	-	GGGGATGTAGCTCAGATGGTAGAGCGCTCGCTTAGCATGTGAGAGGTACGGGGATCGATACCCCGCATCTCCA
dan	scaffold_13337	FBgn0251311	2067321	2067392	2067321	2067392	Glu	-	TCCCATATTGTCTAGTGGTTAGGATATCCGGCTCTCACCCGGAAGGCCCGGGTTCGATTCCCGGTATGGGAA
dan	scaffold_13337	FBgn0251314	4432077	4432148	4432077	4432148	Met	+	AGCAGAGTGGCGCGGTGGAAGCGTGCTGGGCCCATAAACCAGAGGTCCGAGGATCGAAACCTTGTTCTGCTA
dan	scaffold_13340	FBgn0251387	9211372	9211443	9211372	9211443	Trp	-	GACTCCGTGGCGCAACGGTAGCGCGTCTGACTCCAGATCAGAAGGTTGCGTGTTCAAATCACGTCGGGGTCA
dan	scaffold_13266	FBgn0251275	18738350	18738422	18738350	18738422	Lys	-	GCCCGGCTAGCTCAGTCGGTAGAGCATGAGACTCTTAATCTCAGGGTCGTGGGTTCGAGCCCCACGTTGGGCG
dan	scaffold_13266	FBgn0251198	996618	996689	996618	996689	Thr	+	GCCTCTTTAGCTCAGTGGCAGAGCACTGGTCTTGTAAACCAGGGGTCGTGAGTTCAATCCTCACAGGAGGCA
dan	scaffold_13340	FBgn0251369	5734176	5734248	5734176	5734248	Val	+	GTTTCCGTAGTGTAGTGGTTATCACGTGTGCTTCACACGCACAAGGTCCCCGGTTCGAACCCGGGCGGAAACA
dan	scaffold_13266	FBgn0251238	9672832	9672903	9672832	9672903	Glu	-	TCCCATATGGTCTAGTGGCTAGGATATCTGGCTTTCACCCAGAAGGCCCGGGTTCGATTCCCGGTATGGGAA
dan	scaffold_13337	FBgn0251334	13590163	13590245	13590163	13590245	Leu	+	GTCAGGATGGCCGAGTGGTCTAAGGCGCTGCGTTCAGGTCGCAGTCTACTCTGTAGGCGTGGGTTCGAATCCCACTTCTGACA
dan	scaffold_13266	FBgn0251260	13568884	13568965	13568884	13568965	Leu	-	GGTAGCGTGGCCGAGCGGTCTAAGGCGCTGGTTTAAGGCACCAGTCTCCTCGGAGGCGTGGGTTCGAATCCCACCGCTGCCA
dan	scaffold_13266	FBgn0251290	18756992	18757065	18756992	18757065	Asn	+	GCCTCCGTGGCGCAATCGGTTAGCGCGTTCGGCTGTTAACCGAAAGGTTGGTGGTTCGAGTCCACCCGGGGGCG
dan	scaffold_13266	FBgn0251226	8766325	8766397	8766325	8766397	Met	-	GCCTCGGTGGCGCAGTTGGCAGCGCGTAAGTCTCATAATCTTAAGGTCGTGAGTTCGAGCCTCACCCGGGGCA
dan	scaffold_12916	FBgn0251146	6503316	6503388	6503316	6503388	Arg	-	GACCCTTTGGCGCAGCGGATAGCGCGTTGGACTTCTAATCCAAAGGTCGCGGGTTCGATCCCCGCAAGGGTTG
dan	scaffold_13340	FBgn0251359	3460159	3460231	3460159	3460231	Arg	+	GACCGTGTGGCCTAATGGATAAGGCATCGGACTTCTGATCCGAGGATTGCAGGTTCAAGTCCTGTCACGGTCG
dan	scaffold_12916	FBgn0251149	9922908	9922979	9922908	9922979	Asp	+	TCCTCGATAGTATAGTGGTTAGTATCCCCGCCTGTCACGCGGGAGACCGGGGTTCAATTCCCCGTCGGGGAG
dan	scaffold_13340	FBgn0251394	14778215	14778296	14778215	14778296	Ser	-	GACGAGGTGGCCGAGAGGTTAAGGCGTTGGACTGCTAATCCAATGTGCTTTGCACGCGTGGGTTCGAATCCCATCCTCGTCG
dan	scaffold_13266	FBgn0251256	13176716	13176787	13176716	13176787	Trp	-	GACTCCGTGGCGCAACGGTAGCGCGTCCGACTCCAGATCGGAAGGTTGCGTGTTCAAATCACGTCGGGGTCA
dan	scaffold_13337	FBgn0251307	2048747	2048818	2048747	2048818	Glu	-	TCCCATATTGTCTAGTGGTTAGGATATCCGGCTCTCACCCGGAAGGCCCGGGTTCGATTCCCGGTATGGGAA
dan	scaffold_12916	FBgn0251140	6282116	6282188	6282116	6282188	Arg	-	GACCGTGTGGCCTAATGGATAAGGCGTCGGACTTCGGATCCGAAGATTGCAGGTTCGAGTCCTGTCACGGTCG
dan	scaffold_13266	FBgn0251234	9637163	9637235	9637163	9637235	Lys	-	GCCCGGCTAGCTCAGTCGGTAGAGCATGAGACTCTTAATCTCAGGGTCGTGGGTTCGAGCCCCACGTTGGGCG
dan	scaffold_13266	FBgn0251204	2451505	2451586	2451505	2451586	Leu	+	GGTAGCGTGGCCGAGCGGTCTAAGGCGCTGGTTTAAGGCACCAGTCTCCTCGGAGGCGTGGGTTCGAATCCCACCGCTGCCA
dan	scaffold_12916	FBgn0251154	10186331	10186402	10186331	10186402	Asp	+	TCCTCGATAGTATAGTGGTTAGTATCCCCGCCTGTCACGCGGGAGACCGGGGTTCAATTCCCCGTCGGGGAG
dan	scaffold_13340	FBgn0251358	3059779	3059851	3059779	3059851	Val	+	GTTTCCGTAGTGTAGCGGTTATCACGTGTGCTTCACACGCACAAGGTCCCCGGTTCGAACCTGGGCGGGAACA
dan	scaffold_13337	FBgn0251323	10414648	10414720	10414648	10414720	Met	-	GCCTCGGTGGCGCAGTTGGCAGCGCGTAAGTCTCATAATCTTAAGGTCGTGAGTTCGAGCCTCACCCGGGGCA
dan	scaffold_13266	FBgn0251286	18749365	18749438	18749365	18749438	Asn	-	GCCTCCGTGGCGCAATCGGTTAGCGCGTTCGGCTGTTAACCGAAAGGTTGGTGGTTCGAGTCCACCCGGGGGCG
dan	scaffold_13340	FBgn0251406	18705431	18705523	18705431	18705523	Tyr	-	CCTTCGATAGCTCAGTTGGTAGAGCGGTGGACTGTAGATCCATAGGTCGCTGGTTCAAATCCGGCTCGAAGGA
dan	scaffold_13340	FBgn0251393	14777882	14777963	14777882	14777963	Ser	+	GACGAGGTGGCCGAGAGGTTAAGGCGTTGGACTGCTAATCCAATGTGCTCTGCACGCGTGGGTTCGAATCCCATCCTCGTCG
dan	scaffold_13340	FBgn0251380	5765517	5765589	5765517	5765589	Ala	-	GGGGATGTAGCTCAGATGGTAGAGCGCTCGCTTAGCATGTGAGAGGTACGGGGATCGATACCCCGCATCTCCA
dan	scaffold_13340	FBgn0251382	5775976	5776048	5775976	5776048	Ala	-	GGGGATGTAGCTCAGATGGTAGAGCGCTCGCTTAGCATGTGAGAGGTACGGGGATCGATACCCCGCATCTCCA
dan	scaffold_13340	FBgn0251402	16554646	16554717	16554646	16554717	Gln	+	GGTTCTATGGTGTAATGGTTAGCACTCTGGACTTTGAATCCAGCGATCCGAGTTCAAATCTCGGTAGAACCT
dan	scaffold_13340	FBgn0251372	5736720	5736792	5736720	5736792	Ala	-	GGGGATGTAGCTCAGATGGTAGAGCGCTCGCTTAGCATGTGAGAGGTACGGGGATCGATACCCCGCATCTCCA
dan	scaffold_13340	FBgn0251362	4254360	4254431	4254360	4254431	Thr	-	GCCTCTTTAGCTCAGTGGCAGAGCATTGGTCTTGTAAACCAGGGGTCGTGAGTTCAATCCTCACAGGAGGCA
dan	scaffold_13117	FBgn0251189	1190863	1190935	1190863	1190935	Arg	-	GGCCATGTAGCCTAACGGATAGGGCGTCGGACTTCGGATCCGGAGGTTGCGGGTTCGAATCCCGTCATGGTCA
dan	scaffold_13337	FBgn0251335	13590394	13590476	13590394	13590476	Leu	+	GTCAGGATGGCCGAGTGGTCTAAGGCGCTGCGTTCAGGTCGCAGTCTACTCTGTAGGCGTGGGTTCGAATCCCACTTCTGACA
dan	scaffold_12916	FBgn0251147	9782369	9782439	9782369	9782439	Gly	-	GCATCGGTGGTTCAATGGTAGAATTCTCGCCTCCCACGCGAGTGGTCCGGGTTCGATTCCCGGCCGATGCA
dan	scaffold_12913	FBgn0251131	312007	312077	312007	312077	Gly	+	GCATCGGTGGTTCAGTGGTAGAATGCTCGCCTGCCACGCGGGCGGCCCGGGTTCGATTCCCGGCCGATGCA
dan	scaffold_13266	FBgn0251211	4179934	4180005	4179934	4180005	Gln	+	GGTTCCATGGTGTAATGGTTAGCACTCTGGACTCTGAATCCAGCGATCCGAGTTCAAATCTCGGTGGAACCT
dan	scaffold_13337	FBgn0251304	906132	906203	906132	906203	Cys	-	GGGGGTATAGCTCAGGTGTAGAGCATTCGACTACAGATCGAGAGGTCCCCGGTTCAAATCCGGGTGCCCCCT
dan	scaffold_13340	FBgn0251395	14778506	14778587	14778506	14778587	Ser	-	GACGAGGTGGCCGAGTGGTTAAGGCGTTGGACTGCTAATCCAATGTGCTCTGCACGCGTGGGTTCGAATCCCATCCTCGTCG
dan	scaffold_13337	FBgn0251319	9021462	9021533	9021462	9021533	Cys	-	GGGGATATAGCTCAGTGGTAGAGCATTCGACTGCAGATCGAGAGGTCCCCGGTTCAAACCCGGGTGTCCCCT
dan	scaffold_13266	FBgn0251252	12268003	12268074	12268003	12268074	Ala	+	GGGGACGTAGCTCAGTGGTAGAGCGCTCGCTTCGCATGTGAGAAGTCCCGGGTTCAAACCCCGGCGTCTCCA
dan	scaffold_13266	FBgn0251264	15288900	15288981	15288900	15288981	Ser	-	GCTGCGGTGTCCGAGCGGTTAAGGAGATGGACTTGAAATCCATTGGGTTCTACCCGCACAGGTTCGAATCCTGTCCGCAGCG
dan	scaffold_13335	FBgn0251300	522142	522212	522142	522212	Gly	-	GCATCGGTGGTTCAGTGGTAGAATGCTCGCCTGCCACGCGGGCGGCCCGGGTTCGATTCCCGGCCGATGCA
dan	scaffold_13340	FBgn0251408	20109779	20109901	20109779	20109901	Leu	+	GTCAGGATGGCCGAGCGGTCTAAGGCGCCAGACTCAAGTTCTGGTCCTCTCTGAGGGCGTGGGTTCGAATCCCACTTCTGACA
dan	scaffold_13340	FBgn0251392	14772241	14772324	14772241	14772324	Leu	-	GTCAGGTTGGCCGAGCGGTCTAAGGCGCCAGATTTAAGCTCTGGTTCTCATCTGAGAGCGTGGGTTCGAACCCCACACCTGACA
dan	scaffold_13047	FBgn0251185	1508404	1508476	1508404	1508476	Arg	-	GACCGTGTGGCCTAATGGATAAGGCGTCGGACTTCGGATCCGAAGATTGCAGGTTCGAGTCCTGTCACGGTCG
dan	scaffold_12929	FBgn0251164	283477	283548	283477	283548	Pro	+	GGCTCGTTGGTCTAGGGGTATGATTCTCGCTTCGGGTGCGAGAGGTCCCGGGTTCAACTCCCGGACGAGCCC
dan	scaffold_13266	FBgn0251218	6714112	6714184	6714112	6714184	Phe	+	GCCGAAATAGCTCAGTTGGGAGAGCGTTAGACTGAAGATCTAAAGGTCCCCGGTTCAATCCCGGGTTTCGGCA
dan	scaffold_13266	FBgn0251224	8759791	8759863	8759791	8759863	Arg	-	GTCCCTTTGGCGCAGAGGATAGCGCGTTGGACTTCTAATCCAAAGGTCGCGGGTTCGATCCCCGCAAGGGATG
dan	scaffold_13266	FBgn0251282	18746555	18746628	18746555	18746628	Ile	+	GGCCCATTAGCTCAGTTGGTTAGAGCGTCGTGCTAATAACGCGAAGGTCGCGGGTTCGATCCCCTCATGGGCCA
dan	scaffold_13337	FBgn0251327	12242623	12242694	12242623	12242694	Asp	-	TCCTCGATAGTATAGTGGTTAGTATCCCCGCCTGTCACGCGGGAGACCGGGGTTCAATTCCCCGTCGGGGAG
dan	scaffold_13334	FBgn0251297	1046330	1046428	1046330	1046428	Tyr	+	CCTTCGATAGCTCAGTTGGTAGAGCGGTGGACTGTAGATCCATAGGTCGCTGGTTCAAATCCGGCTCGAAGGA
dan	scaffold_13266	FBgn0251268	16620351	16620471	16620351	16620471	Leu	-	GTCAGGATGGCCGAGCGGTCTAAGGCGCCAGACTCAAGTTCTGGTCCTCTCTGAGGGCGTGGGTTCGAATCCCACTTCTGACA
dan	scaffold_13340	FBgn0251367	5407002	5407074	5407002	5407074	Lys	+	GCCCGGGTAGCTCAGTCGGTAGAGCATTGGACTTTTAATCCAAGGGTCCAGGGTTCAAGTCCCTGCTCGGGCG
dan	scaffold_13266	FBgn0251225	8760072	8760144	8760072	8760144	Met	+	GCCTCGGTGGCGCAGTTGGCAGCGCGTAAGTCTCATAATCTTAAGGTCGTGAGTTCGAGCCTCACCCGGGGCA
dan	scaffold_13335	FBgn0251302	2095459	2095530	2095459	2095530	Ala	-	GGGGACGTAGCTCAGGGGTAGAGCGCTCGTTTCGCATGCTAGAGGTCCCGGGTTCAAATCCCGGCGTCTCCA
dan	scaffold_13340	FBgn0251396	14778871	14778952	14778871	14778952	Ser	+	GACGAGGTGGCCGAGAGGTTAAGGCGTTGGACTGCTAATCCAATGTGCTCTGCACGCGTGGGTTCGAATCCCATCCTCGTCG
dan	scaffold_13266	FBgn0251207	3197425	3197498	3197425	3197498	Thr	-	GGCGCCGTGGCTTAGTTGGTTAAAGCGCCTGTCTAGTAAACAGGAGATCGTGAGTTCGAATCTCGCCGGGGCCT
dan	scaffold_13337	FBgn0251339	13595649	13595731	13595649	13595731	Leu	+	GTCAGGATGGCCGAGTGGTCTAAGGCGCTGCGTTCAGGTCGCAGTCTACTCTGTAGGCGTGGGTTCGAATCCCACTTCTGACA
dan	scaffold_13337	FBgn0251345	21447442	21447514	21447442	21447514	Val	+	GTTTCCGTGGTGTAGCGGTTATCACATCTGCCTAACACGCAGAAGGCCCCCGGTTCGATCCCGGGCGGAAACA
dan	scaffold_13266	FBgn0251249	10688913	10688985	10688913	10688985	Phe	-	GCCGAAATAGCTCAGTTGGGAGAGCGTTAGACTGAAGATCTAAAGGTCCCCGGTTCAATCCCGGGTTTCGGCA
dan	scaffold_13337	FBgn0251329	12276267	12276338	12276267	12276338	Pro	-	GGCTCGTTGGTCTAGGGGTATGATTTCCGCTTAGGGTGCGGGAGGTCCCGGGTTCAAATCCCGGACGAGCCC
dan	scaffold_13266	FBgn0251289	18756677	18756749	18756677	18756749	Asn	-	GCCTCCGTGCGCAATCGGTTAGCGCGTTCGGCTGTTAACCGAAAGGTTGGTGGTTCGAGTCCACCCGGGGGCG
dan	scaffold_13337	FBgn0251325	11723337	11723434	11723337	11723434	Ile	+	GCTCCAGTGGCGCAATTGGTTAGCGCACGGTACTTATAATGCCGGGGTTGTGAGTTCGAGCCTCACCTGGAGCA
dan	scaffold_13266	FBgn0251212	5476911	5476983	5476911	5476983	Lys	-	GCCCGGGTAGCTCAGTCGGTAGAGCATTGGACTTTTAATCCAAGGGTCCAGGGTTCAAGTCCCTGCTCGGGCG
dan	scaffold_13266	FBgn0251245	9678098	9678171	9678098	9678171	Ile	-	GGCCCATTAGCTCAGTTGGTTAGAGCGTCGTGCTAATAACGCGAAGGTCGCGGGTTCGATCCCCTCATGGGCCA
dan	scaffold_13266	FBgn0251208	4168268	4168339	4168268	4168339	Glu	-	TCCCATATGGTCTAGTGGCTAGGATATCTGGCTTTCACCCAGAAGGCCCGGGTTCGATTCCCGGTATGGGAA
dan	scaffold_13340	FBgn0251399	15601878	15601951	15601878	15601951	Thr	-	GGCGCCGTGGCTTAGTTGGTTAAAGCGCCTGTCTAGTAAACAGGAGATCGTGAGTTCGAATCTCGCCGGGGCCT
dan	scaffold_13266	FBgn0251244	9677935	9678008	9677935	9678008	Ile	-	GGCCCATTAGCTCAGTTGGTTAGAGCGTCGTGCTAATAACGCGAAGGTCGCGGGTTCGATCCCCTCATGGGCCA
dan	scaffold_13340	FBgn0251415	21421868	21421940	21421868	21421940	Arg	-	GGTCCTGTGGCGCAATGGATAACGCGTCTGACTACGGATCAGAAGATTCCAGGTTCGACTCCTGGCAGGATCG
dan	scaffold_13266	FBgn0251283	18746719	18746792	18746719	18746792	Ile	+	GGCCCATTAGCTCAGTTGGTTAGAGCGTCGTGCTAATAACGCGAAGGTCGCGGGTTCGATCCCCTCATGGGCCA
dan	scaffold_13266	FBgn0251233	9636767	9636839	9636767	9636839	Lys	-	GCCCGGCTAGCTCAGTCGGTAGAGCATGAGACTCTTAATCTCAGGGTCGTGGGTTCGAGCCCCACGTTGGGCG
dan	scaffold_13340	FBgn0251348	1742809	1742882	1742809	1742882	Ile	-	GGCCCATTAGCTCAGCTGGTTAGAGCGTCGTGCTAATAACGCGAAGGTCGCGGGTTCGATCCCCTCATGGGCCA
dan	scaffold_13117	FBgn0251190	1329761	1329832	1329761	1329832	Ala	-	GGGGGCGTAGCTCAGGGGTAGAGCGCTCGCTTCGCATGCGAGAGGCCTCGGGTTCGATTCCCGACGTCTCCA
dan	scaffold_13266	FBgn0251259	13349157	13349228	13349157	13349228	Ala	+	GGGGATGTAGCTCAGTGGTAGAGCGCTCGCTTTGCATGTGAGAGGCCCCGGGTTCAATCCCCGGCATCTCCA
dan	scaffold_13417	FBgn0251421	1874446	1874517	1874446	1874517	Pro	-	GGCTCGTTGGTCTAGGGGTATGATTCTCGCTTCGGGTGCGAGAGGTCCCGGGTTCAACTCCCGGACGAGCCC
dan	scaffold_13266	FBgn0251272	17703620	17703701	17703620	17703701	Leu	-	GGTAGCGTGGCCGAGCGGTCTAAGGCGCTGGTTTAAGGCACCAGTCTCCTCGGAGGCGTGGGTTCGAATCCCACCGCTGCCA
dan	scaffold_13340	FBgn0251365	5403984	5404056	5403984	5404056	Lys	+	GCCCGGGTAGCTCAGTCGGTAGAGCATTGGACTTTTAATCCAAGGGTCCAGGGTTCAAGTCCCTGCTCGGGCG
dan	scaffold_13266	FBgn0251274	18726796	18726869	18726796	18726869	Lys	+	GCCTCCGTGGCGCAATCGGTTAGCGCGTTCGGCTTTTAACCGAAAGGTTGGTGGTTCGAGTCCACCCGGGGGCG
dan	scaffold_13266	FBgn0251197	991834	991905	991834	991905	Thr	-	GCCTCTTTAGCTCAGTGGCAGAGCACTGGTCTTGTAAACCAGGGGTCGTGAGTTCAATCCTCACAGGAGGCA
dan	scaffold_13266	FBgn0251230	9159045	9159117	9159045	9159117	Lys	-	GCCCGGCTAGCTCAGTCGGTAGAGCATGAGACTCTTAATCTCAGGGTCGTGGGTTCGAGCCCCACGTTGGGCG
dan	scaffold_13340	FBgn0251353	2199019	2199091	2199019	2199091	Ala	+	GGGGATGTAGCTCAGATGGTAGAGCGCTCGCTTAGCATGTGAGAGGTACGGGGATCGATACCCCGCATCTCCA
dan	scaffold_13266	FBgn0251237	9671850	9671921	9671850	9671921	Glu	-	TCCCATATGGTCTAGTGGCTAGGATATCTGGCTTTCACCCAGAAGGCCCGGGTTCGATTCCCGGTATGGGAA
dan	scaffold_13266	FBgn0251277	18742058	18742130	18742058	18742130	Lys	-	GCCCGGCTAGCTCAGTCGGTAGAGCATGAGACTCTTAATCTCAGGGTCGTGGGTTCGAGCCCCACGTTGGGCG
dan	scaffold_13340	FBgn0251368	5408197	5408269	5408197	5408269	Lys	+	GCCCGGGTAGCTCAGTCGGTAGAGCATTGGACTTTTAATCCAAGGGTCCAGGGTTCAAGTCCCTGCTCGGGCG
dan	scaffold_12916	FBgn0251137	1222516	1222587	1222516	1222587	Pro	-	GGCTCGTTGGTCTAGGGGTATGATTTCCGCTTAGGGTGCGGGAGGTCCCGGGTTCAAATCCCGGACGAGCCC
dan	scaffold_12913	FBgn0251130	240488	240592	240488	240592	Tyr	+	CCTTCGATAGCTCAGTTGGTAGAGCGGTGGACTGTAGATCCATAGGTCGCTGGTTCAAATCCGGCTCGAAGGA
dan	scaffold_13266	FBgn0251248	10688684	10688756	10688684	10688756	Phe	-	GCCGAAATAGCTCAGTTGGGAGAGCGTTAGACTGAAGATCTAAAGGTCCCCGGTTCAATCCCGGGTTTCGGCA
dan	scaffold_13337	FBgn0251342	17730580	17730651	17730580	17730651	Pro	-	GGCTCGTTGGTCTAGGGGTATGATTTCCGCTTAGGGTGCGGGAGGTCCCGGGTTCAAATCCCGGACGAGCCC
dan	scaffold_13047	FBgn0251178	1436757	1436829	1436757	1436829	Arg	+	GACCGTGTGGCCCAATGGATAAGGCGTCGGACTTCGGATCCGAAGATTGCAGGTTCGATTCCTGTCACGGTCG
dan	scaffold_12943	FBgn0251170	3039506	3039576	3039506	3039576	Gly	-	GCATCGGTGGTTCAGTGGTAGAATGCTCGCCTGCCACGCGGGCGGCCCGGGTTCGATTCCCGGCCGATGCA
dan	scaffold_13266	FBgn0251200	1442071	1442153	1442071	1442153	Leu	-	GTCAGGATGGCCGAGTGGTCTAAGGCGCTGCGTTCAGGTCGCAGTCTACTCTGTAGGCGTGGGTTCGAATCCCACTTCTGACA
dan	scaffold_13340	FBgn0251379	5764555	5764626	5764555	5764626	Pro	+	GGCTCAATGGTCTAGGGGTATGATTCTCGCTTTGGGTGCGAGAGGTCCCGGGTTCAAATCCCGGTTGAGCCC
dan	scaffold_13266	FBgn0251285	18749015	18749088	18749015	18749088	Asn	-	GCCTCCGTGGCGCAATTGGTTAGCGCGTTCGGCTGTTAACCGAAAGGTTGGTGGTTCGAGTCCACCCGGGGGCG
dan	scaffold_13266	FBgn0251276	18741866	18741938	18741866	18741938	Arg	+	GGTCCTGTGGCGCAATGGATAACGCGTCTGACTACGGATCAGAAGATTCCAGGTTCGACTCCTGGCAGGATCG
dan	scaffold_13337	FBgn0251303	325487	325558	325487	325558	Cys	+	GGGGGTATAGCTCAGGGGTAGAGCATTCGACTGCAGATCGAGAGGTCCCCGGTTCAAATCCGGGTGCCCCCT
dan	scaffold_13340	FBgn0251355	2734183	2734254	2734183	2734254	Gly	+	GCGTCGGTGGTGTAATGGTTAGCATAGTTGCCTTCCAAGCAGTTGACCCGGGTTCGATTCCCGGCCGACGCA
dan	scaffold_13266	FBgn0251203	1961970	1962051	1961970	1962051	Ser	-	GCAGTCGTGGCCGAGTGGTTAAGGCGTCTGACTCGAAATCAGATTCCCTCTGGGAGCGTAGGTTCGAATCCTACCGGCTGCG
dan	scaffold_13047	FBgn0251187	1514255	1514336	1514255	1514336	Ser	-	GCAGTCGTGGCCGAGCGGTTAAGGCGTCTGACTAGAAATCAGATTCCCTCTGGGAGCGTAGGTTCGAATCCTACCGACTGCG
dan	scaffold_13340	FBgn0251409	20603841	20603922	20603841	20603922	Ser	+	GACGAGGTGGCCGAGAGGTTAAGGCGTTGGACTGCTAATCCAATGTGCTCTGCACGCGTGGGTTCGAATCCCATCCTCGTCG
dan	scaffold_13266	FBgn0251253	12268388	12268459	12268388	12268459	Ala	+	GGGGACGTAGCTCAGTGGTAGAGCGCTCGCTTCGCATGTGAGAAGTCCCGGGTTCAAACCCCGGCGTCTCCA
dan	scaffold_13266	FBgn0251246	9824762	9824833	9824762	9824833	Glu	+	TCCCATATGGTCTAGTGGCTAGGATATCTGGCTTTCACCCAGAAGGCCCGGGTTCGATTCCCGGTATGGGAA
dan	scaffold_13337	FBgn0251336	13590625	13590707	13590625	13590707	Leu	+	GTCAGGATGGCCGAGTGGTCTAAGGCGCTGCGTTCAGGTCGCAGTCTACTCTGTAGGCGTGGGTTCGAATCCCACTTCTGACA
dan	scaffold_13266	FBgn0251228	9157929	9158001	9157929	9158001	Lys	-	GCCCGGCTAGCTCAGTCGGTAGAGCATGAGACTCTTAATCTCAGGGTCGTGGGTTCGAGCCCCACGTTGGGCG
dan	scaffold_13266	FBgn0251284	18747158	18747230	18747158	18747230	Lys	-	GCCCGGCTAGCTCAGTCGGTAGAGCATGAGACTCTTAATCTCAGGGTCGTGGGTTCGAGCCCCACGTTGGGCG
dan	scaffold_13340	FBgn0251389	11790081	11790152	11790081	11790152	Gly	-	GCGTCGGTGGTGTAATGGTTAGCATAGTTGCCTTCCAAGCAGTTGACCCGGGTTCGATTCCCGGCCGACGCA
dan	scaffold_12916	FBgn0251151	10127489	10127560	10127489	10127560	Asp	+	TCCTCGATAGTATAGTGGTTAGTATCCCCGCCTGTCACGCGGGAGACCGGGGTTCAATTCCCCGTCGGGGAG
dan	scaffold_13340	FBgn0251356	2735094	2735165	2735094	2735165	Gly	-	GCGTCGGTGGTGTAATGGTTAGCATAGTTGCCTTCCAAGCAGTTGACCCGGGTTCGATTCCCGGCCGACGCA
dan	scaffold_13340	FBgn0251414	21421606	21421678	21421606	21421678	Arg	+	GGTCCTGTGGCGCAATGGATAACGCGTCTGACTACGGATCAGAAGATTCCAGGTTCGACTCCTGGCAGGATCG
dan	scaffold_13337	FBgn0251310	2067048	2067119	2067048	2067119	Glu	-	TCCCATATTGTCTAGTGGTTAGGATATCCGGCTCTCACCCGGAAGGCCCGGGTTCGATTCCCGGTATGGGAA
dan	scaffold_12916	FBgn0251153	10186121	10186192	10186121	10186192	Asp	-	TCCTCGATAGTATAGTGGTTAGTATCCCCGCCTGTCACGCGGGAGACCGGGGTTCAATTCCCCGTCGGGGAG
dan	scaffold_13266	FBgn0251231	9446883	9446955	9446883	9446955	Arg	-	GCCCCAGTGGCCTAATGGATAAGGCATCGGCCTCCTAAGCCGGGGATTGTGGGTTCGAGTCCCATCTGGGGTA
dan	scaffold_13340	FBgn0251401	16554258	16554329	16554258	16554329	Gln	+	GGTTCTATGGTGTAATGGTTAGCACTCTGGACTTTGAATCCAGCGATCCGAGTTCAAATCTCGGTAGAACCT
dan	scaffold_13340	FBgn0251391	13549184	13549256	13549184	13549256	Met	-	GCCTCGGTGGCGCAGTAGGCAGCGCGTAAGTCTCATAATCTTAAGGTCGTGAGTTCGATCCTCACCCGGGGCA
dan	scaffold_13266	FBgn0251279	18743404	18743476	18743404	18743476	Arg	-	GGTCCTGTGGCGCAATGGATAACGCGTCTGACTACGGATCAGAAGATTCCAGGTTCGACTCCTGGCAGGATCG
dan	scaffold_13340	FBgn0251388	9663541	9663612	9663541	9663612	Pro	+	GGCTCAATGGTCTAGGGGTATGATTCTCGCTTTGGGTGCGAGAGGTCCCGGGTTCAAATCCCGGTTGAGCCC
dan	scaffold_12916	FBgn0251159	10321852	10321923	10321852	10321923	Asp	+	TCCTCGATAGTATAGTGGTTAGTATCCCCGCCTGTCACGCGGGAGACCGGGGTTCAATTCCCCGTCGGGGAG
dan	scaffold_12929	FBgn0251165	1473916	1473986	1473916	1473986	Gly	-	GCATCGGTGGTTCAGTGGTAGAATGCTCGCCTGCCACGCGGGCGGCCCGGGTTCGATTCCCGGCCGATGCA
dan	scaffold_12916	FBgn0251157	10260796	10260867	10260796	10260867	Asp	+	TCCTCGATAGTATAGTGGTTAGTATCCCCGCCTGTCACGCGGGAGACCGGGGTTCAATTCCCCGTCGGGGAG
dan	scaffold_13340	FBgn0251361	3975847	3975919	3975847	3975919	Arg	-	GACCGTGTGGCCTAAAGGATAAGGCGTCGGACTTCGAATCCGAAGATTGCAGGTTCGAGTCCTGTCACGGTCG
dan	scaffold_13337	FBgn0251312	3769343	3769414	3769343	3769414	Pro	-	GGCTCAATGGTCTAGGGGTATGATTCTCGCTTTGGGTGCGAGAGGTCCCGGGTTCAAATCCCGGTTGAGCCC
dan	scaffold_12943	FBgn0251168	576608	576681	576608	576681	Thr	-	GGCGCCGTGGCTTAGTTGGTTAAAGCGCCTGTCTAGTAAACAGGAGATCGTGAGTTCGAATCTCGCCGGGGCCT
dan	scaffold_13337	FBgn0251328	12274151	12274273	12274151	12274273	Leu	-	GTCAGGATGGCCGAGCGGTCTAAGGCGCCAGACTCAAGTTCTGGTCCTCTCTGAGGGCGTGGGTTCGAATCCCACTTCTGACA
dan	scaffold_13340	FBgn0251349	2082414	2082486	2082414	2082486	Val	-	GTTTCCGTAGTGTAGCGGTTATCACGTGTGCTTCACACGCACAAGGTCCCCGGTTCGAACCCGGGCGGGAACA
dan	scaffold_13340	FBgn0251371	5736374	5736445	5736374	5736445	Pro	+	GGCTCAATGGTCTAGGGGTAGGATTCTCGCTTCGGGTGCGAGAGGTCCCGGGTTCAAATCCCGGTTGAGCCC
dan	scaffold_12913	FBgn0251134	313066	313136	313066	313136	Gly	-	GCATCGGTGGTTCAGTGGTAGAATGCTCGCCTGCCACGCGGGCGGCCCGGGTTCGATTCCCGGCCGATGCA
dan	scaffold_13340	FBgn0251398	15499198	15499270	15499198	15499270	Val	+	GTTTCCGTGGTGTAGTGGTTATCACATCCGCCTAACACGCGGAAGGCCCCCGGTTCAATCCCGGGCGGAAACA
dan	scaffold_13266	FBgn0251273	18726620	18726693	18726620	18726693	Asn	-	GCCTCCGTGGCGCAATCGGTTAGCGCGTTCGGTTGTTAACCGAAAGGTTGGTGGTAGGAGTCCACCCGGGGGCG
dan	scaffold_12913	FBgn0251132	312279	312349	312279	312349	Gly	+	GCATCGGTGGTTCAATGGTAGAATTCTCGCCTCCCACGCGAGTGGTCCGGGTTCGATTCCCGGCCGATGCA
dan	scaffold_13337	FBgn0251316	6048600	6048671	6048600	6048671	Gln	-	GGTTCTATGGTGTAATGGTTAGCACTCTGGACTTTGAATCCAGCGATCCGAGTTCAAATCTCGGTAGAACCT
dan	scaffold_13334	FBgn0251296	1045966	1046064	1045966	1046064	Tyr	-	CCTTCGATAGCTCAGTTGGTAGAGCGGTGGACTGTAGATCCATAGGTCGCTGGTTCAAATCCGGCTCGAAGGA
dan	scaffold_12943	FBgn0251173	3040985	3041055	3040985	3041055	Gly	-	GCATCGGTGGTTCAGTGGTAGAATGCTCGCCTGCCACGCGGGCGGCCCGGGTTCGATTCCCGGCCGATGCA
dan	scaffold_12916	FBgn0251144	6455552	6455623	6455552	6455623	Gln	-	GGTTCCATGGTGTAATGGTTAGCACTCAGGACTCTGAATCCTGCGATCCGAGTTCAAATCTCGGTGGAACCT
dan	scaffold_13337	FBgn0251309	2066748	2066819	2066748	2066819	Glu	-	TCCCATATTGTCTAGTGGTTAGGATATCCGGCTCTCACCCGGAAGGCCCGGGTTCGATTCCCGGTATGGGAA
dan	scaffold_13266	FBgn0251213	5513162	5513233	5513162	5513233	His	-	GCCGTGATCGTCTAGTGGTTAGGACCCCACGTTGTGGCCGTGGTAACCCAGGTTCGAATCCTGGTCACGGCA
dan	scaffold_13266	FBgn0251271	16626123	16626196	16626123	16626196	Ile	+	GGCCCATTAGCTCAGCTGGTTAGAGCGTCGTGCTAATAACGCGAAGGTCGCGGGTTCGATCCCCTCATGGGCCA
dan	scaffold_13340	FBgn0251416	22405924	22406007	22405924	22406007	Leu	-	GTCAGGTTGGCCGAGCGGTCTAAGGCGCCAGATTTAAGCTCTGGTTCTCGAAAGAGAGCGTGGGTTCGAACCCCACACCTGACA
dan	scaffold_12916	FBgn0251162	15648362	15648432	15648362	15648432	Gly	+	GCCTCGGTGGTTCAGTGGTAGAATGCTCGCCTGCCACGCGGGCGGCCCGGGTTCGATTCCCGGCCGATGCA
dan	scaffold_13266	FBgn0251236	9637991	9638063	9637991	9638063	Lys	-	GCCCGGCTAGCTCAGTCGGTAGAGCATGAGACTCTTAATCTCAGGGTCGTGGGTTCGAGCCCCACGTTGGGCG
dan	scaffold_13266	FBgn0251292	18767233	18767305	18767233	18767305	Arg	-	GGTCCTGTGGCGCAATGGATAACGCGTCTGACTACGGATCAGAAGATTCCAGGTTCGACTCCTGGCAGGATCG
dan	scaffold_13248	FBgn0251194	1604674	1604745	1604674	1604745	Pro	+	GGCTCGTTGGTCTAGGGGTATGATTCTCGCTTCGGGTGCGAGAGGTCCCGGGTTCAACTCCCGGACGAGCCC
dan	scaffold_13340	FBgn0251383	5785200	5785272	5785200	5785272	Ala	+	GGGGATGTAGCTCAGATGGTAGAGCGCTCGCTTAGCATGTGAGAGGTACGGGGATCGATACCCCGCATCTCCA
dan	scaffold_12916	FBgn0251156	10215608	10215680	10215608	10215680	Phe	+	GCCGAAATAGCTCAGTTGGGAGAGCGTTAGACTGAAGATCTAAAGGTCCCCGGTTCAATCCCGGGTTTCGGCA
dan	scaffold_13266	FBgn0251266	16221285	16221355	16221285	16221355	Gly	-	GCATCGGTGGTTCAGTGGTAGAATGCTCGCCTGCCACGCGGGCGGCCCGGGTTCGATTCCCGGCCGATGCA
dan	scaffold_13266	FBgn0251288	18756450	18756523	18756450	18756523	Asn	+	GCCTCCGTGGCGCAATCGGTTAGCGCGTTCGGCTGTTAACCGAAAGGTTGGTGGTTCGAGTCCACCCGGGGGCG
dan	scaffold_13340	FBgn0251350	2082790	2082862	2082790	2082862	Val	-	GTTTCCGTAGTGTAGCGGTTATCACGTGTGCTTCACACGCACAAGGTCCCCGGTTCGAACCCGGGCGGGAACA
dan	scaffold_13266	FBgn0251240	9673902	9673973	9673902	9673973	Glu	+	TCCCATATTGTCTAGTGGTTAGGATATCCGGCTCTCACCCGGAAGGCCCGGGTTCAATTCCCGGTATGGGAA
dan	scaffold_13337	FBgn0251324	11722468	11722565	11722468	11722565	Ile	+	GCTCCAGTGGCGCAATTGGTTAGCGCACGGTACTTATAATGCCGGGGTTGTGAGTTCGAGCCTCACCTGGAGCA
dan	scaffold_13266	FBgn0251278	18742290	18742362	18742290	18742362	Arg	+	GGTCCTGTGGCGCAATGGATAACGCGTCTGACTACGGATCAGAAGATTCCAGGTTCGACTCCTGGCAGGATCG
dan	scaffold_13047	FBgn0251184	1508135	1508216	1508135	1508216	Ser	-	GCAGTCGTGGCCGAGTGGTTAAGGCGTCTGACTCGAAATCAGATTCCCTCTGGGAGCGTAGGTTCGAATCCTACCGGCTGCG
dan	scaffold_13266	FBgn0251206	3196651	3196724	3196651	3196724	Thr	-	GGCGCCGTGGCTTAGTTGGTTAAAGCGCCTGTCTAGTAAACAGGAGATCGTGAGTTCGAATCTCGCCGGGGCCT
dan	scaffold_13340	FBgn0251386	7979560	7979631	7979560	7979631	Thr	+	GCCTCTTTAGCTCAGTGGTAGAGCGTTGGTCTCGTAAACCAAAGGCCGTGAGTTCAACCCTCACAGGAGGCA
dan	scaffold_13337	FBgn0251338	13595419	13595501	13595419	13595501	Leu	+	GTCAGGATGGCCGAGTGGTCTAAGGCGCTGCGTTCAGGTCGCAGTCTACTCTGTAGGCGTGGGTTCGAATCCCACTTCTGACA
dan	scaffold_13266	FBgn0251269	16620662	16620735	16620662	16620735	Ile	+	GGCCCATTAGCTCAGTTGGTTAGAGCGTCGTGCTAATAACGCGAAGGTCGCGGGTTCGATCCCCTCATGGGCCA
dan	scaffold_13417	FBgn0251420	1872108	1872179	1872108	1872179	Pro	-	GGCTCGTTGGTCTAGGGGTATGATTCTCGCTTCGGGTGCGAGAGGTCCCGGGTTCAACTCCCGGACGAGCCC
dan	scaffold_13340	FBgn0251403	17949209	17949281	17949209	17949281	Phe	+	GCCGAAATAGCTCAGTTGGGAGAGCGTTAGACTGAAGATCTAAAGGTCCCCGGTTCAATCCCGGGTTTCGGCA
dan	scaffold_13340	FBgn0251352	2198592	2198664	2198592	2198664	Val	+	GTTTCCGTAGTGTAGTGGTTATCACGTGTGCTTCACACGCACAAGGTCCCCGGTTCGAACCCGGGCGGAAACA
dan	scaffold_12916	FBgn0251142	6454173	6454244	6454173	6454244	Gln	+	GGTTCCATGGTGTAATGGTTAGCACTCAGGACTCTGAATCCTGCGATCCGAGTTCAAATCTCGGTGGAACCT
dan	scaffold_12916	FBgn0251138	1325465	1325536	1325465	1325536	Pro	-	GGCTCGTTGGTCTAGGGGTATGATTTCCGCTTAGGGTGCGGGAGGTCCCGGGTTCAAATCCCGGACGAGCCC
dan	scaffold_13266	FBgn0251217	5516360	5516431	5516360	5516431	His	+	GCCGTGATCGTCTAGTGGTTAGGACCCCACGTTGTGGCCGTGGTAACCCAGGTTCGAATCCTGGTCACGGCA
dan	scaffold_13266	FBgn0251263	14159847	14159920	14159847	14159920	Asn	-	GCCTCCGTGGCGCAATCGGTTAGCGCGTTCGGCTGTTAACCGAAAGGTTGGTGGTTCGAGTCCACCCGGGGGCG
der	scaffold_4784	FBgn0252127	13282413	13282494	13282413	13282494	Leu	+	GGTAGCGTGGCCGAGCGGTCTAAGGCGCTGGTTTAAGGCACCAGTCTCCTCGGAGGCGTGGGTTCGAATCCCACCGCTGCCA
der	scaffold_4770	FBgn0252032	2896733	2896805	2896733	2896805	Lys	+	GCCCGGATAGCTCAGTCGGTAGAGCATTGGACTTTTAATCCAAGGGTCCAGGGTTCAAGTCCCTGTTCGGGCG
der	scaffold_4929	FBgn0252273	20279680	20279752	20279680	20279752	Lys	-	GCCCGGCTAGCTCAGTCGGTAGAGCATGAGACTCTTAATCTCAGGGTCGTGGGTTCGAGCCCCACGTTGGGCG
der	scaffold_4770	FBgn0252090	17615420	17615492	17615420	17615492	Arg	+	GGTCCTGTGGCGCAATGGATAACGCGTCTGACTACGGATCAGAAGATTCCAGGTTCGACTCCTGGCAGGATCG
der	scaffold_4845	FBgn0252205	17568376	17568447	17568376	17568447	His	-	GCCGTGATCGTCTAGTGGTTAGGACCCCACGTTGTGGCCGTGGTAACCCAGGTTCGAATCCTGGTCACGGCA
der	scaffold_4784	FBgn0252118	8026338	8026419	8026338	8026419	Ser	+	GCAGTCGTGGCCGAGCGGTTAAGGCGTCTGACTAGAAATCAGATTCCCTCTGGGAGCGTAGGTTCGAATCCTACCGACTGCG
der	scaffold_4770	FBgn0252071	11672176	11672248	11672176	11672248	Val	+	GTTTCCGTGGTGTAGTGGTTATCACATCCGCCTAACACGCGGAAGGCCCCCGGTTCAATCCCGGGCGGAAACA
der	scaffold_4784	FBgn0252102	1390595	1390666	1390595	1390666	Glu	+	TCCCATATTGTCTAGTGGTTAGGATATCCGGCTCTCACCCGGAAGGCCCGGGTTCAATTCCCGGTATGGGAA
der	scaffold_4690	FBgn0252018	12979755	12979836	12979755	12979836	Ser	+	GCAGTCGTGGCCGAGCGGTTAAGGCGTCTGACTAGAAATCAGATTCCCTCTGGGAGCGTAGGTTCGAATCCTACCGGCTGCG
der	scaffold_4770	FBgn0252055	8160404	8160476	8160404	8160476	Ala	-	GGGGATGTAGCTCAGATGGTAGAGCGCTCGCTTAGCATGTGAGAGGTACGGGGATCGATGCCCCGCATCTCCA
der	scaffold_4770	FBgn0252084	17091854	17091946	17091854	17091946	Tyr	+	CCTTCGATAGCTCAGTTGGTAGAGCGGTGGACTGTAGATCCATAGGTCGCTGGTTCAAATCCGGCTCGAAGGA
der	scaffold_4929	FBgn0252231	2504184	2504304	2504184	2504304	Tyr	-	CCTTCGATAGCTCAGTTGGTAGAGCGGTGGACTGTAGATCCATAGGTCGCTGGTTCAAATCCGGCTCGAAGGA
der	scaffold_4929	FBgn0252257	11459581	11459652	11459581	11459652	Gln	+	GGTTCTATGGTGTAATGGTTAGCACTTTGGACTCTGAATCCAGCGATCCGAGTTCAAATCTCGGTAGAACCT
der	scaffold_4845	FBgn0252193	13763004	13763075	13763004	13763075	Gln	+	GGTTCCATGGTGTAATGGTTAGCACTCTGGACTCTGAATCCAGCGATCCGAGTTCAAATCTCGGTGGAACCT
der	scaffold_4770	FBgn0252057	8161354	8161426	8161354	8161426	Ala	+	GGGGATGTAGCTCAGATGGTAGAGCGCTCGCTTAGCATGTGAGAGGTACGGGGATCGATGCCCCGCATCTCCA
der	scaffold_4845	FBgn0252218	21619837	21619910	21619837	21619910	Asn	+	GCCTCCGTGGCGCAATTGGTTAGCGCGTTCGGCTGTTAACCGAAAGGTTGGTGGTTCGAGTCCACCCGGGGGCG
der	scaffold_4845	FBgn0252163	9803642	9803715	9803642	9803715	Ile	+	GGCCCATTAGCTCAGTTGGTTAGAGCGTCGTGCTAATAACGCGAAGGTCGCGGGTTCGATCCCCTCATGGGCCA
der	scaffold_4770	FBgn0252089	17615158	17615230	17615158	17615230	Arg	+	GGTCCTGTGGCGCAATGGATAACGCGTCTGACTACGGATCAGAAGATTCCAGGTTCGACTCCTGGCAGGATCG
der	scaffold_4845	FBgn0252175	10270694	10270764	10270694	10270764	Gly	+	GCATCGGTGGTTCAGTGGTAGAATGCTCGCCTGCCACGCGGGCGGCCCGGGTTCGATTCCCGGCCGATGCA
der	scaffold_4770	FBgn0252031	2894347	2894419	2894347	2894419	Lys	-	GCCCGGATAGCTCAGTCGGTAGAGCATTGGACTTTTAATCCAAGGGTCCAGGGTTCAAGTCCCTGTTCGGGCG
der	scaffold_4770	FBgn0252035	3217609	3217680	3217609	3217680	Gly	-	GCGTCGGTGGTGTAATGGTTAGCATAGTTGCCTTCCAAGCAGTTGACCCGGGTTCGATTCCCGGCCGACGCA
der	scaffold_4690	FBgn0252013	12920540	12920612	12920540	12920612	Arg	+	GACCGTGTGGCCTAATGGATAAGGCGTCGGACTTCGGATCCGAAGATTGCAGGTTCGAGTCCTGTCACGGTCG
der	scaffold_4845	FBgn0252207	17570479	17570550	17570479	17570550	His	+	GCCGTGATCGTCTAGTGGTTAGGACCCCACGTTGTGGCCGTGGTAACCCAGGTTCGAATCCTGGTCACGGCA
der	scaffold_4784	FBgn0252093	782536	782633	782536	782633	Ile	+	GCTCCAGTGGCGCAATTGGTTAGCGCACGGTACTTATAATGCCGGGGTTGTGAGTTCGAGCCTCACCTGGAGCA
der	scaffold_4845	FBgn0252198	16497565	16497638	16497565	16497638	Ile	-	GGCCCATTAGCTCAGTTGGTTAGAGCGTCGTGCTAATAACGCGAAGGTCGCGGGTTCGATCCCCTCATGGGCCA
der	scaffold_4784	FBgn0252114	3306072	3306154	3306072	3306154	Leu	+	GTCAGGATGGCCGAGTGGTCTAAGGCGCTGCGTTCAGGTCGCAGTCTACTCTGTAGGCGTGGGTTCGAATCCCACTTCTGACA
der	scaffold_4929	FBgn0252224	2055091	2055162	2055091	2055162	Gln	+	GGTTCCATGGTGTAATGGTTAGCACTCAGGACTCTGAATCCTGCGATCCGAGTTCAAATCTCGGTGGAACCT
der	scaffold_4770	FBgn0252058	8174313	8174384	8174313	8174384	Pro	-	GGCTCAATGGTCTAGGGGTATGATTCTCGCTTTGGGTGCGAGAGGTCCCGGGTTCAAATCCCGGTTGAGCCC
der	scaffold_4845	FBgn0252210	18253683	18253755	18253683	18253755	Met	-	GCCTCGGTGGCGCAGTTGGCAGCGCGTAAGTCTCATAATCTTAAGGTCGTGAGTTCGAGCCTCACCCGGGGCA
der	scaffold_4845	FBgn0252153	7720617	7720689	7720617	7720689	Phe	-	GCCGAAATAGCTCAGTTGGGAGAGCGTTAGACTGAAGATCTAAAGGTCCCCGGTTCAATCCCGGGTTTCGGCA
der	scaffold_4690	FBgn0252017	12979299	12979380	12979299	12979380	Ser	+	GCAGTCGTGGCCGAGCGGTTAAGGCGTCTGACTAGAAATCAGATTCCCTCTGGGAGCGTAGGTTCGAATCCTACCGACTGCG
der	scaffold_4784	FBgn0252101	1390270	1390341	1390270	1390341	Glu	+	TCCCATATTGTCTAGTGGTTAGGATATCCGGCTCTCACCCGGAAGGCCCGGGTTCAATTCCCGGTATGGGAA
der	scaffold_4770	FBgn0252073	11672717	11672789	11672717	11672789	Val	+	GTTTCCGTGGTGTAGTGGTTATCACATCCGCCTAACACGCGGAAGGCCCCCGGTTCAATCCCGGGCGGAAACA
der	scaffold_4770	FBgn0252076	12008328	12008400	12008328	12008400	Phe	+	GCCGAAATAGCTCAGTTGGGAGAGCGTTAGACTGAAGATCTAAAGGTCCCCGGTTCAATCCCGGGTTTCGGCA
der	scaffold_4770	FBgn0252062	8181569	8181642	8181569	8181642	Thr	+	GGCGCCGTGGCTTAGTTGGTTAAAGCGCCTGTCTAGTAAACAGGAGATCGTGAGTTCGAATCTCGCCGGGGCCT
der	scaffold_4770	FBgn0252067	8188138	8188209	8188138	8188209	Pro	+	GGCTCAATGGTCTAGGGGTATGATTCTCGCTTTGGGTGCGAGAGGTCCCGGGTTCAAATCCCGGTTGAGCCC
der	scaffold_4929	FBgn0252239	6275467	6275537	6275467	6275537	Gly	+	GCATCGGTGGTTCAGTGGTAGAATGCTCGCCTGCCACGCGGGCGGCCCGGGTTCGATTCCCGGCCGATGCA
der	scaffold_4845	FBgn0252197	16496942	16497062	16496942	16497062	Leu	-	GTCAGGATGGCCGAGCGGTCTAAGGCGCCAGACTCAAGTTCTGGTCCTCTCTGAGGGCGTGGGTTCGAATCCCACTTCTGACA
der	scaffold_4820	FBgn0252139	1921530	1921609	1921530	1921609	Leu	+	GGCAGCGTGGCCGAGCGGTCTAAGGCGCTGGTTTTAGGCACCAGTCCGAAAGGGCGTGGGTTCGAATCCCACCGCTGTCA
der	scaffold_4784	FBgn0252129	13437553	13437625	13437553	13437625	Val	-	GTTTCCGTGGTGTAGCGGTTATCACATCTGCCTAACACGCAGAAGGCCCCCGGTTCGATCCCGGGCGGAAACA
der	scaffold_4929	FBgn0252270	20272932	20273004	20272932	20273004	Lys	+	GCCCGGCTAGCTCAGTCGGTAGAGCATGAGACTCTTAATCTCAGGGTCGTGGGTTCGAGCCCCACGTTGGGCG
der	scaffold_4929	FBgn0252234	3216004	3216085	3216004	3216085	Ser	-	GCAGTCGTGGCCGAGCGGTTAAGGCGTCTGACTAGAAATCAGATTCCCTCTGGGAGCGTAGGTTCGAATCCTACCGACTGCG
der	scaffold_4929	FBgn0252247	9074770	9074841	9074770	9074841	Asp	+	TCCTCGATAGTATAGTGGTTAGTATCCCCGCCTGTCACGCGGGAGACCGGGGTTCAATTCCCCGTCGGGGAG
der	scaffold_4845	FBgn0252216	20322907	20322988	20322907	20322988	Ser	-	GCTGCGGTGTCCGAGTGGTTAAGGAGATGGACTTGAAATCCATTGGGTTCTACCCGCACAGGTTCAAGTCCTGTCCGCAGCG
der	scaffold_4845	FBgn0252201	16499392	16499465	16499392	16499465	Ile	-	GGCCCATTAGCTCAGTTGGTTAGAGCGTCGTGCTAATAACGCGAAGGTCGCGGGTTCGATCCCCTCATGGGCCA
der	scaffold_4845	FBgn0252168	9809103	9809174	9809103	9809174	Glu	-	TCCCATATGGTCTAGTGGCTAGGATATCTGGCTTTCACCCAGAAGGCCCGGGTTCGATTCCCGGTATGGGAA
der	scaffold_4845	FBgn0252183	11213002	11213072	11213002	11213072	Gly	+	GCATCGGTGGTTCAGTGGTAGAATGCTCGCCTGCCACGCGGGCGGCCCGGGTTCGATTCCCGGCCGATGCA
der	scaffold_4784	FBgn0252135	18589321	18589393	18589321	18589393	Met	+	GCCTCGGTGGCGCAGTTGGCAGCGCGTAAGTCTCATAATCTTAAGGTCGTGAGTTCGAGCCTCACCCGGGGCA
der	scaffold_4690	FBgn0252016	12953113	12953194	12953113	12953194	Ser	-	GCAGTCGTGGCCGAGTGGTTAAGGCGTCTGACTAGAAATCAGATTCCCTCTGGGAGCGTAGGTTCGAATCCTACCGGCTGCG
der	scaffold_4820	FBgn0252145	7675773	7675844	7675773	7675844	Asp	-	TCCTCGATAGTATAGTGGTTAGTATCCCCGCCTGTCACGCGGGAGACCGGGGTTCAATTCCCCGTCGGGGAG
der	scaffold_4770	FBgn0252049	7700837	7700908	7700837	7700908	Gly	-	GCGTCGGTGGTGTAATGGTTAGCATAGTTGCCTTCCAAGCAGTTGACCCGGGTTCGATTCCCGGCCGACGCA
der	scaffold_4845	FBgn0252178	11190633	11190704	11190633	11190704	Trp	-	GACTCCGTGGCGCAACGGTAGCGCGTCCGACTCCAGATCGGAAGGTTGCGTGTTCAAATCACGTCGGGGTCA
der	scaffold_4690	FBgn0252026	17633257	17633329	17633257	17633329	Arg	+	GACCGTGTGGCCTAATGGATAAGGCGTCGGACTTCGGATCCGAAGATTGCAGGTTCGAGTCCTGTCACGGTCG
der	scaffold_4929	FBgn0252281	20303248	20303320	20303248	20303320	Lys	+	GCCCGGCTAGCTCAGTCGGTAGAGCATGAGACTCTTAATCTCAGGGTCGTGGGTTCGAGCCCCACGTTGGGCG
der	scaffold_4820	FBgn0252140	1922420	1922499	1922420	1922499	Leu	+	GGCAGCGTGGCCGAGCGGTCTAAGGCGCTGGTTTTAGGCACCAGTCCGAAAGGGCGTGGGTTCGAATCCCACCGCTGTCA
der	scaffold_4784	FBgn0252124	13214583	13214654	13214583	13214654	Pro	+	GGCTCGTTGGTCTAGGGGTATGATTTCCGCTTAGGGTGCGGGAGGTCCCGGGTTCAAATCCCGGACGAGCCC
der	scaffold_4784	FBgn0252104	2283799	2283870	2283799	2283870	Cys	+	GGGGGTATAGCTCAGGGGTAGAGCATTCGACTGCAGATCGAGAGGTCCCCGGTTCAAATCCGGGTGCCCCCT
der	scaffold_4784	FBgn0252131	14637831	14637902	14637831	14637902	Met	+	AGCAGAGTGGCGCAGTGGAAGCGTGCTGGGCCCATAACCCAGAGGTCCGAGGATCGAAACCTTGCTCTGCTA
der	scaffold_4845	FBgn0252180	11191392	11191463	11191392	11191463	Trp	+	GACTCCGTGGCGCAACGGTAGCGCGTCCGACTCCAGATCGGAAGGTTGCGTGTTCAAATCACGTCGGGGTCA
der	scaffold_4929	FBgn0252232	2506814	2506907	2506814	2506907	Tyr	+	CCTTCGATAGCTCAGTTGGTAGAGCGGTGGACTGTAGATCCATAGGTCGCTGGTTCAAATCCGGCTCGAAGGA
der	scaffold_4845	FBgn0252154	7720855	7720927	7720855	7720927	Phe	+	GCCGAAATAGCTCAGTTGGGAGAGCGTTAGACTGAAGATCTAAAGGTCCCCGGTTCAATCCCGGGTTTCGGCA
der	scaffold_4690	FBgn0252025	17632483	17632556	17632483	17632556	Ile	-	GGCCCATTAGCTCAGTTGGTTAGAGCGTCGTGCTAATAACGCGAAGGTCGCGGGTTCGATCCCCTCATGGGCCA
der	scaffold_4784	FBgn0252096	1368887	1368958	1368887	1368958	Glu	+	TCCCATATTGTCTAGTGGTTAGGATATCCGGCTCTCACCCGGAAGGCCCGGGTTCAATTCCCGGTATGGGAA
der	scaffold_4845	FBgn0252159	9500928	9501000	9500928	9501000	Val	+	GTTTCCGTGGTGTAGCGGTTATCACATCTGCCTAACACGCAGAAGGCCCCCGGTTCGATCCCGGGCGGAAACA
der	scaffold_4845	FBgn0252160	9501301	9501373	9501301	9501373	Val	+	GTTTCCGTGGTGTAGCGGTTATCACATCTGCCTAACACGCAGAAGGCCCCCGGTTCGATCCCGGGCGGAAACA
der	scaffold_4770	FBgn0252047	6145063	6145135	6145063	6145135	Val	+	GTTTCCGTAGTGTAGCGGTTATCACGTGTGCTTCACACGCACAAGGTCCCCGGTTCGAACCCGGGCGGGAACA
der	scaffold_4784	FBgn0252098	1386740	1386811	1386740	1386811	Glu	+	TCCCATATTGTCTAGTGGTTAGGATATCCGGCTCTCACCCGGAAGGCCCGGGTTCAATTCCCGGTATGGGAA
der	scaffold_4770	FBgn0252037	3542962	3543034	3542962	3543034	Val	+	GTTTCCGTAGTGTAGCGGTTATCACGTGTGCTTCACACGCACAAGGTCCCCGGTTCGAACCCGGGCGGGAACA
der	scaffold_4770	FBgn0252043	5242457	5242540	5242457	5242540	Leu	+	GCCAGGTTGGCCGAGCGGTCTAAGGCGCCAGATTTAAGCTCTGGTTCTCGTGAGAGAGCGTGGGTTCGAACCCCACACCTGGCA
der	scaffold_4929	FBgn0252267	19715546	19715618	19715546	19715618	Lys	+	GCCCGGCTAGCTCAGTCGGTAGAGCATGAGACTCTTAATCTCAGGGTCGTGGGTTCGAGCCCCACGTTGGGCG
der	scaffold_4845	FBgn0252194	14981580	14981661	14981580	14981661	Leu	+	GGTAGCGTGGCCGAGCGGTCTAAGGCGCTGGTTTAAGGCACCAGTCTCCTCGGAGGCGTGGGTTCGAATCCCACCGCTGCCA
der	scaffold_4690	FBgn0252008	1104882	1104953	1104882	1104953	Pro	+	GGCTCGTTGGTCTAGAGGTATGATTCTCGCTTCGGGTGCGAGAGGTCCCGGGTTCAATTCCCGGACGAGCCC
der	scaffold_4690	FBgn0252023	15351014	15351086	15351014	15351086	Phe	+	GCCGAAATAGCTCAGTTGGGAGAGCGTTAGACTGAAGATCTAAAGGTCCCCGGTTCAATCCCGGGTTTCGGCA
der	scaffold_4845	FBgn0252192	13751377	13751448	13751377	13751448	Glu	+	TCCCATATGGTCTAGTGGCTAGGATATCTGGCTTTCACCCAGAAGGCCCGGGTTCGATTCCCGGTATGGGAA
der	scaffold_4784	FBgn0252119	8040777	8040849	8040777	8040849	Val	+	GGTTCCATAGTGTAGCGGTTATCACGTCTGCTTTACACGCAGAAGGTCTCCGGTTCGATCCCGGATGGAACCA
der	scaffold_4845	FBgn0252285	11191226	11191291	11191222	11191291	Gly	-	GCATCGGTGGTTCAGTGGTAGAATGCTCGCCTGCCACGCGGGCGGCCCGGGTTCGATTCCCGGCCG
der	scaffold_4929	FBgn0252242	6286862	6286932	6286862	6286932	Gly	-	GCATCGGTGGTTCAGTGGTAGAATGCTCGCCTGCCACGCGGGCGGCCCGGGTTCGATTCCCGGCCGATGCA
der	scaffold_4845	FBgn0252162	9651855	9651926	9651855	9651926	Glu	-	TCCCATATGGTCTAGTGGCTAGGATATCTGGCTTTCACCCAGAAGGCCCGGGTTCGATTCCCGGTATGGGAA
der	scaffold_4929	FBgn0252244	6287339	6287409	6287339	6287409	Gly	-	GCATCGATGGTTCAATGGTAGAATGCCCGCCTCCCACGCGGGTGGTCCGGGTTCGATTCCCGGTCGATGCA
der	scaffold_4929	FBgn0252238	6250688	6250759	6250688	6250759	Pro	+	GGCTCGTTGGTCTAGGGGTATGATTTCCGCTTAGGGTGCGGGAGGTCCCGGGTTCAAATCCCGGACGAGCCC
der	scaffold_4770	FBgn0252074	11781456	11781529	11781456	11781529	Thr	-	GGCGCCGTGGCTTAGTTGGTTAAAGCGCCTGTCTAGTAAACAGGAGATCGTGAGTTCGAATCTCGCCGGGGCCT
der	scaffold_4770	FBgn0252061	8181320	8181393	8181320	8181393	Thr	+	GGCGCCGTGGCTTAGTTGGTTAAAGCGCCTGTCTAGTAAACAGGAGATCGTGAGTTCGAATCTCGCCGGGGCCT
der	scaffold_4929	FBgn0252228	2059231	2059302	2059231	2059302	Gln	-	GGTTCCATGGTGTAATGGTTAGCACTCAGGACTCTGAATCCTGCGATCCGAGTTCAAATCTCGGTGGAACCT
der	scaffold_4784	FBgn0252115	3310930	3311012	3310930	3311012	Leu	+	GTCAGGATGGCCGAGTGGTCTAAGGCGCTGCGTTCAGGTCGCAGTCTACTCTGTAGGCGTGGGTTCGAATCCCACTTCTGACA
der	scaffold_4784	FBgn0252103	1914660	1914731	1914660	1914731	Cys	+	GGGGGCATAGCTCAGGGGTAGAGCGTTCGACTGCAGATCGACAGGTCCCTGGTTCAAATCCGGGTGCCCCCT
der	scaffold_4845	FBgn0252200	16498716	16498789	16498716	16498789	Ile	-	GGCCCATTAGCTCAGTTGGTTAGAGCGTCGTGCTAATAACGCGAAGGTCGCGGGTTCGATCCCCTCATGGGCCA
der	scaffold_4784	FBgn0252113	3305755	3305837	3305755	3305837	Leu	+	GTCAGGATGGCCGAGTGGTCTAAGGCGCTGCGTTCAGGTCGCAGTCTACTCTGTAGGCGTGGGTTCGAATCCCACTTCTGACA
der	scaffold_4820	FBgn0252152	9855089	9855170	9855089	9855170	Ser	-	GACGAGGTGGCCGAGAGGTTAAGGCGTTGGACTGCTAATCCAATGTGCTCTGCACGCGTGGGTTCGAATCCCATCCTCGTCG
der	scaffold_4845	FBgn0252188	12810489	12810570	12810489	12810570	Leu	-	GGTAGCGTGGCCGAGCGGTCTAAGGCGCTGGTTTAAGGCACCAGTCTCCTCGGAGGCGTGGGTTCGAATCCCACCGCTGCCA
der	scaffold_4929	FBgn0252263	18589384	18589457	18589384	18589457	Ile	-	GGCCCATTAGCTCAGTTGGTTAGAGCGTCGTGCTAATAACGCGAAGGTCGCGGGTTCGATCCCCTCATGGGCCA
der	scaffold_4770	FBgn0252091	17615846	17615919	17615846	17615919	Asn	+	GCCTCCGTGGCGCAATTGGTTAGCGCGTTCGGCTGTTAACCGAAAGGTTGGTGGTTCGAGTCCACCCGGGGGCG
der	scaffold_4784	FBgn0252107	3104688	3104759	3104688	3104759	Cys	+	GGGGATATAGCTCAGTGGTAGAGCATTCGACTGCAGATCGAGAGGTCCCCGGTTCAAACCCGGGTGTCCCCT
der	scaffold_4770	FBgn0252087	17614356	17614428	17614356	17614428	Arg	+	GGTCCTGTGGCGCAATGGATAACGCGTCTGACTACGGATCAGAAGATTCCAGGTTCGACTCCTGGCAGGATCG
der	scaffold_4845	FBgn0252174	10267226	10267296	10267226	10267296	Gly	+	GCATCGGTGGTTCAGTGGTAGAATGCTCGCCTGCCACGCGGGCGGCCCGGGTTCGATTCCCGGCCGATGCA
der	scaffold_4770	FBgn0252077	12008666	12008738	12008666	12008738	Phe	-	GCCGAAATAGCTCAGTTGGGAGAGCGTTAGACTGAAGATCTAAAGGTCCCCGGTTCAATCCCGGGTTTCGGCA
der	scaffold_4845	FBgn0252213	18501536	18501607	18501536	18501607	Thr	-	GCCTCTTTAGCTCAGTGGCAGAGCACTGGTCTTGTAAACCAGGGGTCGTGAGTTCAATCCTCACAGGAGGCA
der	scaffold_4845	FBgn0252219	22370743	22370814	22370743	22370814	Ala	+	GGGGACGTAGCTCAGTGGTAGAGCGCTCGCTTCGCATGTGAGAAGTCCCGGGTTCAAACCCCGGCGTCTCCA
der	scaffold_4770	FBgn0252039	3565921	3565993	3565921	3565993	Val	-	GTTTCCGTAGTGTAGCGGTTATCACGTGTGCTTCACACGCACAAGGTCCCCGGTTCGAACCCGGGCGGGAACA
der	scaffold_4770	FBgn0252064	8186009	8186081	8186009	8186081	Ala	+	GGGGATGTAGCTCAGATGGTAGAGCGCTCGCTTAGCATGTGAGAGGTACGGGGATCGATGCCCCGCATCTCCA
der	scaffold_4784	FBgn0252097	1369168	1369239	1369168	1369239	Glu	+	TCCCATATTGTCTAGTGGTTAGGATATCCGGCTCTCACCCGGAAGGCCCGGGTTCAATTCCCGGTATGGGAA
der	scaffold_4690	FBgn0252014	12920851	12920932	12920851	12920932	Ser	+	GCAGTCGTGGCCGAGTGGTTAAGGCGTCTGACTCGAAATCAGATTCCCTCTGGGAGCGTAGGTTCGAATCCTACCGGCTGCG
der	scaffold_4770	FBgn0252041	4940973	4941044	4940973	4941044	Thr	-	GCCTCTTTAGCTCAGTGGTAGAGCGTTGGTCTCGTAAACCAAAGGCCGTGAGTTCAACCCTCACAGGAGGCA
der	scaffold_4770	FBgn0252052	8147817	8147889	8147817	8147889	Ala	+	GGGGATGTAGCTCAGATGGTAGAGCGCTCGCTTAGCATGTGAGAGGTACGGGGATCGATGCCCCGCATCTCCA
der	scaffold_4929	FBgn0252227	2056859	2056930	2056859	2056930	Gln	-	GGTTCTATGGTGTAATGGTTAGCACTCAGGACTCTGAATCCTGCGATCCGAGTTCAAATCTCGGTAGAACCT
der	scaffold_4770	FBgn0252045	6044969	6045041	6044969	6045041	Ala	-	GGGGATGTAGCTCAGATGGTAGAGCGCTCGCTTAGCATGTGAGAGGTACGGGGATCGATGCCCCGCATCTCCA
der	scaffold_4929	FBgn0252258	15715919	15715991	15715919	15715991	Arg	+	GCCCCAGTGGCCTAATGGATAAGGCATCGGCCTCCTAAGCCGGGGATTGTGGGTTCGAGTCCCATCTGGGGTA
der	scaffold_4929	FBgn0252235	4502797	4502868	4502797	4502868	Trp	-	GACTCCGTGGCGCAACGGTAGCGCGTCCGACTCCAGATCGGAAGGTTGCGTGTTCAAATCACGTCGGGGTCA
der	scaffold_4845	FBgn0252187	12571790	12571861	12571790	12571861	Ala	+	GGGGATGTAGCTCAGTGGTAGAGCGCTCGCTTTGCATGTGAGAGGCCCCGGGTTCAATCCCCGGCATCTCCA
der	scaffold_4770	FBgn0252068	8188480	8188552	8188480	8188552	Val	-	GTTTTCGTAGTGTAGTGGTTATCACGTGTGCTTCACACGCACAAGGTCCCCGGTTCGAACCCGGGCGAAAACA
der	scaffold_4784	FBgn0252136	21522304	21522375	21522304	21522375	Cys	-	GGGGGTGTAGCTCAGAAGTAGAGCATTCGACCACAGATCGAGAGGTCCCCGGTTCGAATCCGGGTGCCCCTT
der	scaffold_4784	FBgn0252116	3311155	3311237	3311155	3311237	Leu	+	GTCAGGATGGCCGAGTGGTCTAAGGCGCTGCGTTCAGGTCGCAGTCTACTCTGTAGGCGTGGGTTCGAATCCCACTTCTGACA
der	scaffold_4820	FBgn0252144	7308969	7309040	7308969	7309040	Asp	-	TCCTCGATAGTATAGTGGTTAGTATCCCCGCCTGTCACGCGGGAGACCGGGGTTCAATTCCCCGTCGGGGAG
der	scaffold_4784	FBgn0252100	1387237	1387308	1387237	1387308	Glu	+	TCCCATATTGTCTAGTGGTTAGGATATCCGGCTCTCACCCGGAAGGCCCGGGTTCAATTCCCGGTATGGGAA
der	scaffold_4845	FBgn0252220	22371284	22371355	22371284	22371355	Ala	+	GGGGACGTAGCTCAGTGGTAGAGCGCTCGCTTCGCATGTGAGAAGTCCCGGGTTCAAACCCCGGCGTCTCCA
der	scaffold_4690	FBgn0252027	17705983	17706077	17705983	17706077	Tyr	-	CCTTCGATAGCTCAGTTGGTAGAGCGGTGGACTGTAGATCCATAGGTCGCTGGTTCAAATCCGGCTCGAAGGA
der	scaffold_4929	FBgn0252282	20303463	20303535	20303463	20303535	Arg	-	GGTCCTGTGGCGCAATGGATAACGCGTCTGACTACGGATCAGAAGATTCCAGGTTCGACTCCTGGCAGGATCG
der	scaffold_4784	FBgn0252120	8041086	8041158	8041086	8041158	Val	-	GGTTCCATAGTGTAGCGGTTATCACGTCTGCTTTACACGCAGAAGGTCTCCGGTTCGATCCCGGATGGAACCA
der	scaffold_4770	FBgn0252083	17091308	17091401	17091308	17091401	Tyr	+	CCTTCGATAGCTCAGTTGGTAGAGCGGTGGACTGTAGATCCATAGGTCGCTGGTTCAAATCCGGCTCGAAGGA
der	scaffold_4929	FBgn0252252	9209786	9209857	9209786	9209857	Asp	+	TCCTCGATAGTATAGTGGTTAGTATCCCCGCCTGTCACGCGGGAGACCGGGGTTCAATTCCCCGTCGGGGAG
der	scaffold_4845	FBgn0252177	10693521	10693592	10693521	10693592	Trp	-	GACTCCGTGGCGCAACGGTAGCGCGTCTGACTCCAGATCAGAAGGTTGCGTGTTCAAATCACGTCGGGGTCA
der	scaffold_4845	FBgn0252286	18550621	18550706	18550621	18550706	SeC(e)	+	GCCCCACTGAGCTTCGGTGGTCCGGGGTGCGGACTTCAAATCCGTAGTCGATTAGCGTCGAAGTGGTTCGATTCCACCTGGGGGGC
der	scaffold_4929	FBgn0252237	5319687	5319758	5319687	5319758	Asp	-	TCCTCGATAGTATAGTGGTTAGTATCCCCGCCTGTCACGCGGGAGACCGGGGTTCAATTCCCCGTCGGGGAG
der	scaffold_4784	FBgn0252122	11772328	11772399	11772328	11772399	Gln	-	GGTTCTATGGTGTAATGGTTAGCACTCTGGACTTTGAATCCAGCGATCCGAGTTCAAATCTCGGTAGAACCT
der	scaffold_4820	FBgn0252143	7308744	7308815	7308744	7308815	Asp	+	TCCTCGATAGTATAGTGGTTAGTATCCCCGCCTGTCACGCGGGAGACCGGGGTTCAATTCCCCGTCGGGGAG
der	scaffold_4929	FBgn0252266	19714747	19714819	19714747	19714819	Lys	+	GCCCGGCTAGCTCAGTCGGTAGAGCATGAGACTCTTAATCTCAGGGTCGTGGGTTCGAGCCCCACGTTGGGCG
der	scaffold_4845	FBgn0252204	17568014	17568085	17568014	17568085	His	-	GCCGTGATCGTCTAGTGGTTAGGACCCCACGTTGTGGCCGTGGTAACCCAGGTTCGAATCCTGGTCACGGCA
der	scaffold_4845	FBgn0252158	9500615	9500696	9500615	9500696	Ser	+	GCAGTCGTGGCCGAGTGGTTAAGGCGTCTGACTCGAAATCAGATTCCCTCTGGGAGCGTAGGTTCGAATCCTACCGGCTGCG
der	scaffold_4770	FBgn0252042	4941421	4941492	4941421	4941492	Thr	-	GCCTCTTTAGCTCAGTGGTAGAGCGTTGGTCTCGTAAACCAAAGGCCGTGAGTTCAACCCTCACAGGAGGCA
der	scaffold_4690	FBgn0252024	15564567	15564639	15564567	15564639	Phe	-	GCCGAAATAGCTCAGTTGGGAGAGCGTTAGACTGAAGATCTAAAGGTCCCCGGTTCAATCCCGGGTTTCGGCA
der	scaffold_4770	FBgn0252046	6045816	6045888	6045816	6045888	Val	-	GTTTCCGTAGTGTAGCGGTTATCACGTGTGCTTCACACGCACAAGGTCCCCGGTTCGAACCCGGGCGGGAACA
der	scaffold_4929	FBgn0252233	3212530	3212611	3212530	3212611	Ser	+	GCAGTCGTGGCCGAGCGGTTAAGGCGTCTGACTAGAAATCAGATTCCCTCTGGGAGCGTAGGTTCGAATCCTACCGACTGCG
der	scaffold_4690	FBgn0252009	8773557	8773628	8773557	8773628	Pro	+	GGCTCGTTGGTCTAGAGGTATGATTCTCGCTTCGGGTGCGAGAGGTCCCGGGTTCAATTCCCGGACGAGCCC
der	scaffold_4770	FBgn0252036	3542310	3542382	3542310	3542382	Val	+	GTTTCCGTAGTGTAGCGGTTATCACGTGTGCTTCACACGCACAAGGTCCCCGGTTCGAACCCGGGCGGGAACA
der	scaffold_4845	FBgn0252212	18501023	18501094	18501023	18501094	Thr	+	GCCTCTTTAGCTCAGTGGCAGAGCACTGGTCTTGTAAACCAGGGGTCGTGAGTTCAATCCTCACAGGAGGCA
der	scaffold_4845	FBgn0252182	11212825	11212896	11212825	11212896	Trp	-	GACTCCGTGGCGCAACGGTAGCGCGTCCGACTCCAGATCGGAAGGTTGCGTGTTCAAATCACGTCGGGGTCA
der	scaffold_4784	FBgn0252094	783585	783684	783585	783684	Ile	+	GCTCCAGTGGCGCAATTGGTTAGCGTACGGTACTTATAATGCCGTGGTTGTGAGTTCGAGCCTCACCTGGAGCA
der	scaffold_4770	FBgn0252051	8137604	8137676	8137604	8137676	Ala	-	GGGGATGTAGCTCAGATGGTAGAGCCCTCGCTTAGCATGTGAGAGGTACGGGGATCGATGCCCCGCATCTCCA
der	scaffold_4929	FBgn0252262	18070283	18070365	18070283	18070365	Leu	-	GTCAGGATGGCCGAGTGGTCTAAGGCGCTGCGTTCAGGTCGCAGTCTACTCTGTAGGCGTGGGTTCGAATCCCACTTCTGACA
der	scaffold_4845	FBgn0252169	9809833	9809904	9809833	9809904	Glu	+	TCCCATATTGTCTAGTGGTTAGGATACCCGGCTCTCACCCGGGAGGCCCGGGTTCAATTCCCGGTATGGGAA
der	scaffold_4784	FBgn0252132	15305726	15305797	15305726	15305797	Pro	-	GGCTCGTTGGTCTAGAGGTATGATTCTCGCTTCGGGTGCGAGAGGTCCCGGGTTCAATTCCCGGACGAGCCC
der	scaffold_4845	FBgn0252171	9852306	9852378	9852306	9852378	Lys	+	GCCCGGCTAGCTCAGTCGGTAGAGCATGAGACTCTTAATCTCAGGGTCGTGGGTTCGAGCCCCACGTTGGGCG
der	scaffold_4845	FBgn0252199	16497938	16498011	16497938	16498011	Ile	-	GGCCCATTAGCTCAGTTGGTTAGAGCGTCGTGCTAATAACGCGAAGGTCGCGGGTTCGATCCCCTCATGGGCCA
der	scaffold_4690	FBgn0252020	12988029	12988110	12988029	12988110	Ser	-	GCAGTCGTGGCCGAGTGGTTAAGGCGTCTGACTCGAAATCAGATTCCCTCTGGGAGCGTAGGTTCGAATCCTACCGGCTGCG
der	scaffold_4784	FBgn0252125	13215398	13215469	13215398	13215469	Pro	+	GGCTCGTTGGTCTAGGGGTATGATTTCCGCTTAGGGTGCGGGAGGTCCCGGGTTCAAATCCCGGACGAGCCC
der	scaffold_4770	FBgn0252044	6033572	6033645	6033572	6033645	Thr	-	GGCGCCGTGGCTTAGTTGGTTAAAGCGCCTGTCTAGTAAACAGGAGATCGTGAGTTCGAATCTCGCCGGGGCCT
der	scaffold_4770	FBgn0252028	1482984	1483056	1482984	1483056	Arg	+	GACCGTGTGGCCTAAAGGATAAGGCGTCGGACTTCGAATCCGAAGATTGCAGGTTCGAGTCCTGTCACGGTCG
der	scaffold_4929	FBgn0252269	20272741	20272813	20272741	20272813	Arg	-	GGTCCTGTGGCGCAATGGATAACGCGTCTGACTACGGATCAGAAGATTCCAGGTTCGACTCCTGGCAGGATCG
der	scaffold_4845	FBgn0252161	9593206	9593277	9593206	9593277	His	-	GCCGTGATCGTCTAGTGGTTAGGACCCCACGTTGTGGCCGTGGTAACCCAGGTTCGAATCCTGGTCACGGCA
der	scaffold_4845	FBgn0252189	12811818	12811899	12811818	12811899	Leu	+	GGTAGCGTGGCCGAGCGGTCTAAGGCGCTGGTTTAAGGCACCAGTCTCCTCGGAGGCGTGGGTTCGAATCCCACCGCTGCCA
der	scaffold_4784	FBgn0252095	1368571	1368642	1368571	1368642	Glu	+	TCCCATATTGTCTAGTGGTTAGGATATCCGGCTCTCACCCGGAAGGCCCGGGTTCAATTCCCGGTATGGGAA
der	scaffold_4690	FBgn0252022	12988642	12988714	12988642	12988714	Arg	-	GACCGTGTGGCCTAATGGATAAGGCGTCGGACTTCGGATCCGAAGATTGCAGGTTCGAGTCCTGTCACGGTCG
der	scaffold_4784	FBgn0252109	3105228	3105300	3105228	3105300	Lys	-	GCCCGGCTAGCTCAGTCGGTAGAGCATGAGACTCTTAATCTCAGGGTCGTGGGTTCGAGCCCCACGTTGGGCG
der	scaffold_4929	FBgn0252229	2079133	2079203	2079133	2079203	Gly	+	GCATCGGTGGTTCAGTGGTAGAATGCTCGCCTGCCACGCGGGCGGCCCGGGTTCGATTCCCGGCCGATGCA
der	scaffold_4929	FBgn0252241	6276049	6276119	6276049	6276119	Gly	-	GCATCGGTGGTTCAGTGGTAGAATGCTCGCCTGCCACGCGGGCGGCCCGGGTTCGATTCCCGGCCGATGCA
der	scaffold_4820	FBgn0252151	9854829	9854910	9854829	9854910	Ser	+	GACGAGGTGGCCGAGAGGTTAAGGCGTTGGACTGCTAATCCAATGTGCTCTGCACGCGTGGGTTCGAATCCCATCCTCGTCG
der	scaffold_4820	FBgn0252148	8618472	8618592	8618472	8618592	Leu	+	GTCAGGATGGCCGAGCGGTCTAAGGCGCCAGACTCAAGTTCTGGTCCTCTCTGAGGGCGTGGGTTCGAATCCCACTTCTGACA
der	scaffold_4770	FBgn0252078	13467075	13467146	13467075	13467146	Thr	+	GCCTCTTTAGCTCAGTGGCAGAGCACTGGTCTTGTAAACCAGGGGTCGTGAGTTCAATCCTCACAGGAGGCA
der	scaffold_4784	FBgn0252106	3104159	3104230	3104159	3104230	Cys	+	GGGGATATAGCTCAGTGGTAGAGCATTCGACTGCAGATCGAGAGGTCCCCGGTTCAAACCCGGGTGTCCCCT
der	scaffold_4845	FBgn0252157	8849575	8849656	8849575	8849656	Leu	+	GGTAGCGTGGCCGAGCGGTCTAAGGCGCTGGTTTAAGGCACCAGTCTCCTCGGAGGCGTGGGTTCGAATCCCACCGCTGCCA
der	scaffold_4770	FBgn0252065	8186207	8186278	8186207	8186278	Pro	-	GGCTCAATGGTCTAGGGGTATGATTCTCGCTTTGGGTGCGAGAGGTCCCGGGTTCAAATCCCGGTTGAGCCC
der	scaffold_4845	FBgn0252196	16491815	16491888	16491815	16491888	Ile	-	GGCCCATTAGCTCAGCTGGTTAGAGCGTCGTGCTAATAACGCGAAGGTCGCGGGTTCGATCCCCTCATGGGCCA
der	scaffold_4845	FBgn0252202	16499628	16499748	16499628	16499748	Leu	+	GTCAGGATGGCCGAGCGGTCTAAGGCGCCAGACTCAAGTTCTGGTCCTCTCTGAGGGCGTGGGTTCGAATCCCACTTCTGACA
der	scaffold_4929	FBgn0252259	15848453	15848525	15848453	15848525	Arg	+	GCCCCAGTGGCCTAATGGATAAGGCATCGGCCTCCTAAGCCGGGGATTGTGGGTTCAAGTCCCACCTGGGGTT
der	scaffold_4784	FBgn0252138	22479231	22479302	22479231	22479302	Glu	-	TCCCATATTGTCTAGTGGTTAGGATACCCGGCTCTCACCCGGGAGGCCCGGGTTCAATTCCCGGTATGGGAA
der	scaffold_4770	FBgn0252081	16894804	16894876	16894804	16894876	Arg	-	GACCGTGTGGCCTAATGGATAAGGCGTCGGACTTCGGATCCGAAGATTGCAGGTTCGAGTCCTGTCACGGTCG
der	scaffold_4784	FBgn0252137	22474618	22474700	22474618	22474700	Leu	+	GTCAGGATGGCCGAGTGGTCTAAGGCGCTGCGTTCAGGTCGCAGTCTACTCTGTAGGCGTGGGTTCGAATCCCACTTCTGACA
der	scaffold_4770	FBgn0252060	8176922	8176994	8176922	8176994	Val	+	GTTTCCGTGGTGTAGTGGTTATCACATCCGCCTAACACGCGGAAGGCCCCCGGTTCAATCCCGGGCGGAAACA
der	scaffold_4929	FBgn0252280	20292571	20292644	20292571	20292644	Asn	+	GCCTCCGTGGCGCAATTGGTTAGCGCGTTCGGCTGTTAACCGAAAGGTTGGTGGTTCGAGTCCACCCGGGGGCG
der	scaffold_4770	FBgn0252086	17119260	17119352	17119260	17119352	Tyr	+	CCTTCGATAGCTCAGTTGGTAGAGCGGTGGACTGTAGATCCATAGGTCGCTGGTTCAAATCCGGCTCGAAGGA
der	scaffold_4929	FBgn0252245	6356380	6356451	6356380	6356451	Pro	+	GGCTCGTTGGTCTAGGGGTATGATTTCCGCTTAGGGTGCGGGAGGTCCCGGGTTCAAATCCCGGACGAGCCC
der	scaffold_4845	FBgn0252203	16500073	16500146	16500073	16500146	Ile	+	GGCCCATTAGCTCAGTTGGTTAGAGCGTCGTGCTAATAACGCGAAGGTCGCGGGTTCGATCCCCTCATGGGCCA
der	scaffold_4845	FBgn0252165	9806898	9806969	9806898	9806969	Met	+	AGCAGAGTGGCGCAGTGGAAGCGTGCTGGGCCCATAACCCAGAGGTCCGAGGATCGAAACCTTGCTCTGCTA
der	scaffold_4690	FBgn0252019	12987254	12987326	12987254	12987326	Arg	-	GACCGTGTGGCCTAATGGATAAGGCGTCGGACTTCGGATCCGAAGATTGCAGGTTCGAGTCCTGTCACGGTCG
der	scaffold_4845	FBgn0252185	11869258	11869329	11869258	11869329	Gly	-	GCGTCGGTGGTGTAATGGTCAGCATAGTTGCCTTCCAAGCAGTTGATCCGGGTTCGATTCCCGGCCGACGCA
der	scaffold_4770	FBgn0252082	16895828	16895900	16895828	16895900	Arg	-	GACCGTGTGGCCTAATGGATAAGGCGTCGGACTTCGGATCCGAAGATTGCAGGTTCGAGTCCTGTCACGGTCG
der	scaffold_4784	FBgn0252110	3105878	3105949	3105878	3105949	Cys	+	GGGGATATAGCTCAGTGGTAGAGCATTCGACTGCAGATCGAGAGGTCCCCGGTTCAAACCCGGGTGTCCCCT
der	scaffold_4820	FBgn0252147	8120341	8120424	8120341	8120424	Leu	-	GCCAGGTTGGCCGAGCGGTCTAAGGCGCCAGATTTAAGCTCTGGTTCTCGAGAGAGAGCGTGGGTTCGAACCCCACACCTGGCA
der	scaffold_4929	FBgn0252226	2056628	2056699	2056628	2056699	Gln	-	GGTTCCATGGTGTAATGGTTAGCACTCAGGACTCTGAATCCTGCGATCCGAGTTCAAATCTCGGTGGAACCT
der	scaffold_4929	FBgn0252265	19610383	19610456	19610383	19610456	Thr	+	GGCGCCGTGGCTTAGTTGGTTAAAGCGCCTGTCTAGTAAACAGGAGATCGTGAGTTCGAATCTCGCCGGGGCCT
der	scaffold_4770	FBgn0252069	9411412	9411493	9411412	9411493	Ser	-	GACGAGGTGGCCGAGAGGTTAAGGCGTTGGACTGCTAATCCAATGTGCTCTGCACGCGTGGGTTCGAATCCCATCCTCGTCG
der	scaffold_4784	FBgn0252112	3303536	3303618	3303536	3303618	Leu	+	GTCAGGATGGCCGAGTGGTCTAAGGCGCTGCGTTCAGGTCGCAGTCTACTCTGTAGGCGTGGGTTCGAATCCCACTTCTGACA
der	scaffold_4845	FBgn0252172	10040918	10040990	10040918	10040990	Arg	-	GCCCCAGTGGCCTAATGGATAAGGCATCGGCCTCCTAAGCCGGGGATTGTGGGTTCGAGTCCCATCTGGGGTA
der	scaffold_4845	FBgn0252190	13750799	13750870	13750799	13750870	Glu	-	TCCCATATGGTCTAGTGGCTAGGATATCTGGCTTTCACCCAGAAGGCCCGGGTTCGATTCCCGGTATGGGAA
der	scaffold_4929	FBgn0252222	1983641	1983711	1983641	1983711	Gly	-	GCATCGGTGGTTCAGTGGTAGAATGCTCGCCTGCCACGCGGGCGGCCCGGGTTCGATTCCCGGCCGATGCA
der	scaffold_4845	FBgn0252186	12571341	12571412	12571341	12571412	Ala	-	GGGGATGTAGCTCAGTGGTAGAGCGCTCGCTTTGCATGTGAGAGGCCCCGGGTTCAATCCCCGGCATCTCCA
der	scaffold_4845	FBgn0252221	22371552	22371623	22371552	22371623	Ala	+	GGGGACGTAGCTCAGTGGTAGAGCGCTCGCTTCGCATGTGAGAAGTCCCGGGTTCAAACCCCGGCGTCTCCA
der	scaffold_4929	FBgn0252278	20291589	20291662	20291589	20291662	Asn	+	GCCTCCGTGGCGCAATTGGTTAGCGCGTTCGGCTGTTAACCGAAAGGTTGGTGGTTCGAGTCCACCCGGGGGCG
der	scaffold_4770	FBgn0252079	13588977	13589048	13588977	13589048	Thr	-	GCCTCTTTAGCTCAGTGGCAGAGCACTGGTCTTGTAAACCAGGGGCCGTGAGTTCAATTCTCACAGGAGGCA
der	scaffold_4784	FBgn0252121	11188944	11189015	11188944	11189015	Asp	+	TCCTCGATAGTATAGTGGTTAGTATCCCCGCCTGTCACGCGGGAGACCGGGGTTCAATTCCCCGTCGGGGAG
der	scaffold_4845	FBgn0252211	18253965	18254037	18253965	18254037	Arg	+	GTCCCTTTGGCGCAGAGGATAGCGCGTTGGACTTCTAATCCAAAGGTCGCGGGTTCGATCCCCGCAAGGGATG
der	scaffold_4784	FBgn0252126	13217085	13217209	13217085	13217209	Leu	+	GTCAGGATGGCCGAGCGGTCTAAGGCGCCAGACTCAAGTTCTGGTCCTCTCTGAGGGCGTGGGTTCGAATCCCACTTCTGACA
der	scaffold_4929	FBgn0252236	5319312	5319383	5319312	5319383	Asp	+	TCCTCGATAGTATAGTGGTTAGTATCCCCGCCTGTCACGCGGGAGACCGGGGTTCAATTCCCCGTCGGGGAG
der	scaffold_4929	FBgn0252249	9136636	9136707	9136636	9136707	Asp	-	TCCTCGATAGTATAGTGGTTAGTATCCCCGCCTGTCACGCGGGAGACCGGGGTTCAATTCCCCGTCGGGGAG
der	scaffold_4929	FBgn0252251	9166755	9166827	9166755	9166827	Phe	+	GCCGAAATAGCTCAGTTGGGAGAGCGTTAGACTGAAGATCTAAAGGTCCCCGGTTCAATCCCGGGTTTCGGCA
der	scaffold_4929	FBgn0252287	20282049	20282122	20282049	20282122	Asn	-	GCCTCCGTGGCGCAATTGATTAGCGTGTTCGACTGTTAACCAACATTTTGGTGGTTCCAGTCCACCCGGGGGCG
der	scaffold_4845	FBgn0252176	10693301	10693372	10693301	10693372	Trp	+	GACTCCGTGGCGCAACGGTAGCGCGTCTGACTCCAGATCAGAAGGTTGCGTGTTCAAATCACGTCGGGGTCA
der	scaffold_4845	FBgn0252208	17570808	17570879	17570808	17570879	His	+	GCCGTGATCGTCTAGTGGTTAGGACCCCACGTTGTGGCCGTGGTAACCCAGGTTCGAATCCTGGTCACGGCA
der	scaffold_4845	FBgn0252215	18512875	18512946	18512875	18512946	Thr	-	GCCTCTTTAGCTCAGTGGCAGAGCACTGGTCTTGTAAACCAGGGGTCGTGAGTTCAATCCTCACAGGAGGCA
der	scaffold_4929	FBgn0252254	9274903	9274974	9274903	9274974	Asp	+	TCCTCGATAGTATAGTGGTTAGTATCCCCGCCTGTCACGCGGGAGACCGGGGTTCAATTCCCCGTCGGGGAG
der	scaffold_4784	FBgn0252117	3343333	3343405	3343333	3343405	Ala	+	GGGGATGTAGCTCAGATGGTAGAGCGCTCGCTTAGCATGTGAGAGGTACGGGGATCGATGCCCCGCATCTCCA
der	scaffold_4845	FBgn0252170	9810277	9810348	9810277	9810348	Glu	+	TCCCATATTGTCTAGTGGTTAGGATACCCGGCTCTCACCCGGGAGGCCCGGGTTCAATTCCCGGTATGGGAA
der	scaffold_4770	FBgn0252033	2897997	2898069	2897997	2898069	Lys	-	GCCCGGATAGCTCAGTCGGTAGAGCATTGGACTTTTAATCCAAGGGTCCAGGGTTCAAGTCCCTGTTCGGGCG
der	scaffold_4770	FBgn0252063	8183647	8183719	8183647	8183719	Ala	-	GGGGATGTAGCTCAGATGGTAGAGCGCTCGCTTAGCATGTGAGAGGTACGGGGATCGATGCCCCGCATCTCCA
der	scaffold_4690	FBgn0252010	10068389	10068460	10068389	10068460	Pro	+	GGCTCGTTGGTCTAGGGGTATGATTCTCGCTTCGGGTGCGAGAGGTCCCGGGTTCAACTCCCGGACGAGCCC
der	scaffold_4770	FBgn0252080	15503112	15503193	15503112	15503193	Ser	+	GACGAGGTGGCCGAGAGGTTAAGGCGTTGGACTGCTAATCCAATGTGCTCTGCACGCGTGGGTTCGAATCCCATCCTCGTCG
der	scaffold_4690	FBgn0252283	17706245	17706339	17706245	17706339	Tyr	+	CCTTCGATAGCTCAGTTGGTAGAGCGGTGGACTGTAGATGCATAGGTCGCTGGTTCAAATCGGGGTCGCAGGA
der	scaffold_4929	FBgn0252225	2055512	2055583	2055512	2055583	Gln	+	GGTTCCATGGTGTAATGGTTAGCACTCAGGACTCTGAATCCTGCGATCCGAGTTCAAATCTCGGTGGAACCT
der	scaffold_4784	FBgn0252099	1386989	1387060	1386989	1387060	Glu	+	TCCCATATTGTCTAGTGGTTAGGATATCCGGCTCTCACCCGGAAGGCCCGGGTTCAATTCCCGGTATGGGAA
der	scaffold_4770	FBgn0252072	11672332	11672404	11672332	11672404	Phe	+	GCCGAAATAGCTCAGTTGGGAGAGCGTTAGACTGAAGATCTAAAGGTCCCCGGTTCAATCCCGGGTTTCGGCA
der	scaffold_4845	FBgn0252179	11190847	11190917	11190847	11190917	Gly	+	GCATCGGTGGTTCAGTGGTAGAATGCTCGCCTGCCACGCGGGCGGCCCGGGTTCGATTCCCGGCCGATGCA
der	scaffold_4929	FBgn0252261	17199956	17200028	17199956	17200028	Lys	+	GCCCGGGTAGCTCAGTCGGTAGAGCATTGGACTTTTAATCCAAGGGTCCAGGGTTCAAGTCCCTGCTCGGGCG
der	scaffold_4929	FBgn0252253	9270677	9270748	9270677	9270748	Asp	+	TCCTCGATAGTTTAGTGGTTAGTATCCCCGCCTGTCACGCGGGAGACCGGGGTTCAATTCCCCGTCGGGGAG
der	scaffold_4845	FBgn0252181	11211459	11211530	11211459	11211530	Trp	+	GACTCCGTGGCGCAACGGTAGCGCGTCCGACTCCAGATCGGAAGGTTGCGTGTTCAAATCACGTCGGGGTCA
der	scaffold_4784	FBgn0252108	3104921	3104993	3104921	3104993	Lys	+	GCCCGGCTAGCTCAGTCGGTAGAGCATGAGACTCTTAATCTCAGGGTCGTGGGTTCGAGCCCCACGTTGGGCG
der	scaffold_4929	FBgn0252274	20280624	20280696	20280624	20280696	Lys	+	GCCCGGCTAGCTCAGTCGGTAGAGCATGAGACTCTTAATCTCAGGGTCGTGGGTTCGAGCCCCACGTTGGGCG
der	scaffold_4784	FBgn0252092	756042	756113	756042	756113	Met	-	AGCAGAGTGGCGCAGTGGAAGCGTGCTGGGCCCATAACCCAGAGGTCCGAGGATCGAAACCTTGCTCTGCTA
der	scaffold_4929	FBgn0252230	2223885	2223957	2223885	2223957	Arg	+	GGCTGTGTAGCCTAATGGATAAGGCGTCGGATTTCTGATCCGAAGATTGCGGGTTCGAGTCCCGTCATGGTCG
der	scaffold_4690	FBgn0252012	12919652	12919733	12919652	12919733	Ser	-	GCAGTCGTGGCCGAGCGGTTAAGGCGTCTGACTAGAAATCAGATTCCCTCTGGGAGCGTAGGTTCGAATCCTACCGGCTGCG
der	scaffold_4929	FBgn0252223	2011446	2011518	2011446	2011518	Arg	+	GACCCTTTAGCGCATTGGATAGCGCGTTGGACTTCTAATCCAAAGGTGGCGGGTTCGATTCCCGCAAGGGTTG
der	scaffold_4820	FBgn0252142	5266089	5266160	5266089	5266160	Gln	+	GGTTCTATGGTGTAATGGTTAGCACTCTGGACTTTGAATCCAGCGATCCGAGTTCAAATCTCGGTAGAACCT
der	scaffold_4845	FBgn0252206	17569821	17569892	17569821	17569892	His	+	GCCGTGATCGTCTAGTGGTTAGGACCCCACGTTGTGGCCGTGGTAACCCAGGTTCGAATCCTGGTCACGGCA
der	scaffold_4929	FBgn0252260	16794665	16794735	16794665	16794735	Gly	+	GCATCGGTGGTTCAGTGGTAGAATGCTCGCCTGCCACGCGGGCGGCCCGGGTTCGATTCCCGGCCGATGCA
der	scaffold_4845	FBgn0252167	9808450	9808521	9808450	9808521	Glu	-	TCCCATATGGTCTAGTGGCTAGGATATCTGGCTTTCACCCAGAAGGCCCGGGTTCGATTCCCGGTATGGGAA
der	scaffold_4770	FBgn0252048	7180027	7180098	7180027	7180098	Pro	+	GGCTCAATGGTCTAGGGGTATGATTCTCGCTTTGGGTGCGAGAGGTCCCGGGTTCAAATCCCGGTTGAGCCC
der	scaffold_4784	FBgn0252133	16515966	16516037	16515966	16516037	Pro	+	GGCTCGTTGGTCTAGAGGTATGATTCTCGCTTCGGGTGCGAGAGGTCCCGGGTTCAATTCCCGGACGAGCCC
der	scaffold_4784	FBgn0252123	13214242	13214313	13214242	13214313	Pro	+	GGCTCGTTGGTCTAGGGGTATGATTTCCGCTTAGGGTGCGGGAGGTCCCGGGTTCAAATCCCGGACGAGCCC
der	scaffold_4820	FBgn0252149	9853936	9854017	9853936	9854017	Ser	-	GACGAGGTGGCCGAGAGGTTAAGGCGTTGGACTGCTAATCCAATGTGCTCTGCACGCGTGGGTTCGAATCCCATCCTCGTCG
der	scaffold_4770	FBgn0252050	7701153	7701224	7701153	7701224	Gly	-	GCGTCGGTGGTGTAATGGTTAGCATAGTTGCCTTCCAAGCAGTTGACCCGGGTTCGATTCCCGGCCGACGCA
der	scaffold_4845	FBgn0252209	18245984	18246056	18245984	18246056	Met	+	GCCTCGGTGGCGCAGTTGGCAGCGCGTAAGTCTCATAATCTTAAGGTCGTGAGTTCGAGCCTCACCCGGGGCA
der	scaffold_4929	FBgn0252256	9841879	9841952	9841879	9841952	Thr	-	GGCGCCGTGGCTTAGTTGGTTAAAGCGCCTGTCTAGTAAACAGGAGATCGTGAGTTCGAATCTCGCCGGGGCCT
der	scaffold_4845	FBgn0252173	10041495	10041567	10041495	10041567	Arg	+	GCCCCAGTGGCCTAATGGATAAGGCATCGGCCTCCTAAGCCGGGGATTGTGGGTTCGAGTCCCATCTGGGGTA
der	scaffold_4770	FBgn0252056	8161049	8161120	8161049	8161120	Pro	-	GGCTCAATGGTCTAGGGGTATGATTCTCGCTTTGGGTGCGAGAGGTCCCGGGTTCAAATCCCGGTTGAGCCC
der	scaffold_4770	FBgn0252066	8186444	8186516	8186444	8186516	Ala	-	GGGGATGTAGCTCAGATGGTAGAGCGCTCGCTTAGCATGTGAGAGGTACGGGGATCGATGCCCCGCATCTCCA
der	scaffold_4690	FBgn0252021	12988397	12988478	12988397	12988478	Ser	-	GCAGTCGTGGCCGAGTGGTTAAGGCGTCTGACTCGAAATCAGATTCCCTCTGGGAGCGTAGGTTCGAATCCTACCGGCTGCG
der	scaffold_4770	FBgn0252054	8160101	8160173	8160101	8160173	Ala	+	GGGGATGTAGCTCAGATGGTAGAGCGCTCGCTTAGCATGTGAGAGGTACGGGGATCGATGCCCCGCATCTCCA
der	scaffold_4929	FBgn0252271	20274285	20274357	20274285	20274357	Arg	-	GGTCCTGTGGCGCAATGGATAACGCGTCTGACTACGGATCAGAAGATTCCAGGTTCGACTCCTGGCAGGATCG
der	scaffold_4770	FBgn0252070	11671865	11671937	11671865	11671937	Phe	+	GCCGAAATAGCTCAGTTGGGAGAGCGTTAGACTGAAGATCTAAAGGTCCCCGGTTCAATCCCGGGTTTCGGCA
der	scaffold_4845	FBgn0252166	9807141	9807212	9807141	9807212	Glu	-	TCCCATATGGTCTAGTGGCTAGGACGTCTGGCTTTCACCCAGGAAGCCCGGGTTCGATTCCCGGTATGGGAA
der	scaffold_4770	FBgn0252088	17614604	17614676	17614604	17614676	Arg	+	GGTCCTGTGGCGCAATGGATAACGCGTCTGACTACGGATCAGAAGATTCCAGGTTCGACTCCTGGCAGGATCG
der	scaffold_4770	FBgn0252030	2893099	2893171	2893099	2893171	Lys	+	GCCCGGATAGCTCAGTCGGTAGAGCATTGGACTTTTAATCCAAGGGTCCAGGGTTCAAGTCCCTGTTCGGGCG
der	scaffold_4820	FBgn0252141	5265838	5265909	5265838	5265909	Gln	+	GGTTCTATGGTGTAATGGTTAGCACTCTGGACTTTGAATCCAGCGATCCGAGTTCAAATCTCGGTAGAACCT
der	scaffold_4784	FBgn0252128	13437007	13437079	13437007	13437079	Val	+	GTTTCCGTGGTGTAGCGGTTATCACATCTGCCTAACACGCAGAAGGCCCCCGGTTCGATCCCGGGCGGAAACA
der	scaffold_4929	FBgn0252250	9136838	9136909	9136838	9136909	Asp	+	TCCTCGATAGTATAGTGGTTAGTATCCCCGCCTGTCACGCGGGAGACCGGGGTTCAATTCCCCGTCGGGGAG
der	scaffold_4770	FBgn0252029	2567990	2568062	2567990	2568062	Met	-	GCCTCGGTGGCGCAGTTGGCAGCGCGTAAGTCTCATAATCTTAAGGTCGTGAGTTCGAGCCTCACCTGGGGCA
der	scaffold_4929	FBgn0252279	20292247	20292320	20292247	20292320	Asn	-	GCCTCCGTGGCGCAATTGGTTAGCGCGTTCGGCTGTTAACCGAAAGGTTGGTGGTTCGAGTCCACCCGGGGGCG
der	scaffold_4770	FBgn0252075	11788500	11788573	11788500	11788573	Thr	+	GGCGCCGTGGCTTAGTTGGTTAAAGCGCCTGTCTAGTAAACAGGAGATCGTGAGTTCGAATCTCGCCGGGGCCT
der	scaffold_4770	FBgn0252040	4940463	4940534	4940463	4940534	Thr	-	GCCTCTTTAGCTCAGTGGTAGAGCGTTGGTCTCGTAAACCAAAGGCCGTGAGTTCAACCCTCACAGGAGGCA
der	scaffold_4784	FBgn0252134	18458188	18458260	18458188	18458260	Met	+	GCCTCGGTGGCGCAGTTGGCAGCGCGTAAGTCTCATAATCTTAAGGTCGTGAGTTCGAGCCTCACCCGGGGCA
der	scaffold_4845	FBgn0252156	8715182	8715252	8715182	8715252	Gly	-	GCATCGGTGGTTCAGTGGTAGAATGCTCGCCTGCCACGCGGGCGGCCCGGGTTCGATTCCCGGCCGATGCA
der	scaffold_4845	FBgn0252191	13751107	13751178	13751107	13751178	Glu	-	TCCCATATTGTCTAGTGGTTAGGATATCCGGCTCTCACCCGGAAGGCCCGGGTTCGATTCCCGGTATGGGAA
der	scaffold_4929	FBgn0252248	9075131	9075202	9075131	9075202	Asp	-	TCCTCGATAGTATAGTGGTTAGTATCCCCGCCTGTCACGCGGGAGACCGGGGTTCAATTCCCCGTCGGGGAG
der	scaffold_4770	FBgn0252059	8174977	8175049	8174977	8175049	Ala	+	GGGGATGTAGCTCAGATGGTAGAGCGCTCGCTTAGCATGTGAGAGGAACGGGGATCGATGCCCCGCATCTCCA
der	scaffold_4845	FBgn0252214	18506436	18506507	18506436	18506507	Thr	+	GCCTCTTTAGCTCAGTGGCAGAGCACTGGTCTTGTAAACCAGGGGTCGTGAGTTCAATCCTCACAGGAGGCA
der	scaffold_4929	FBgn0252275	20281808	20281881	20281808	20281881	Asn	-	GCCTCCGTGGCGCAATTGGTTAGCGCGTTCGGCTGTTAACCGAAAGGTTGGTGGTTCGAGTCCACCCGGGGGCG
der	scaffold_4820	FBgn0252150	9854336	9854417	9854336	9854417	Ser	+	GACGAGGTGGCCGAGTGGTTAAGGCGTTGGACTGCTAATCCAATGTGCTCTGCACGCGTGGGTTCGAATCCCATCCTCGTCG
der	scaffold_4929	FBgn0252268	20266085	20266157	20266085	20266157	Arg	+	GGTCCTGTGGCGCAATGGATAACGCGTCTGACTACGGATCAGAAGATTCCAGGTTCGACTCCTGGCAGGATCG
der	scaffold_4784	FBgn0252130	14637457	14637528	14637457	14637528	Met	-	AGCAGAGTGGCGCAGTGGAAGCGTGCTGGGCCCATAACCCAGAGGTCCGAGGATCGAAACCTTGCTCTGCTA
der	scaffold_4845	FBgn0252155	8714926	8714997	8714926	8714997	Trp	+	GACTCCGTGGCGCAACGGTAGCGCGTCCGACTCCAGATCGGAAGGTTGCGTGTTCAAATCACGTCGGGGTCA
der	scaffold_4770	FBgn0252053	8149226	8149298	8149226	8149298	Ala	-	GGGGATGTAGCTCAGATGGTAGAGCGCTCGCTTAGCATGTGAGAGGTACGGGGATCGATGCCCCGCATCTCCA
der	scaffold_4929	FBgn0252243	6287177	6287247	6287177	6287247	Gly	-	GCATCGGTGGTTCAGTGGTAGAATGCTCGCCTGCCACGCGGGCGGCCCGGGTTCGATTCCCGGCCGATGCA
der	scaffold_4929	FBgn0252264	19609589	19609662	19609589	19609662	Thr	+	GGCGCCGTGGCTTAGTTGGTTAAAGCGCCTGTCTAGTAAACAGGAGATCGTGAGTTCGAATCTCGCCGGGGCCT
der	scaffold_4845	FBgn0252217	20323474	20323555	20323474	20323555	Ser	+	GTTGCGGTGTCCGAGTGGTTAAGGAGATGGACTTGAAATCCATTGGGTTCTACCCGCGCAGGTTCGAATCCTGTCCGCAGCG
der	scaffold_4690	FBgn0252015	12942624	12942705	12942624	12942705	Ser	+	GCAGTCGTGGCCGAGTGGTTAAGGCGTCTGACTAGAAATCAGATTCCCTCTGGGAGCGTAGGTTCGAATCCTACCGGCTGCG
der	scaffold_4929	FBgn0252255	9275233	9275304	9275233	9275304	Asp	-	TCCTCGATAGTATAGTGGTTAGTATCCCCGCCTGTCACGCGGGAGACCGGGGTTCAATTCCCCGTCGGGGAG
der	scaffold_4784	FBgn0252105	3103908	3103979	3103908	3103979	Cys	+	GGGGATATAGCTCAGTGGTAGAGCATTCGACTGCAGATCGAGAGGTCCCCGGTTCAAACCCGGGTGTCCCCT
der	scaffold_4770	FBgn0252085	17092360	17092453	17092360	17092453	Tyr	+	CCTTCGATAGCTCAGTTGGTAGAGCGGTGGACTGTAGATCCATAGGTCGCTGGTTCAAATCCGGCTCGAAGGA
der	scaffold_4690	FBgn0252006	729221	729292	729221	729292	Gln	-	GGTTCTATGGTGTAATGGTTAGCACTCTGGACTTTGAATCCAGCGATCCGAGTTCAAATCTCGGTAGAACCT
der	scaffold_4845	FBgn0252184	11863898	11863969	11863898	11863969	Gly	-	GCGTCGGTGGTGTAATGGTCAGCATAGTTGCCTTCCAAGCAGTTGATCCGGGTTCGATTCCCGGCCGACGCA
der	scaffold_4929	FBgn0252246	8806314	8806385	8806314	8806385	Met	-	AGCAGAGTGGCGCAGTGGAAGCGTGCTGGGCCCATAACCCAGAGGTCCGAGGATCGAAACCTTGCTCTGCTA
der	scaffold_4784	FBgn0252111	3130690	3130762	3130690	3130762	Met	-	GCCTCGATGGCGCAGTTGGCAGCGCGTAAGTCTCATAATCTTAAGGTCGTGAGTTCGAGCCTCACTCGGGGCA
der	scaffold_4690	FBgn0252011	12915477	12915558	12915477	12915558	Ser	+	GCAGTCGTGGCCGAGCGGTTAAGGCGTCTGACTAGAAATCAGATTCCCTCTGGGAGCGTAGGTTCGAATCCTACCGACTGCG
der	scaffold_4820	FBgn0252146	7971687	7971770	7971687	7971770	Leu	-	GTCAGGTTGGCCGAGCGGTCTAAGGCGCCAGATTTAAGCTTTGGTTCTCGAGAGGGAGCGTGGGTTCGAACCCCACACCTGACA
der	scaffold_4770	FBgn0252038	3562502	3562574	3562502	3562574	Val	-	GTTTCCGTAGTGTAGCGGTTATCACGTGTGCTTCACACGCACAAGGTCCCCGGTTCGAACCCGGGCGGGAACA
der	scaffold_4690	FBgn0252007	1096969	1097040	1096969	1097040	Gln	+	GGTTCCATGGTGTAATGGTTAGCACTCAGGACTCTGAATCCTGCGATCCGAGTTCAAATCTCGGTGGAACCT
der	scaffold_4770	FBgn0252034	3216537	3216608	3216537	3216608	Gly	+	GCGTCGGTGGTGTAATGGTTAGCATAGTTGCCTTCCAAGCAGTTGACCCGGGTTCGATTCCCGGCCGACGCA
der	scaffold_4845	FBgn0252164	9806355	9806426	9806355	9806426	Met	-	AGCAGAGTGGCGCAGTGGAAGCGTGCTGGGCCCATAACCCAGAGGTCCGAGGATCGAAACCTTGCTCTGCTA
der	scaffold_4845	FBgn0252195	16392829	16392901	16392829	16392901	Lys	+	GCCCGGCTAGCTCAGTCGGTAGAGCATGAGACTCTTAATCTCAGGGTCGTGGGTTCGAGCCCCACGTTGGGCG
der	scaffold_4929	FBgn0252240	6275734	6275804	6275734	6275804	Gly	-	GCATCGGTGGTTCAGTGGTAGAATGCTCGCCTGCCACGCGGGCGGCCCGGGTTCGATTCCCGGCCGATGCA
dgr	scaffold_15112	FBgn0252868	2182438	2182509	2182438	2182509	Glu	+	TCCCATATGGTCTAGTGGCTAGGATATCTGGCTTTCACCCAGAAGGCCCGGGTTCGATTCCCGGTATGGGAA
dgr	scaffold_14906	FBgn0252774	12177657	12177729	12177657	12177729	Ala	+	GGGGATGTAGCTCAGATGGTAGAGCGCTCGCTTAGCATGTGAGAGGTACGGGGATCAATGCCCCGCATCTCCA
dgr	scaffold_15110	FBgn0252832	11188097	11188168	11188097	11188168	Cys	+	GGGGGTATAGCTCAGGGGTAGAGCATTCGACTGCAGATCGAGAGGTCCCCGGTTCAAATCCGGGTGCCCCCT
dgr	scaffold_15245	FBgn0252946	7464594	7464666	7464594	7464666	Met	+	GCCTCGGTGGCGCAGTTGGCAGCGCGTAAGTCTCATAATCTTAAGGTCGTGAGTTCGAGCCTCACCCGGGGCA
dgr	scaffold_15112	FBgn0252859	1499832	1499903	1499832	1499903	His	-	GCCGTGATCGTCTAGTGGTTAGGACCCCACGTTGTGGCCGTGGTAACCCAGGTTCGAATCCTGGTCACGGCA
dgr	scaffold_15081	FBgn0252813	1400137	1400218	1400137	1400218	Ser	+	GCAGTCGTGGCCGAGTGGTTAAGGCGTCTGACTCGAAATCAGATTCCCTCTGGGAGCGTAGGTTCGAGTCCTACCGGCTGCG
dgr	scaffold_15110	FBgn0252844	15830187	15830258	15830187	15830258	Glu	-	TCCCATATTGTCTAGTGGTTAGGATACCCGGCTCTCACCCGGGAGGCCCGGGTTCAATTCCCGGTATGGGAA
dgr	scaffold_14906	FBgn0252758	4218572	4218694	4218572	4218694	Leu	+	GTCAGGATGGCCGAGCGGTCTAAGGCGCCAGACTCAAGTTCTGGTCCTCTCTGAGGGCGTGGGTTCGAATCCCACTTCTGACA
dgr	scaffold_15110	FBgn0252826	4610721	4610816	4610721	4610816	Ile	-	GCTCCAGTGGCGCAATTGGTTAGCGCACGGTACTTATAATGCCGGGGTTGTGAGTTCGAGCCTCACCTGGAGCA
dgr	scaffold_15245	FBgn0252934	3575222	3575294	3575222	3575294	Arg	+	GCCTCAGTGGCCTAATGGATAAGGCATCGGCCTCCTAAGCCGAGGATTGTGGGTTCGAGTCCCATCTGAGGTA
dgr	scaffold_15074	FBgn0252799	1845623	1845695	1845623	1845695	Lys	+	GCCCGGCTAGCTCAGTCGGTAGAGCATGAGACTCTTAATCTCAGGGTCGTGGGTTCGAGCCCCACGTTGGGCG
dgr	scaffold_15245	FBgn0252960	16402902	16402974	16402902	16402974	Lys	-	GCCCGGCTAGCTCAGTCGGTAGAGCATGAGACTCTTAATCTCAGGGTCGTGGGTTCGAGCCCCACGTTGGGCG
dgr	scaffold_15245	FBgn0252904	198677	198748	198677	198748	Glu	-	TCCCATATGGTCTAGTGGCTAGGATATCTGGCTTTCACCCAGAAGGCCCGGGTTCGATTCCCGGTATGGGAA
dgr	scaffold_15110	FBgn0252831	9675355	9675426	9675355	9675426	Gln	+	GGTTCTATGGTGTAATGGTTAGCACTCTGGACTTTGAATCCAGCGATCCGAGTTCAAATCTCGGTAGAACCT
dgr	scaffold_14906	FBgn0252773	12162767	12162839	12162767	12162839	Ala	-	GGGGATGTAGCTCAGATGGTAGAGCGCTCGCTTAGCATGTGAGAGGTACGGGGATCGATGCCCCGCATCTCCA
dgr	scaffold_14906	FBgn0252777	12214202	12214273	12214202	12214273	Pro	-	GGCTCAATGGTCTAGGGGTATGATTCTCGCTTTGGGTGCGAGAGGTCCCGGGTTCAAATCCCGGTTGAGCCC
dgr	scaffold_14853	FBgn0252753	4921774	4921846	4921774	4921846	Arg	+	GCCCCAGTGGCCTAATGGATAAGGCATCGGCCTCCTAAGCCGGGGATTGTGGGTTCGAGTCCCATCTGGGGTA
dgr	scaffold_15245	FBgn0252948	9192610	9192683	9192610	9192683	Thr	-	GGCGCCGTGGCTTAGTTGGTTAAAGCGCCTGTCTAGTAAACAGGAGATCGTGAGTTCGAATCTCGCCGGGGCCT
dgr	scaffold_15110	FBgn0252835	11652656	11652738	11652656	11652738	Leu	+	GTCAGGATGGCCGAGTGGTCTAAGGCGCTGCGTTCAGGTCGCAGTCTACTCTGTAGGCGTGGGTTCGAATCCCACTTCTGACA
dgr	scaffold_14906	FBgn0252771	11430291	11430363	11430291	11430363	Lys	+	GCCCGGGTAGCTCAGTCGGTAGAGCATTGGACTTTTAATCCAAGGGTCCAGGGTTCAAGTCCCTGCTCGGGCG
dgr	scaffold_15245	FBgn0252939	6609370	6609441	6609370	6609441	Glu	+	TCCCATATGGTCTAGTGGCTAGGATATCTGGCTTTCACCCAGAAGGCCCGGGTTCGATTCCCGGTATGGGAA
dgr	scaffold_15112	FBgn0252856	382133	382204	382133	382204	Trp	-	GACTCCGTGGCGCAACGGTAGCGCGTCTGACTCCAGATCAGAAGGTTGCGTGTTCAAATCACGTCGGGGTCA
dgr	scaffold_15074	FBgn0252800	1845807	1845878	1845807	1845878	Gln	-	GGTTCTATGGTGTAATGGTTAGCACTCTGGACTTTGAATCCAGCGATCCGAGTTCAAATCTCGGTAGAACCT
dgr	scaffold_15203	FBgn0252894	5548813	5548883	5548813	5548883	Gly	+	GCATCGGTGGTTCAGTGGTAGAATGCTCGCCTGCCACGCGGGCGGCCCGGGTTCGATTCCCGGCCGATGCA
dgr	scaffold_14906	FBgn0252757	3709075	3709148	3709075	3709148	Ile	-	GGCCCATTAGCTCAGCTGGTTAGAGCGTCGTGCTAATAACGCGAAGGCCGCGGGTTCGATCCCCCCATGGGCCA
dgr	scaffold_15110	FBgn0252843	15827529	15827600	15827529	15827600	Glu	-	TCCCATATTGTCTAGTGGTTAGGATACCCGGCTCTCACCCGGGAGGCCCGGGTTCAATTCCCGGTATGGGAA
dgr	scaffold_15081	FBgn0252815	1467142	1467223	1467142	1467223	Ser	+	GCAGTCGTGGCCGAGCGGTTAAGGCGTCTGACTAGAAATCAGATTCCCTCTGGGAGCGTAGGTTCGAATCCTGCCGACTGCG
dgr	scaffold_15110	FBgn0252818	1479871	1479942	1479871	1479942	Cys	+	GGGGATATAGCTCAGTGGTAGAGCATTCGACTGCAGATCGAGAGGTCCCCGGTTCAAACCCGGGTGTCCCCT
dgr	scaffold_15074	FBgn0252804	3350495	3350566	3350495	3350566	Thr	-	GCCTCTTTAGCTCAGTGGTAGAGCGTTGGTCTCGTAAACCAAAGGCCGTGAGTTCAACCCTCACAGGAGGCA
dgr	scaffold_15074	FBgn0252809	5553467	5553539	5553467	5553539	Val	-	GTTTCCGTAGTGTAGTGGTTATCACGTGTGCTTCACACGCACAAGGTCCCCGGTTCGAACCCGGGCGGGAACA
dgr	scaffold_15252	FBgn0252980	8157741	8157811	8157741	8157811	Gly	-	GCATCGGTGGTTCAGTGGTAGAATGCTCGCCTGCCACGCGGGCGGCCCGGGTTCGATTCCCGGCCGATGCA
dgr	scaffold_15245	FBgn0252938	5693457	5693557	5693457	5693557	Tyr	+	CCTTCGATAGCTCAGTTGGTAGAGCGATGGACTGTAGATCCACAGGTCGCTGGTTCGACTCCGGCTCGAAGGA
dgr	scaffold_15112	FBgn0252880	4901074	4901145	4901074	4901145	His	-	GCCGTGATCGTCTAGTGGTTAGGACCCCACGTTGTGGCCGTGGTAACCCAGGTTCGAATCCTGGTCACGGCA
dgr	scaffold_15112	FBgn0252870	2229965	2230037	2229965	2230037	Lys	+	GCCCGGCTAGCTCAGTCGGTAGAGCATGAGACTCTTAATCTCAGGGTCGTGGGTTCGAGCCCCACGTTGGGCG
dgr	scaffold_15252	FBgn0252975	7753103	7753174	7753103	7753174	Asp	+	TCCTCGATAGTATAGTGGTTAGTATCCCCGCCTGTCACGCGGGAGACCGGGGTTCAATTCCCCGTCGGGGAG
dgr	scaffold_15252	FBgn0252988	11985848	11985943	11985848	11985943	Tyr	-	CCTTCGATAGCTCAGTTGGTAGAGCGGTGGACTGTAGATCCATAGGTCGCTGGTTCAAATCCGGCTCGAAGGA
dgr	scaffold_15245	FBgn0252942	7147149	7147220	7147149	7147220	Thr	-	GCCTCTTTAGCTCAGTGGCAGAGCACTGGTCTTGTAAACCAGGGGTCGTGAGTTCAATCCTCACAGGAGGCA
dgr	scaffold_15245	FBgn0252924	1491537	1491608	1491537	1491608	Met	-	AGCAGAGTGGCGCAGTGGAAGCGTGCTGGGCCCATAACCCACAGGTCCGAGGATCGAAACCTTGCTCTGCTA
dgr	scaffold_15112	FBgn0252876	4494375	4494446	4494375	4494446	Ala	-	GGGGACGTAGCTCAGTGGTAGAGCGCTCGCTTCGCATGTGAGAAGTCCCGGGTTCAAACCCCGGCGTCTCCA
dgr	scaffold_14906	FBgn0252756	3240245	3240316	3240245	3240316	Gly	-	GCGTCGGTGGTGTAATGGTTAGCATAGTTGCCTTCCAAGCAGTTGACCCGGGTTCGATTCCCGGCCGACGCA
dgr	scaffold_14978	FBgn0252791	1058995	1059066	1058995	1059066	Gln	-	GGTTCCATGGTGTAATGGTTAGCACTCAGGACTCTGAATCCTGCGATCCGAGTTCAAATCTCGGTGGAACCT
dgr	scaffold_15245	FBgn0252918	235371	235443	235371	235443	Lys	+	GCCCGGCTAGCTCAGTCGGTAGAGCATGAGACTCTTAATCTCAGGGTCGTGGGTTCGAGCCCCACGTTGGGCG
dgr	scaffold_14906	FBgn0252766	8821628	8821701	8821628	8821701	Thr	+	GGCGCCGTGGCTTAGTTGGTTAAAGCGCCTGTCTAGTAAACAGGAGATCATGAGTTCGAATCTCGTCGGGGCCT
dgr	scaffold_15112	FBgn0252865	2177472	2177545	2177472	2177545	Ile	+	GGCCCATTAGCTCAGCTGGCTAGAGCGTCGTGCTAATAACGCGAAGGTCGCGGGTTCGATCCCCTCATGGGCCA
dgr	scaffold_15110	FBgn0252846	17873484	17873556	17873484	17873556	Val	+	GTTTCCGTGGTGTAGCGGTTATCACATCTGCCTAACACGCAGAAGGCCCCCGGTTCGATCCCGGGCGGAAACA
dgr	scaffold_15245	FBgn0252921	924778	924851	924778	924851	Asn	+	GCCTCCGTGGCGCAATTGGTTAGCGCGTTCGGCTGTTAACCGAAAGGTTGGTGGTTCGAGTCCACCCGGGGGCG
dgr	scaffold_15252	FBgn0252973	7711616	7711698	7711616	7711698	Leu	+	GTCAGGATGGCCGAGTGGTCTAAGGCGCTGCGTTCAGGTCGCAGTCTACTCTGTAGGCGTGGGTTCGAATCCCACTTCTGACA
dgr	scaffold_15203	FBgn0252895	7614305	7614376	7614305	7614376	Pro	+	GGCTCGTTGGTCTAGGGGTATGATTTCCGCTTAGGGTGCGGGAGGTCCCGGGTTCAAATCCCGGACGAGCCC
dgr	scaffold_14906	FBgn0252765	8812843	8812916	8812843	8812916	Thr	-	GGCGCCGTGGCTTAGTTGGTTAAAGCGCCTGTCTAGTAAACAGGAGATCATGAGTTCGAATCTCGTCGGGGCCT
dgr	scaffold_15110	FBgn0252838	13797250	13797321	13797250	13797321	Thr	+	GCCTTCTTAGCTCAGTGGCAGAGCGCTGGTCTTGTAAACCAGCGGTCGTGAGTTCAATTCTCACAGGAGGCA
dgr	scaffold_15245	FBgn0252900	189253	189325	189253	189325	Arg	+	GGTCCTGTGGCGCAATGGATAACGCGTCTGACTACGGATCAGAAGATTCCAGGTTCGACTCCTGGCAGGATCG
dgr	scaffold_15245	FBgn0252901	189454	189526	189454	189526	Lys	-	GCCCGGCTAGCTCAGTCGGTAGAGCATGAGACTCTTAATCTCAGGGTCGTGGGTTCGAGCCCCACGTTGGGCG
dgr	scaffold_14978	FBgn0252789	1057721	1057792	1057721	1057792	Gln	+	GGTTCCATGGTGTAATGGTTAGCACTCAGGACTCTGAATCCTGCGATCCGAGTTCAAATCTCGGTGGAACCT
dgr	scaffold_14830	FBgn0252750	1913510	1913581	1913510	1913581	Thr	+	GCCTCTTTAGCTCAGAGGCAGAGCACTGGTCTTGTAAACCAGCGGTCGTGAGTTCAATTCTCACAGGAGGCA
dgr	scaffold_15110	FBgn0252840	15121722	15121793	15121722	15121793	Met	+	AGCAGAGTGGCGCAGCGGAAGCGTGCTGGGCCCATAACCCAGAGGTCCGAGGATCGAAACCTTGCTCTGCTA
dgr	scaffold_14906	FBgn0252779	12224523	12224596	12224523	12224596	Thr	+	GGCGCCGTGGCTTAGTTGGTTAAAGCGCCTGTCTAGTAAACAGGAGATCGTGAGTTCGAATCTCGCCGGGGCCT
dgr	scaffold_14906	FBgn0252785	12588242	12588314	12588242	12588314	Val	+	GTTTCCGTGGTGTAGTGGTTATCACATCCGCCTAACACGCGGAAGGCCCCCGGTTCAATCCCGGGCGGAAACA
dgr	scaffold_15245	FBgn0252935	3656782	3656852	3656782	3656852	Gly	+	GCATCGGTGGTTCAGTGGTAGAATGCTCGCCTGCCACGCGGGCGGCCCGGGTTCGATTCCCGGCCGATGCA
dgr	scaffold_14624	FBgn0252747	2651461	2651533	2651461	2651533	Phe	+	GCCGAAATAGCTCAGTTGGGAGAGCGTTAGACTGAAGATCTAAATGTCCCCGGTTCAATCCCGGGTTTCGGCA
dgr	scaffold_14906	FBgn0252763	7467971	7468043	7467971	7468043	Arg	+	GGTCCTGTGGCGCAATGGATAACGCGTCTGACTTCGGATCAGAAGATTCCAGGTTCGAGTCCTGGCAGGATCG
dgr	scaffold_15245	FBgn0252933	3491404	3491475	3491404	3491475	Trp	-	GACTCCGTGGCGCAACGGTAGCGCGTCTGACTCCAGATCAGAAGGTTGCGTGTTCAAATCACGTCGGGGTCA
dgr	scaffold_15112	FBgn0252860	1797367	1797438	1797367	1797438	Glu	-	TCCCATATGGTCTAGTGGCTAGGATATCTGGCTTTCACCCAGAAGGCCCGGGTTCGATTCCCGGTATGGGAA
dgr	scaffold_15245	FBgn0252920	286431	286513	286431	286513	Leu	-	GTCAGGATGGCCGAGCGGTCTAAGGCGCTGCGTTCAGGTCGCAGTCTACTCTGTAGGCGTGGGTTCGAATCCCACTTCTGACA
dgr	scaffold_15252	FBgn0252983	9348273	9348344	9348273	9348344	Asp	-	TCCTCGATAGTATAGTGGTTAGTATCCCCGCCTGTCACGCGGGAGACCGGGGTTCAATTCCCCGTCGGGGAG
dgr	scaffold_15245	FBgn0252903	197866	197938	197866	197938	Arg	+	GGTCCTGTGGCGCAATGGATAACGCGTCTGACTACGGATCAGAAGATTCCAGGTTCGACTCCTGGCAGGATCG
dgr	scaffold_15252	FBgn0252985	11469072	11469142	11469072	11469142	Gly	+	GCATCGGTGGTTCAGTGGTAGAATGCTCGCCTGCCACGCGGGCGGCCCGGGTTCGATTCCCGGCCGATGCA
dgr	scaffold_15252	FBgn0252979	8157428	8157498	8157428	8157498	Gly	-	GCATCGGTGGTTCAGTGGTAGAATGCTCGCCTGCCACGCGGGCGGCCCGGGTTCGATTCCCGGCCGATGCA
dgr	scaffold_15081	FBgn0252816	1476641	1476722	1476641	1476722	Ser	-	GCAGTCGTGGCCGAGTGGTTAAGGCGTCTGACTCGAAATCAGATTCCCTCTGGGAGCGTAGGTTCGAATCCTACCGGCTGCG
dgr	scaffold_15074	FBgn0252803	3350149	3350220	3350149	3350220	Thr	-	GCCTCTTTAGCTCAGTGGTAGAGCGTTGGTCTCGTAAACCAAAGGCCGTGAGTTCAACCCTCACAGGAGGCA
dgr	scaffold_15252	FBgn0252970	4508659	4508730	4508659	4508730	Gln	-	GGTTCTATGGTGTAATGGTTAGCACTTTGGACTCTGAATCCAGCGATCCGAGTTCAAATCTCGGTAGAACCT
dgr	scaffold_15112	FBgn0253000	679880	679965	679880	679965	SeC(e)	-	GCCCCACTGAGCTTCGGTGGTCCGGGGTGCGGACTTCAAATCCGTAGTCGATTAACGTCGAAGTGGTTCGATTCCACCTGGGGGGC
dgr	scaffold_15245	FBgn0252941	7138686	7138757	7138686	7138757	Thr	+	GCCTCTTTAGCTCAGTGGCAGAGCACTGGTCTTGTAAACCAGGGGTCGTGAGTTCAATCCTCACAGGAGGCA
dgr	scaffold_15112	FBgn0252855	372903	372974	372903	372974	Trp	+	GACTCCGTGGCGCAACGGTAGCGCGTCTGACTCCAGATCAGAAGGTTGCGTGTTCAAATCACGTCGGGGTCA
dgr	scaffold_15245	FBgn0252929	2376032	2376113	2376032	2376113	Ser	+	GCTGCGGTGTCCGAGTGGTTAAGGAGATGGACTTGAAATCCATTGGGTTCTACCCGCACAGGTTCGAATCCTGTCCGCAGCG
dgr	scaffold_15110	FBgn0252833	11645425	11645507	11645425	11645507	Leu	+	GTCAGGATGGCCGAGTGGTCTAAGGCGCTGCGTTCAGGTCGCAGTCTACTCTGTAGGCGTGGGTTCGAATCCCACTTCTGACA
dgr	scaffold_15110	FBgn0252849	21785725	21785796	21785725	21785796	Pro	-	GGCTCGTTGGTCTAGGGGTATGATTCTCGCTTCGGGTGCGAGAGGTCCCGGGTTCAATTCCCGGACGAGCCC
dgr	scaffold_15110	FBgn0252829	7687685	7687756	7687685	7687756	Glu	+	TCCCATTTTGTCTAGTGGTTAGGATATCCGGCTCTCACCCGGAAGGCCCGGGTTCAATTCCCGGTATGGGAA
dgr	scaffold_15110	FBgn0252819	1480107	1480178	1480107	1480178	Cys	+	GGGGATATAGCTCAGTGGTAGAGCATTCGACTGCAGATCGAGAGGTCCCCGGTTCAAACCCGGGTGTCCCCT
dgr	scaffold_15245	FBgn0252954	13525290	13525362	13525290	13525362	Phe	-	GCCGAAATAGCTCAGTTGGGAGAGCGTTAGACTGAAGATCTAAAGGTCCCCGGTTCAATCCCGGGTTTCGGCA
dgr	scaffold_15252	FBgn0252961	164119	164190	164119	164190	Gln	+	GGTTCCATGGTGTAATGGTTAGCACTCAGGACTCTGAATCCTGCGATCCGAGTTCAAATCTCGGTGGAACCT
dgr	scaffold_14906	FBgn0252781	12231574	12231645	12231574	12231645	Pro	-	GGCTCAATGGTCTAGGGGTATGATTCTCGCTTTGGGTGCGAGAGGTCCCGGGTTCAAATCCCGGTTGAGCCC
dgr	scaffold_15074	FBgn0252806	4761702	4761804	4761702	4761804	Tyr	+	CCTTCGATAGCTCAGTTGGTAGAGCGATGGACTGTAGATCCACAGGTCGCTGGTTCGACTCCGGCTCGAAGGA
dgr	scaffold_15110	FBgn0252839	15120822	15120893	15120822	15120893	Met	+	AGCAGAGTGGCGCAGTGGAAGCGTGCTGGGCCCATAACCCAGAGGTCGGAGGATCGAAACCTTTCTCTGCTA
dgr	scaffold_14853	FBgn0252754	10064835	10064907	10064835	10064907	Arg	-	GGCCGTGTAGCCTAATGGATATGGCGTCGGACTTCGAATCCGGAGGTTGCGGGTTCGAGTCCCGTCATGGTCA
dgr	scaffold_14906	FBgn0252783	12234006	12234078	12234006	12234078	Val	-	GTTTCCGTAGTGTAGTGGTTATCACGTGTGCTTCACACGCACAAGGTCCCCGGTTCGAACCCGGGCGGGAACA
dgr	scaffold_15252	FBgn0252969	4055820	4055892	4055820	4055892	Val	+	GTTTCCGTAGTGTAGCGGTTATCACGTGTGCTTCACACGCACAAGGTCCCCGGTTCGAACCCGGGCGGGAACA
dgr	scaffold_14978	FBgn0252787	1014843	1014915	1014843	1014915	Arg	+	GACCCTTTGGCGCAGCGGATAGCGCGTTGGACTTCTAATCCAAAGGTCGCGGGTTCGATCCCCGCAAGGGTTG
dgr	scaffold_15252	FBgn0252976	7753519	7753590	7753519	7753590	Asp	+	TCCTCGATAGTATAGTGGTTAGTATCCCCGCCTGTCACGCGGGAGACCGGGGTTCAATTCCCCGTCGGGGAG
dgr	scaffold_15245	FBgn0252928	2375789	2375870	2375789	2375870	Ser	-	GCTGCGGTGTCCGAGTGGTTAAGGAGATGGACTTGAAATCCATTGGGTTCTACCCGCACAGGTTCGAATCCTGTCCGCAGCG
dgr	scaffold_15074	FBgn0252810	5554288	5554360	5554288	5554360	Val	-	GTTTCCGTAGTGTAGCGGTTATCACGTGTGCTTCACACGCACAAGGTCCCCGGTTCGAACCCGGGCGGGAACA
dgr	scaffold_15112	FBgn0252877	4494647	4494718	4494647	4494718	Ala	-	GGGGACGTAGCTCAGTGGTAGAGCGCTCGCTTCGCATGTGAGAAGTCCCGGGTTCAAACCCCGGCGTCTCCA
dgr	scaffold_15112	FBgn0252857	869769	869841	869769	869841	Arg	+	GGTCCTGTGGCGCAATGGATAACGCGTCTGACTACGGATCAGAAGATTCCAGGTTCGACTCCTGGCAGGATCG
dgr	scaffold_15126	FBgn0252885	1705700	1705772	1705700	1705772	Lys	+	GCCCGGGTAGCTCAGCCGGTAGAGCATTGGACTTTTAATCCAAGGGTCCAGGGTTCAAGTCCCTGCTCGGGCG
dgr	scaffold_15110	FBgn0252842	15826887	15826958	15826887	15826958	Glu	-	TCCCATATTGTCTAGTGGTTAGGATACCCGGCTCTCACCCGGGAGGCCCGGGTTCAATTCCCGGTATGGGAA
dgr	scaffold_15252	FBgn0252962	164339	164410	164339	164410	Gln	+	GGTTCCATGGTGTAATGGTTAGCACTCAGGACTCTGAATCCTGCGATCCGAGTTCAAATCTCGGTGGAACCT
dgr	scaffold_15112	FBgn0252861	1797586	1797657	1797586	1797657	Glu	+	TCCCATATTGTCTAGTGGTTAGGATATCCGGCTCTCACCCGGAAGGCCCGGGTTCAATTCCCGGTATGGGAA
dgr	scaffold_15110	FBgn0252825	4377004	4377076	4377004	4377076	Arg	+	GACCGTGTGGCCTAATGGATAAGGCGTCGGACTTCGGATCCGAAGATTGCAGGTTCGAGTCCTGTCACGGTCG
dgr	scaffold_15245	FBgn0252917	218181	218254	218181	218254	Asn	-	GCCTCTGTGGAGCAATTGGTTAGCGCGTTCGGCTGTTAACCGAAAGGTTGGTGGTTCGAGTCCACCCGGGGGCG
dgr	scaffold_15245	FBgn0252957	13574177	13574249	13574177	13574249	Val	+	GTTTCCGTGGTGTAGCGGTTATCACATCTGCCTAACACGCAGAAGGCCCCCGGTTCGATCCCGGGCGGAAACA
dgr	scaffold_15252	FBgn0252978	7764946	7765017	7764946	7765017	Asp	-	TCCTCGATAGTATAGTGGTTAGTATCCCCGCCTGTCACGCGGGAGACCGGGGTTCAATTCCCCGTCGGGGAG
dgr	scaffold_15112	FBgn0252863	1813942	1814013	1813942	1814013	Gln	+	GGTTCCATGGTGTAATGGTTAGCACTCTGGACTCTGAATCCAGCGATCCGAGTTCAAATCTCGGTGGAACCT
dgr	scaffold_15126	FBgn0252884	993370	993443	993370	993443	Asn	+	GCCTCCGTGGCGCAATTGGTTAGCGCGTTCGGCTGTTAACCGAAAGGTTGGTGGTTCGAGTCCACCCGGGGGCG
dgr	scaffold_15245	FBgn0252945	7464305	7464377	7464305	7464377	Arg	-	GTCCCTTTGGCGCAGAGGATAGCGCGTTGGACTTCTAATCCAAAGGTCGCGGGTTCGATCCCCGCAAGGGATG
dgr	scaffold_15245	FBgn0252899	176027	176098	176027	176098	Glu	+	TCCCATATTGTCTAGTGGTTAGGATATCCGGCTCTCACCCGGAAGGCCCGGGTTCAATTCCCGGTATGGGAA
dgr	scaffold_14906	FBgn0252784	12588043	12588115	12588043	12588115	Phe	+	GCCGAAATAGCTCAGTTGGGAGAGCGTTAGACTGAAGATCTAAATGTCCCCGGTTCAATCCCGGGTTTCGGCA
dgr	scaffold_14906	FBgn0252764	7468307	7468380	7468307	7468380	Asn	+	GCCTCCGTGGCGCAATTGGTTAGCGCGTTCGGCTGTTAACCGAAAGGTTGGTGGTTCGAGTCCACCCGGGGGCG
dgr	scaffold_14978	FBgn0252788	1057501	1057572	1057501	1057572	Gln	+	GGTTCCATGGTGTAATGGTTAGCACTCAGGACTCTGAATCCTGCGATCCGAGTTCAAATCTCGGTGGAACCT
dgr	scaffold_15252	FBgn0252974	7752852	7752923	7752852	7752923	Asp	+	TCCTCGATAGTATAGTGGTTAGTATCCCCGCCTGTCACGCGGGAGACCGGGGTTCAATTCCCCGTCGGGGAG
dgr	scaffold_14830	FBgn0252748	426508	426579	426508	426579	Thr	+	GCCCCTTTAGCTCAGTGGTAGAGCGTTGGTCTCGTAAACCAAAGGCCGTGGGTTCAATCCTCACAGGGGGCA
dgr	scaffold_14906	FBgn0252778	12224255	12224328	12224255	12224328	Thr	+	GGCGCCGTGGCTTAGTTGGTTAAAGCGCCTGTCTAGTAAACAGGAGATCGTGAGTTCGAATCTCGCCGGGGCCT
dgr	scaffold_15245	FBgn0252953	13525139	13525211	13525139	13525211	Phe	-	GCCGAAATAGCTCAGTTGGGAGAGCGTTAGACTGAAGATCTAAAGGTCCCCGGTTCAATCCCGGGTTTCGGCA
dgr	scaffold_15245	FBgn0252923	1225065	1225146	1225065	1225146	Leu	+	GGTAGCGTGGCCGAGCGGTCTAAGGCGCTGGTTTAAGGCACCAGTCTCCTCGGAGGCGTGGGTTCGAATCCCACCGCTGCCA
dgr	scaffold_15110	FBgn0252836	11691845	11691917	11691845	11691917	Ala	+	GGGGATGTAGCTCAGATGGTAGAGCGCTCGCTTAGCATGTGAGAGGTACGGGGATCAATGCCCCGCATCTCCA
dgr	scaffold_15245	FBgn0252940	6791603	6791675	6791603	6791675	Lys	-	GCCCGGATAGCTCAGTCGGTAGAGCATTGGACTTTTAATCCAAGGGTCCAGGGTTCAAGTCCCTGTTCGGGCG
dgr	scaffold_14906	FBgn0252760	5858799	5858878	5858799	5858878	Leu	-	GGCAGCGTGGCCGAGCGGTCTAAGGCGCTGGTTTTAGGCACCAGTCCGAAAGGGCGTGGGTTCGAATCCCACCGCTGTCA
dgr	scaffold_15112	FBgn0252866	2181650	2181721	2181650	2181721	Met	+	AGCAGAGTGGCGCAGTGGAAGCGTGCTGGGCCCATAACCCAGAGGTCCGAGGATCGAAACCTTGCTCTGCTA
dgr	scaffold_14906	FBgn0252786	13972647	13972719	13972647	13972719	Lys	-	GCCCGGCTAGCTCAGTCGGTAGAGCATGAGACTCTTAATCTCAGGGTCGTGGGTTCGAGCCCCACGTTGGGCG
dgr	scaffold_14906	FBgn0252769	11413655	11413726	11413655	11413726	Met	+	AGCAGAGTGGCGCAGTGGAAGCGTGCTGGGCCCATAACCCAGAGGTCCGAGGATCGAAACCTTGCTCTGCTA
dgr	scaffold_15245	FBgn0252902	197549	197620	197549	197620	Glu	-	TCCCATATTGTCTAGTGGTTAGGATATCCGGCTCTCACCCGGAAGGCCCGGGTTCAATTCCCGGTATGGGAA
dgr	scaffold_15245	FBgn0252930	2945698	2945779	2945698	2945779	Leu	-	GGTAGCGTGGCCGAGTGGTCTAAGGCGCTGGTTTAAGGCACCAGTCTCCTCGGAGGCGTGGGTTCGAATCCCACCGCTGCCA
dgr	scaffold_15110	FBgn0252837	13549555	13549636	13549555	13549636	Ser	+	GCAGCCGTGGCCGAGCGGTTAAGGCGTCTGACTAGAAATCAGATTCCCTCTGGGAGCGTAGGTTCGAATCCTACCGGCTGCG
dgr	scaffold_14906	FBgn0252762	6955827	6955898	6955827	6955898	Pro	+	GGCTCAATGGTCTAGGGGCATGATTCTCGCTTTGGGTGCGAGAGGTCCCGGGTTCAAATCCCGGTTGAGCCC
dgr	scaffold_15110	FBgn0252851	23226000	23226127	23226000	23226127	Leu	+	GTCAGGATGGCCGAGCGGTCTAAGGCGCCAGACTCAAGTTCTGGTCCTCTTTGAGGGCGTGGGTTCGAATCCCACTTCTGACA
dgr	scaffold_15252	FBgn0252971	5781468	5781538	5781468	5781538	Gly	-	GCATCGGTGGTTCAGTGGTAGAATGCTCGCCTGCCACGCGGGCGGCCCGGGTTCGATTCCCGGCCGATGCA
dgr	scaffold_15252	FBgn0252982	8183870	8183940	8183870	8183940	Gly	-	GCATCGGTGGTTCAGTGGTAGAATGCTCGCCTGCCACGCGGGCGGCCCGGGTTCGATTCCCGGCCGATGCA
dgr	scaffold_15203	FBgn0252889	1232687	1232758	1232687	1232758	Pro	+	GGCTCGTTGGTCTAGTGGTATGATTCTCGCTTCGGGTGCGAGAGGTCCCGGGTTCAACTCCCGGACGAGCCC
dgr	scaffold_15110	FBgn0252820	1480487	1480558	1480487	1480558	Cys	+	GGGGATATAGCTCAGTGGTAGAGCATTCGACTGCAGATCGAGAGGTCCCCGGTTCAAACCCGGGTGTCCCCT
dgr	scaffold_15110	FBgn0252848	17876015	17876087	17876015	17876087	Val	+	GTTTCCGTGGTGTAGCGGTTATCACATCTGCCTAACACGCAGAAGGCCCCCGGTTCGATCCCGGGCGGAAACA
dgr	scaffold_15245	FBgn0252898	174357	174428	174357	174428	Glu	-	TCCCATATCGTCTAGTGGCTAGGATATCTGGCTTTCACCCAGAAGGCCCGGGTTCGATTCCCGGTATGGGAA
dgr	scaffold_15074	FBgn0252807	5539403	5539476	5539403	5539476	Thr	-	GGCGCCGTGGCTTAGTTGGTTAAAGCGCCTGTCTAGTAAACAGGAGATCGTGAGTTCGAATCTCGCCGGGGCCT
dgr	scaffold_15245	FBgn0252937	3992226	3992296	3992226	3992296	Gly	+	GCATCGGTGGTTCAGTGGTAGAATGCTCGCCTGCCACGCGGGCGGCCCGGGTTCGATTCCCGGCCGATGCA
dgr	scaffold_15245	FBgn0252943	7153677	7153748	7153677	7153748	Thr	+	GCCTCTTTAGCTCAGTGGCAGAGCACTGGTCTTGTAAACCAGGGGTCGTGAGTTCAATCCTCACAGGAGGCA
dgr	scaffold_15112	FBgn0252879	4900665	4900736	4900665	4900736	His	-	GCCGTGATCGTCTAGTGGTTAGGACCCCACGTTGTGGCCGTGGTAACCCAGGTTCGAATCCTGGTCACGGCA
dgr	scaffold_15110	FBgn0252823	2329821	2329923	2329821	2329923	Ile	+	GCTCCAGTGGCGCAATTGGTTAGCGCACGGTACTTATAATGCCGGGGTTGTGAGTTCGAGCCTCACCTGGAGCA
dgr	scaffold_15074	FBgn0252802	3233014	3233095	3233014	3233095	Ser	-	GACGAGGTGGCCGAGAGGTTAAGGCGTTGGACTGCTAATCCAATGTGCTCTGCACGCGTGGGTTCGAATCCCATCCTCGTCG
dgr	scaffold_15110	FBgn0252828	7150783	7150855	7150783	7150855	Val	-	GGTTCCATAGTGTAGCGGTTATCACGTCTGCTTTACACGCAGAAGGTCTCCGGTTCGATCCCGGATGGAACCA
dgr	scaffold_15252	FBgn0252986	11469472	11469542	11469472	11469542	Gly	+	GCATCGGTGGTTCAGTGGTAGAATGCTCGCCTGCCACGCGGGCGGCCCGGGTTCGATTCCCGGCCGATGCA
dgr	scaffold_15245	FBgn0252944	7154363	7154434	7154363	7154434	Thr	-	GCCTCTTTAGCTCAGTGGTAGAGCACTGGTCTTGTAAACCAGGGGTCGTGAGTTCAATCCTCACAGGAGGCA
dgr	scaffold_15245	FBgn0252906	199155	199227	199155	199227	Arg	-	GGTCCTGTGGCGCAATGGATAACGCGTCTGACTACGGATCAGAAGATTCCAGGTTCGACTCCTGGCAGGATCG
dgr	scaffold_14906	FBgn0252759	5239079	5239160	5239079	5239160	Ser	-	GACGAGGTGGCCGAGAGGTTAAGGCGTTGGACTGCTAATCCAATGTGCTCTGCACGCGTGGGTTCGAATCCCATCCTCGTCG
dgr	scaffold_15245	FBgn0252926	1508652	1508723	1508652	1508723	Ala	+	GGGGATGTAGCTCAGTGGTAGAGCGCTCGCTTTGCATGTGAGAGGCCCCGGGTTCAATCCCCGGCATCTCCA
dgr	scaffold_15110	FBgn0252824	2448374	2448446	2448374	2448446	Met	+	GCCTCGGTGGCGCAGTAGGCAGCGCGTAAGTCTCATAATCTTAAGGTCGTGAGTTCGAGCCTCACCCGGGGCA
dgr	scaffold_15110	FBgn0252852	23226361	23226488	23226361	23226488	Leu	+	GTCAGGATGGCCGAGCGGTCTAAGGCGCCAGACTCAAGTTCTGGTCCTCTTTGAGGGCGTGGGTTCGAATCCCACTTCTGACA
dgr	scaffold_15203	FBgn0252888	1232376	1232447	1232376	1232447	Thr	-	GCCTCTTTAGCTCAGTGGTAGAGCACTGGTCTCGTAAACCAGGGGTCGTGAGTTCAAACCTCACAGGAGGCA
dgr	scaffold_15252	FBgn0252968	3881580	3881650	3881580	3881650	Gly	+	GCATCGGTGGTTCAGTGGTAGAATGCTCGCCTGCCACGCGGGCGGCCCGGGTTCGATTCCCGGCCGATGCA
dgr	scaffold_15074	FBgn0252811	5679605	5679677	5679605	5679677	Val	+	GTTTCCGTAGTGTAGCGGTTATCACGTGTGCTTCACACGCACAAGGTCCCCGGTTCGAACCCGGGCGGGAACA
dgr	scaffold_15110	FBgn0252854	23316719	23316800	23316719	23316800	Leu	+	GGTAGCGTGGCCGAGCGGTCTAAGGCGCTGGTTTAAGGCACCAGTCTCCTCGGAGGCGTGGGTTCGAATCCCACCGCTGCCA
dgr	scaffold_15245	FBgn0252931	3436891	3436962	3436891	3436962	Gly	-	GCGTCGGTGGTGTAATGGTCAGCATAGTTGCCTTCCAAGCAGTTGATCCGGGTTCGATTCCCGGCCGACGCA
dgr	scaffold_15252	FBgn0252964	165615	165686	165615	165686	Gln	-	GGTTCCATGGTGTAATGGTTAGCACTCAGGACTCTGAATCCTGCGATCCGAGTTCAAATCTCGGTGGAACCT
dgr	scaffold_15245	FBgn0252927	2365250	2365322	2365250	2365322	Arg	-	GGTCCTGTGGCGCAATGGATAACGCGTCTGACTACGGATCAGAAGATTCCAGGTTCGACTCCTGGCAGGATCG
dgr	scaffold_15252	FBgn0252963	165392	165463	165392	165463	Gln	-	GGTTCCATGGTGTAATGGTTAGCACTCAGGACTCTGAATCCTGCGATCCGAGTTCAAATCTCGGTGGAACCT
dgr	scaffold_15110	FBgn0252821	1481037	1481108	1481037	1481108	Cys	+	GGGGATATAGCTCAGTGGTAGAGCATTCGACTGCAGATCGAGAGGTCCCCGGTTCAAACCCGGGTGTCCCCT
dgr	scaffold_15112	FBgn0252862	1801418	1801489	1801418	1801489	Glu	-	TCCCATATGGTCTAGTGGCTAGGATATCTGGCTTTCACCCAGAAGGCCCGGGTTCGATTCCCGGTATGGGAA
dgr	scaffold_15245	FBgn0252952	13524871	13524943	13524871	13524943	Phe	-	GCCGAAATAGCTCAGTTGGGAGAGCGTTAGACTGAAGATCTAAAGGTCCCCGGTTCAATCCCGGGTTTCGGCA
dgr	scaffold_15112	FBgn0252867	2182151	2182222	2182151	2182222	Glu	+	TCCCATATTGTCTAGTGGTTAGGATATCCGGCTCTCACCCGGAAGGCCCGGGTTCAATTCCCGGTATGGGAA
dgr	scaffold_15252	FBgn0252977	7753982	7754053	7753982	7754053	Asp	-	TCCTCGATAGTATAGTGGTTAGTATCCCCGCCTGTCACGCGGGAGACCGGGGTTCAATTCCCCGTCGGGGAG
dgr	scaffold_15252	FBgn0252990	12387538	12387633	12387538	12387633	Tyr	+	CCTTCGATAGCTCAGTTGGTAGAGCGGTGGACTGTAGATCCATAGGTCGCTGGTTCAAATCCGGCTCGAAGGA
dgr	scaffold_15252	FBgn0252992	13475733	13475805	13475733	13475805	Lys	+	GCCCGGGTAGCTCAGTCGGTAGAGCATTGGACTTTTAATCCAAGGGTCCAGGGTTCAAGTCCCTGCTCGGGCG
dgr	scaffold_15245	FBgn0252949	9193677	9193750	9193677	9193750	Thr	-	GGCGCCGTGGCTTAGTTGGTTAAAGCGCCTGTCTAGTAAACAGGAGATCGTGAGTTCGAATCTCGCCGGGGCCT
dgr	scaffold_15245	FBgn0252956	13573718	13573790	13573718	13573790	Val	+	GTTTCCGTGGTGTAGCGGTTATCACATCTGCCTAACACGCAGAAGGCCCCCGGTTCGATCCCGGGCGGAAACA
dgr	scaffold_15112	FBgn0252858	869993	870065	869993	870065	Lys	-	GCCCGGCTAGCTCAGTCGGTAGAGCATGAGACTCTTAATCTCAGGGTCGTGGGTTCGAGCCCCACGTTGGGCG
dgr	scaffold_14906	FBgn0252775	12178510	12178582	12178510	12178582	Ala	-	GGGGATGTAGCTCAGATGGTAGAGCGCTCGCTTAGCATGTGAGAGGTACGGGGATCAATGCCCCGCATCTCCA
dgr	scaffold_15074	FBgn0252805	4239213	4239285	4239213	4239285	Arg	-	GACCGTGTGGCCTAATGGATAAGGCGTCGGACTTCGAATCCGAAGATTGCAGGTTCGAGTCCTGTCACGGTCG
dgr	scaffold_14830	FBgn0252749	1894454	1894525	1894454	1894525	Thr	+	GCCTCTTTAGCTCAGTGGCAGAGCACTGGTCTTGTAAACCAGGGGTCGTGAGTTCAATTCTCACAGGAGGCA
dgr	scaffold_15110	FBgn0252822	1506623	1506695	1506623	1506695	Met	-	GCCTCGGTGGCGCAGTTGGCAGCGCGTAAGTCTCATAATCTTAAGGTCGTGAGTTCGAGCCTCACCCGGGGCA
dgr	scaffold_14906	FBgn0252768	9431881	9431952	9431881	9431952	Trp	-	GACTCCGTGGCGCAACGGTAGCGCGTCTGACTCCAGATCAGAAGGTTGCGTGTTCAAATCACGTCGGGGTCA
dgr	scaffold_15252	FBgn0252967	2315746	2315817	2315746	2315817	Glu	+	TCCCATATTGTCTAGTGGTTAGGATATCCGGCTCTCACCCGGAAGGCCCGGGTTCAATTCCCGGTATGGGAA
dgr	scaffold_15110	FBgn0252841	15825401	15825483	15825401	15825483	Leu	+	GTCAGGATGGCCGAGTGGTCTAAGGCGCTGCGTTCAGGTCGCAGTCTACTCTGTAGGCGTGGGTTCGAATCCCACTTCTGACA
dgr	scaffold_15081	FBgn0252814	1434961	1435042	1434961	1435042	Ser	-	GCAGCCGTGGCCGAGCGGTTAAGGCGTCTGACTAGAAATCAGATTCCCTCTGGGAGCGTAGGTTCGAATCCTACCGGCTGCG
dgr	scaffold_15245	FBgn0252919	235691	235763	235691	235763	Arg	-	GGTCCTGTGGCGCAATGGATAACGCGTCTGACTACGGATCAGAAGATTCCAGGTTCGACTCCTGGCAGGATCG
dgr	scaffold_15245	FBgn0252922	1223366	1223447	1223366	1223447	Leu	-	GGTAGCGTGGCCGAGCGGTCTAAGGCGCTGGTTTAAGGCACCAGTCTCCTCGGAGGCGTGGGTTCGAATCCCACCGCTGCCA
dgr	scaffold_15110	FBgn0252850	23222285	23222356	23222285	23222356	Pro	+	GGCTCGTTGGTCTAGGGGTATGATTTCCGCTTAGGGTGCGGGAGGTCCCGGGTTCAAATCCCGGACGAGCCC
dgr	scaffold_15110	FBgn0252834	11647837	11647919	11647837	11647919	Leu	+	GTCAGGATGGCCGAGTGGTCTAAGGCGCTGCGTTCAGGTCGCAGTCTACTCTGTAGGCGTGGGTTCGAATCCCACTTCTGACA
dgr	scaffold_15252	FBgn0252972	5783028	5783109	5783028	5783109	Ser	+	GCAGCCGTGGCCGAGCGGTTAAGGCGTCTGACTAGAAATCAGATTCCCTCTGGGAGCGTAGGTTCGAATCCTACCGGCTGCG
dgr	scaffold_14853	FBgn0252752	2902561	2902632	2902561	2902632	Pro	+	GGCTCGTTGGTCTAGGGGTATGATTCTCGCTTCGGGTGCGAGAGGTCCCGGGTTCAACTCCCGGACGAGCCC
dgr	scaffold_15252	FBgn0252965	167524	167595	167524	167595	Gln	-	GGTTCCATGGTGTAATGGTTAGCACTCAGGACTCTGAATCCTGCGATCCGAGTTCAAATCTCGGTGGAACCT
dgr	scaffold_15126	FBgn0252883	987592	987663	987592	987663	Asp	-	TCCTCGATAGTATAGTGGTTAGTATCCCCGCCTGTCACGCGGGAGACCGGGGTTCAATTCCCCGTCGGGGAG
dgr	scaffold_15245	FBgn0252947	7473444	7473516	7473444	7473516	Met	-	GCCTCGGTGGCGCAGTTGGCAGCGCGTAAGTCTCATAATCTTAAGGTCGTGAGTTCGAGCCTCACCCGGGGCA
dgr	scaffold_14978	FBgn0252790	1058772	1058843	1058772	1058843	Gln	-	GGTTCCATGGTGTAATGGTTAGCACTCAGGACTCTGAATCCTGCGATCCGAGTTCAAATCTCGGTGGAACCT
dgr	scaffold_15112	FBgn0252864	1906244	1906315	1906244	1906315	His	-	GCCGTGATCGTCTAGTGGTTAGGACCCCACGTTGTGGCCGTGGTAACCCAGGTTCGAATCCTGGTCACGGCA
dgr	scaffold_14978	FBgn0252792	1060903	1060974	1060903	1060974	Gln	-	GGTTCCATGGTGTAATGGTTAGCACTCAGGACTCTGAATCCTGCGATCCGAGTTCAAATCTCGGTGGAACCT
dgr	scaffold_15245	FBgn0252950	10301107	10301188	10301107	10301188	Ser	+	GCAGTCGTGGCCGAGCGGTTAAGGCGTCTGACTAGAAATCAGATTCCCTCTGGGAGCGTAGGTTCGAATCCTACCGGCTGCG
dgr	scaffold_15074	FBgn0252808	5553113	5553185	5553113	5553185	Ala	-	GGGGATGTAGCTCAGATGGTAGAGCGCTCGCTTAGCATGTGAGAGGTACGGGGATCGATGCCCTGCATCTCCA
dgr	scaffold_14906	FBgn0252761	5859177	5859256	5859177	5859256	Leu	-	GGCAGCGTGGCCGAGCGGTCTAAGGCGCTGGTTTTAGGCACCAGTCCGAAAGGGCGTGGGTTCGAATCCCACCGCTGTCA
dgr	scaffold_15074	FBgn0252812	5680021	5680093	5680021	5680093	Val	+	GTTTCCGTAGTGTAGCGGTTATCACGTGTGCTTCACACGCACAAGGTCCCCGGTTCGAACCCGGGCGGGAACA
dgr	scaffold_15110	FBgn0252830	8695030	8695101	8695030	8695101	Cys	-	GGGGGTATAGCTCAGAGGTAGAGCATTCGACTGCAGATCGAGAGGTCCCCGGTTCAATTCCGGGTGCCCCCT
dgr	scaffold_14906	FBgn0252772	11433415	11433487	11433415	11433487	Lys	+	GCCCGGGTAGCTCAGTCGGTAGAGCATTGGACTTTTAATCCAAGGGTCCAGGGTTCAAGTCCCTGCTCGGGCG
dgr	scaffold_15126	FBgn0252882	829994	830065	829994	830065	Pro	+	GGCTCGTTGGTCTAGGGGCATGATTTCCGCTTAGGGTGCGGGAGGTCCCGGGTTCAAATCCCGGACGAGCCC
dgr	scaffold_15112	FBgn0252869	2185936	2186007	2185936	2186007	Asp	+	TCCTCGATAGTATAGTGGTTAGTATCCCCGCCTGTCACGCGGGAGACCGGGGTTCAATTCCCCGTCGGGGAG
dgr	scaffold_15252	FBgn0252991	12388181	12388278	12388181	12388278	Tyr	+	CCTTCGATAGCTCAGTTGGTAGAGCGGTGGACTGTAGATCCATAGGTCGCTGGTTCAAATCCGGCTCGAAGGA
dgr	scaffold_14906	FBgn0252770	11425919	11425991	11425919	11425991	Lys	+	GCCCGGGTAGCTCAGTCGGTAGAGCATTGGACTTTTAATCCAAGGGTCCAGGGTTCAAGTCCCTGCTCGGGCG
dgr	scaffold_15081	FBgn0252817	2900620	2900691	2900620	2900691	Pro	-	GGCTCGTTGGTCTAGTGGCATGATTCTCGCTTCGGGTGCGAGAGGTCCCGGGTTCAACTCCCGGACGAGCCC
dgr	scaffold_14906	FBgn0252782	12232016	12232088	12232016	12232088	Ala	-	GGGGATGTAGCTCAGATGGTAGAGCGCTCGCTTAGCATGTGAGAGGTACGGGGATCAATGCCCCGCATCTCCA
dgr	scaffold_15112	FBgn0252875	4494035	4494106	4494035	4494106	Ala	-	GGGGACGTAGCTCAGTGGTAGAGCGCTCGCTTCGCATGTGAGAAGTCCCGGGTTCAAACCCCGGCGTCTCCA
dgr	scaffold_15245	FBgn0252897	172671	172744	172671	172744	Asn	+	GCCTCCGTGGCGCAATTGGTTAGCGCGTTCGGCTGTTAACCGAAAGGTTGGTGGTTCGAGTCCACCCGGGGGCG
dgr	scaffold_15245	FBgn0252932	3443214	3443285	3443214	3443285	Gly	-	GCGTCGGTGGTGTAATGGTCAGCATAGTTGCCTTCCAAGCAGTTGATCCGGGTTCGATTCCCGGCCGACGCA
dgr	scaffold_15252	FBgn0252989	12385113	12385215	12385113	12385215	Tyr	+	CCTTCGATAGCTCAGTTGGTAGAGCGGTGGACTGTAGATCCATAGGTCGCTGGTTCAAATCCGGCTCGAAGGA
dgr	scaffold_15245	FBgn0252955	13573132	13573213	13573132	13573213	Ser	+	GCAGTCGTGGCCGAGTGGTTAAGGCGTCTGACTCGAAATCAGATTCCCTCTGGGAGCGTAGGTTCGAATCCTACCGGCTGCG
dgr	scaffold_15112	FBgn0252871	3931331	3931404	3931331	3931404	Ile	-	GGCCCATTAGCTCAGCTGGTTAGAGCGTCGTGCTAATAACGCGAAGGTCGCGGGTTCGATCCCCCCATGGGCCA
dgr	scaffold_15203	FBgn0252896	11499562	11499633	11499562	11499633	Asp	+	TCCTCGATAGTATAGTGGTTAGTATCCCCGCCTGTCACGCGGGAGACCGGGGTTCAATTCCCCGTCGGGGAG
dgr	scaffold_15252	FBgn0252984	11468569	11468639	11468569	11468639	Gly	+	GCATCGGTGGTTCAGTGGTAGAATGCTCGCCTGCCACGCGGGCGGCCCGGGTTCGATTCCCGGCCGATGCA
dgr	scaffold_15245	FBgn0252959	15242473	15242554	15242473	15242554	Ser	-	GCAGTCGTGGCCGAGTGGTTAAGGCGTCTGACTCGAAATCAGATTCCCTCTGGGAGCGTAGGTTCGAATCCTACCGGCTGCG
dgr	scaffold_14906	FBgn0252755	3239185	3239256	3239185	3239256	Gly	+	GCGTCGGTGGTGTAATGGTTAGCATAGTTGCCTTCCAAGCAGTTGACCCGGGTTCGATTCCCGGCCGACGCA
dgr	scaffold_15110	FBgn0252847	17875147	17875219	17875147	17875219	Val	+	GTTTCCGTGGTGTAGCGGTTATCACATCTGCCTAACACGCAGAAGGCCCCCGGTTCGATCCCGGGCGGAAACA
dgr	scaffold_15110	FBgn0252827	7150299	7150371	7150299	7150371	Val	+	GGTTCCATAGTGTAGCGGTTATCACGTCTGCTTTACACGCAGAAGGTCTCCGGTTCGATCCCGGATGGAACCA
dgr	scaffold_14624	FBgn0252745	749680	749763	749680	749763	Leu	+	GTCAGGTTGGCCGAGCGGTCTAAGGCGCCAGATTTAAGCTCTGGTTCTCGAGAGAGAGCGTGGGTTCGAACCCCACACCTGACA
dgr	scaffold_15245	FBgn0252925	1508275	1508346	1508275	1508346	Ala	-	GGGGATGTAGCTCAGTGGTAGAGCGCTCGCTTTGCATGTGAGAGGCCCCGGGTTCAATCCCCGGCATCTCCA
dgr	scaffold_15252	FBgn0252987	11470106	11470176	11470106	11470176	Gly	-	GCATCGGTGGTTCAGTGGTAGAATGCTCGCCTGCCACGCGGGCGGCCCGGGTTCGATTCCCGGCCGATGCA
dgr	scaffold_15110	FBgn0252853	23275080	23275151	23275080	23275151	Asp	+	TCCTCGATAGTATAGTGGTTAGTATCCCCGCCTGTCACGCGGGAGACCGGGGTTCAATTCCCCGTCGGGGAG
dgr	scaffold_14830	FBgn0252751	5931088	5931169	5931088	5931169	Ser	-	GACGAGGTGGCCGAGTGGTTAAGGCGTTGGACTGCTAATCCAATGTGCTCTGCACGCGTGGGTTCGAATCCCATCCTCGTCG
dgr	scaffold_15126	FBgn0252887	7465659	7465730	7465659	7465730	Pro	-	GGCTCGTTGGTCTAGGGGTATGATTTCCGCTTAGGGTGCGGGAGGTCCCGGGTTCAAATCCCGGACGAGCCC
dgr	scaffold_14906	FBgn0252780	12231356	12231428	12231356	12231428	Ala	+	GGGGATGTAGCTCAGATGGTAGAGCGCTCGCTTAGCATGTGAGAGGTACGGGGATCGATGCCCCGCATCTCCA
dgr	scaffold_14624	FBgn0252746	2595517	2595589	2595517	2595589	Phe	-	GCCGAAATAGCTCAGTTGGGAGAGCGTTAGACTGAAGATCTAAATGTCCCCGGTTCAATCCCGGGTTTCGGCA
dgr	scaffold_14906	FBgn0252776	12194845	12194917	12194845	12194917	Ala	+	GGGGATGTAGCTCAGATGGTAGAGCGCTCGCTTAGCATGTGAGAGGTACGGGGATCAATGCCCCGCATCTCCA
dgr	scaffold_15245	FBgn0252905	198922	198994	198922	198994	Arg	-	GGTCCTGTGGCGCAATGGATAACGCGTCTGACTACGGATCAGAAGATTCCAGGTTCGACTCCTGGCAGGATCG
dgr	scaffold_15252	FBgn0252981	8183720	8183790	8183720	8183790	Gly	-	GCATCGGTGGTTCAGTGGTAGAATGCTCGCCTGCCACGCGGGCGGCCCGGGTTCGATTCCCGGCCGATGCA
dmo	scaffold_6500	FBgn0253459	1852742	1852835	1852742	1852835	Tyr	+	CCTTCGATAGCTCAGTTGGTAGAGCGGTGGACTGTAGATCCATAGGTCGCTGGTTCAAATCCGGCTCGAAGGA
dmo	scaffold_6496	FBgn0253365	13298880	13298951	13298880	13298951	Glu	-	TCCCATATTGTCTAGTGGTTAGGATATCCGGCTCTCACCCGGAAGGCCCGGGTTCAATTCCCGGTATGGGAA
dmo	scaffold_6496	FBgn0253600	24319480	24319565	24319480	24319565	SeC(e)	+	GCCCCACTGAGCTTCGGTGGTCCGGGGTGCGGACTTCAAATCCGTAGTCGATTAACGTCGAAGTGGTTCGATTCCACCTGGGGGGC
dmo	scaffold_6540	FBgn0253536	24537228	24537299	24537228	24537299	Thr	+	GCCTCTTTAGCTCAGTGGCAGAGCACTGGTCTTGTAAACCAGGGGTCGTGAGTTCAATTCTCACAGGAGGCA
dmo	scaffold_6496	FBgn0253450	26166566	26166639	26166566	26166639	Asn	+	GCCTCCGTGGCGCAATCGGTTAGCGCGTTCGGCTGTTAACCGAAAGGTTGGTGGTTCGAGTCCACCCGGGGGCG
dmo	scaffold_6496	FBgn0253404	20502760	20502831	20502760	20502831	Thr	-	GCCTCTTTAGCTCAGTGGCAGAGCACTGGTCTTGTAAACCAGGGGTCGTGAGTTCAATCCTCACAGGAGGCA
dmo	scaffold_6496	FBgn0253434	25281630	25281702	25281630	25281702	Arg	+	GGTCCTGTGGCGCAATGGATAACGCGTCTGACTACGGATCAGAAGATTCCAGGTTCGACTCCTGGCAGGATCG
dmo	scaffold_6473	FBgn0253352	11571151	11571222	11571151	11571222	Pro	+	GGCTCGTTGGTCTAGGGGTATGATTCTCGCTTCGGGTGCGAGAGGTCCCGGGTTCAACTCCCGGACGAGCCC
dmo	scaffold_6496	FBgn0253388	16770474	16770545	16770474	16770545	Gly	+	GCGTCGATGGTGTAATGGTCAGCATAGTTGCCTTCCAAGCAGTTGATCCGGGTTCGATTCCCGGCCGACGCA
dmo	scaffold_6496	FBgn0253417	22869029	22869100	22869029	22869100	Ala	+	GGGGACGTAGCTCAGTGGTAGAGCGCTCGCTTCGCATGTGAGAAGTCCCGGGTTCAAACCCCGGCGTCTCCA
dmo	scaffold_6680	FBgn0253589	14840562	14840633	14840562	14840633	Pro	-	GGCTCGTTGGTCTAGGGGTATGATTTCCGCTTAGGGTGCGGGAGGTCCCGGGTTCAAATCCCGGACGAGCCC
dmo	scaffold_6540	FBgn0253524	15407592	15407664	15407592	15407664	Val	-	GTTTCCGTGGTGTAGTGGTTATCACATCCGCCTAACACGCGGAACGCCCCCGGTTCAATCCCGGGCGGAAACA
dmo	scaffold_6496	FBgn0253390	18131512	18131593	18131512	18131593	Ser	-	GCTGCGGTGTCCGAGTGGTTAAGGAGATGGACTTGAAATCCATTGGGTTCTACCCGCACAGGTTCGAATCCTGTCCGCAGCG
dmo	scaffold_6540	FBgn0253550	28993844	28993915	28993844	28993915	Gln	-	GGTTCTATGGTGTAATGGTTAGCACTCTGGACTTTGAATCCAGCGATCCGAGTTCAAATCTCGGTAGAACCT
dmo	scaffold_6500	FBgn0253494	29332859	29332930	29332859	29332930	Gln	-	GGTTCCATGGTGTAATGGTTAGCACTCAGGACTCTGAATCCTGCGATCCGAGTTCAAATCTCGGTGGAACCT
dmo	scaffold_6496	FBgn0253422	24101099	24101171	24101099	24101171	Arg	-	GGTCCTGTGGCGCAATGGATAACGCGTCTGACTACGGATCAGAAGATTCCAGGTTCGACTCCTGGCAGGATCG
dmo	scaffold_6540	FBgn0253505	10033124	10033203	10033124	10033203	Leu	+	GGCAGCGTGGCCGAGCGGTCTAAGGCGCTGGTTTTAGGCACCAGTCCGAAAGGGCGTGGGTTCGAATCCCACCGCTGTCA
dmo	scaffold_6496	FBgn0253364	13281918	13281989	13281918	13281989	Gln	-	GGTTCCATGGTGTAATGGTTAGCACTCTGGACTCTGAATCCAGCGATCCGAGTTCAAATCTCGGTGGAACCT
dmo	scaffold_6496	FBgn0253368	13657786	13657908	13657786	13657908	Leu	-	GTCAGGATGGCCGAGCGGTCTAAGGCGCCAGACTCAAGTTCTGGTCCTCTCTGAGGGCGTGGGTTCGAATCCCACTTCTGACA
dmo	scaffold_6359	FBgn0253347	4297326	4297398	4297326	4297398	Arg	+	GCCCCAGTGGCCTAATGGATAAGGCATCGGCCTCCTAAGCCGGGGATTGTGGGTTCGAGTCCCATCTGGGGTA
dmo	scaffold_6540	FBgn0253538	24699157	24699228	24699157	24699228	Thr	-	GCCTCTTTAGCTCAGTGGCAGAGCACTGGTCTTGTAAACCAGGGGCCGTGAGTTCAATTCTCACAGGAGGCA
dmo	scaffold_6496	FBgn0253425	24714969	24715040	24714969	24715040	Trp	-	GACTCCGTGGCGCAACGGTAGCGCGTCTGACTCCAGATCAGAAGGTTGCGTGTTCAAATCACGTCGGGGTCA
dmo	scaffold_6496	FBgn0253362	4934236	4934309	4934236	4934309	Thr	+	GGCGCCGTGGCTTAGTTGGTTAAAGCGCCTGTCTAGTAAACAGGAGATCGTGAGTTCGAATCTCGCCGGGGCCT
dmo	scaffold_6540	FBgn0253529	16493289	16493361	16493289	16493361	Lys	+	GCCCGGGTAGCTCAGTCGGTAGAGCATTGGACTTTTAATCCAAGGGTCCAGGGTTCAAGTCCCTGCTCGGGCG
dmo	scaffold_6540	FBgn0253556	33090026	33090097	33090026	33090097	Thr	+	GCCTCTTTAGCTCAGTGGTAGAGCGTTGGTCTCGTAAACCAAAGGCCGTGAGTTCAACCCTCACAGGAGGCA
dmo	scaffold_6496	FBgn0253391	18131759	18131840	18131759	18131840	Ser	+	GCTGCGGTGTCCGAGTGGTTAAGGAGATGGACTTGAAATCCATTGGGTTCTACCCGCACAGGTTCGAATCCTGTCCGCAGCG
dmo	scaffold_6540	FBgn0253541	25347145	25347217	25347145	25347217	Val	-	GTTTCCGTAGTGTAGTGGTTATCACGTGTGCTTCACACGCACAAGGTCCCCGGTTCGAACCCGGGCGGGAACA
dmo	scaffold_6473	FBgn0253351	8940173	8940245	8940173	8940245	Arg	-	GACCATGTAGTCTAACGGATAGGGCGTCGGACTTCGGATCCGGAGGTTGCGGGTTCGAGTCCCGTCGTGGTCA
dmo	scaffold_6496	FBgn0253433	25281226	25281298	25281226	25281298	Arg	+	GGTCCTGTGGCGCAATGGATAACGCGTCTGACTACGGATCAGAAGATTCCAGGTTCGACTCCTGGCAGGATCG
dmo	scaffold_6496	FBgn0253409	21024607	21024678	21024607	21024678	Glu	-	TCCCATATGGTCTAGTGGCTAGGATATCTGGCTTTCACCCAGAAGGCCCGGGTTCGATTCCCGGTATGGGAA
dmo	scaffold_6496	FBgn0253395	19279198	19279269	19279198	19279269	Met	+	AGCAGAGTGGCGCAGTGGAAGCGTGCTGGGCCCATAACCCAGAGGTCCGAGGATCGAAACCTTGCTCTGCTA
dmo	scaffold_6496	FBgn0253400	20166559	20166631	20166559	20166631	Arg	+	GTCCCTTTGGCGCAGAGGATAGCGCGTTGGACTTCTAATCCAAAGGTCGCGGGTTCGATCCCCGCAAGGGATG
dmo	scaffold_6680	FBgn0253571	8561451	8561523	8561451	8561523	Ala	-	GGGGATGTAGCTCAGATGGTAGAGCGCTCGCTTAGCATGTGAGAGGTACGGGGATCGATGCCCCGCATCTCCA
dmo	scaffold_6540	FBgn0253528	16492257	16492329	16492257	16492329	Lys	+	GCCCGGGTAGCTCAGTCGGTAGAGCATTGGACTTTTAATCCAAGGGTCCAGGGTTCAAGTCCCTGCTCGGGCG
dmo	scaffold_6500	FBgn0253471	17022137	17022207	17022137	17022207	Gly	+	GCATCGGTGGTTCAGTGGTAGAATGCTCGCCTGCCACGCGGGCGGCCCGGGTTCGATTCCCGGCCGATGCA
dmo	scaffold_6500	FBgn0253461	6354313	6354384	6354313	6354384	Leu	-	AGCAGAGTGGCGCAGTGAAAGCGTGCTGGGCCCAAAACCTAGAGGTCTGAGGATCGAAACCTTTCTCTGCTA
dmo	scaffold_6680	FBgn0253566	996718	996789	996718	996789	Cys	-	GGGGATATAGCTCAGTGGTAGAGCATTCGACTGCAGATCGAGAGGTCCCCGGTTCAAACCCGGGTGTCCCCT
dmo	scaffold_6680	FBgn0253579	12899765	12899847	12899765	12899847	Leu	+	GTCAGGATGGCCGAGTGGTCTAAGGCGCTGCGTTCAGGTCGCAGTCTACTCTGTAGGCGTGGGTTCGAATCCCACTTCTGACA
dmo	scaffold_6540	FBgn0253548	26064273	26064354	26064273	26064354	Ser	-	GACGAGGTGGCCGAGTGGTTAAGGCGTTGGACTGCTAATCCAATGTGCTCTGCACGCGTGGGTTCGAATCCCATCCTCGTCG
dmo	scaffold_6540	FBgn0253532	22806356	22806426	22806356	22806426	Gly	+	GCATCGGTGGTTCAGTGGTAGAATGCTCGCCTGCCACGCGGGCGGCCCGGGTTCGATTCCCGGCCGATGCA
dmo	scaffold_6540	FBgn0253498	4351418	4351490	4351418	4351490	Lys	-	GCCCGGCTAGCTCAGTCGGTAGAGCATGAGACTCTTAATCTCAGGGTCGTGGGTTCGAGCCCCACGTTGGGCG
dmo	scaffold_6540	FBgn0253514	14475642	14475714	14475642	14475714	Ala	-	GGGGATGTAGCTCAGATGGTAGAGCGCTCGCTTAGCATGTGAGAGGTACGGGGATCGATGCCCCGCATCTCCA
dmo	scaffold_6500	FBgn0253467	15674585	15674656	15674585	15674656	Pro	+	GGCTCGTTGGTCTAGGGGTATGATTTCCGCTTAGGGTGCGGGAGGTCCCGGGTTCAAATCCCGGACGAGCCC
dmo	scaffold_6473	FBgn0253350	6215092	6215163	6215092	6215163	Thr	+	GCCTCTTTAGCTCAGAGGCAGAGCACTGGTCTCGTAAACCAGGGGTCGTGAGTTCAATTCTCACAGGAGGCA
dmo	scaffold_6500	FBgn0253476	24810565	24810636	24810565	24810636	Asp	+	TCCTCGATAGTATAGTGGTTAGTATCCCCGCCTGTCACGCGGGAGACCGGGGTTCAATTCCCCGTCGGGGAG
dmo	scaffold_6540	FBgn0253508	11507905	11507977	11507905	11507977	Phe	-	GCCGAAATAGCTCAGTTGGGAGAGCGTTAGACTGAAGATCTAAAGGTCCCCGGTTCAATCCCGGGTTTCGGCA
dmo	scaffold_6500	FBgn0253472	23189632	23189702	23189632	23189702	Gly	+	GCATCGGTGGTTCAGTGGTAGAATGCTCGCCTGCCACGCGGGCGGCCCGGGTTCGATTCCCGGCCGATGCA
dmo	scaffold_6500	FBgn0253456	1430983	1431082	1430983	1431082	Tyr	+	CCTTCGATAGCTCAGTTGGTAGAGCGGTGGACTGTAGATCCATAGGTCGCTGGTTCAAATCCGGCTCGAAGGA
dmo	scaffold_6496	FBgn0253436	25283427	25283499	25283427	25283499	Arg	-	GGTCCTGTGGCGCAATGGATAACGCGTCTGACTACGGATCAGAAGATTCCAGGTTCGACTCCTGGCAGGATCG
dmo	scaffold_6500	FBgn0253463	10310276	10310347	10310276	10310347	Gln	+	GGTTCTATGGTGTAATGGTTAGCACTTTGGACTCTGAATCCAGCGATCCGAGTTCAAATCTCGGTAGAACCT
dmo	scaffold_6540	FBgn0253511	14473329	14473401	14473329	14473401	Val	+	GTTTCCGTAGTGTAGTGGTTATCACGTGTGCTTCACACGCACAAGGTCCCCGGTTCGAACCCGGGCGGGAACA
dmo	scaffold_6680	FBgn0253564	995689	995760	995689	995760	Cys	-	GGGGATATAGCTCAGTGGTAGAGCATTCGACTGCAGATCGAGAGGTCCCCGGTTCAAACCCGGGTGTCCCCT
dmo	scaffold_6500	FBgn0253485	25088662	25088733	25088662	25088733	Met	-	AGCAGAGTGGCGCAGTGGAAGCGTGCTGGGCCCATAACCCAGAGGTCCGAGGATCGAAACCTTGCTCTGCTA
dmo	scaffold_6496	FBgn0253428	25255625	25255696	25255625	25255696	Glu	-	TCCCATATGGTCTAGTGGCTAGGATATCTGGCTTTCACCCAGAAGGCCCGGGTTCGATTCCCGGTATGGGAA
dmo	scaffold_6500	FBgn0253490	29329455	29329526	29329455	29329526	Gln	+	GGTTCCATGGTGTAATGGTTAGCACTCAGGACTCTGAATCCTGCGATCCGAGTTCAAATCTCGGTGGAACCT
dmo	scaffold_6500	FBgn0253491	29329725	29329796	29329725	29329796	Gln	+	GGTTCCATGGTGTAATGGTTAGCACTCAGGACTCTGAATCCTGCGATCCGAGTTCAAATCTCGGTGGAACCT
dmo	scaffold_6359	FBgn0253344	2888956	2889037	2888956	2889037	Ser	-	GCAGTCGTGGCCGAGCGGTTAAGGCGTCTGACTAGAAATCAGATTCCCTCTGGGAGCGTAGGTTCGAATCCTACCGACTGCG
dmo	scaffold_6496	FBgn0253430	25271881	25271953	25271881	25271953	Arg	+	GGTCCTGTGGCGCAATGGATAACGCGTCTGACTACGGATCAGAAGATTCCAGGTTCGACTCCTGGCAGGATCG
dmo	scaffold_6496	FBgn0253370	13663479	13663552	13663479	13663552	Ile	+	GGCCCATTAGCTCAGCTGGTTAGAGCGTCGTGCTAATAACGCGAAGGTCGCGGGTTCGATCCCCCCATGGGCCA
dmo	scaffold_6496	FBgn0253376	15721787	15721859	15721787	15721859	Phe	-	GCCGAAATAGCTCAGTTGGGAGAGCGTTAGACTGAAGATCTAAAGGTCCCCGGTTCAATCCCGGGTTTCGGCA
dmo	scaffold_6540	FBgn0253525	15407795	15407867	15407795	15407867	Phe	-	GCCGAAATAGCTCAGTTGGGAGAGCGTTAGACTGAAGATCTAAAGGTCCCCGGTTCAATCCCGGGTTTCGGCA
dmo	scaffold_6482	FBgn0253357	1698880	1698953	1698880	1698953	Ile	+	GGCCCATTAGCTCAGCTGGTTAGAGCGTCGTGCTAATAACGCGAAGGTCGCGGGTTCGATCCCCCCATGGGCCA
dmo	scaffold_6540	FBgn0253523	14536989	14537061	14536989	14537061	Ala	+	GGGGATGTAGCTCAGATGGTAGAGCGCTCGCTTAGCATGTGAGAGGTACGGGGATCGATACCCCGCATCTCCA
dmo	scaffold_6496	FBgn0253451	26168837	26168910	26168837	26168910	Asn	+	GCCTCCGTGGCGCAATCGGTTAGCGCGTTCGGCTGTTAACCGAAAGGTTGGTGGTTCGAGTCCACCCGGGGGCG
dmo	scaffold_6540	FBgn0253510	13332691	13332762	13332691	13332762	Gly	-	GCGTCGGTGGTGTAATGGTTAGCATAGTTGCCTTCCAAGCAGTTGACCCGGGTTCGATTCCCGGCCGACGCA
dmo	scaffold_6680	FBgn0253574	8610478	8610560	8610478	8610560	Leu	-	GTCAGGATGGCCGAGTGGTCTAAGGCGCTGCGTTCAGGTCGCAGTCTACTCTGTAGGCGTGGGTTCGAATCCCACTTCTGACA
dmo	scaffold_6500	FBgn0253493	29330972	29331043	29330972	29331043	Gln	-	GGTTCCATGGTGTAATGGTTAGCACTCAGGACTCTGAATCCTGCGATCCGAGTTCAAATCTCGGTGGAACCT
dmo	scaffold_6680	FBgn0253576	10226615	10226686	10226615	10226686	Cys	-	GGGGGTATAGCTCAGGGGTAGAGCATTCGACTGCAGATCGAGAGGTCCCCGGTTCAAATCCGGGTGCCCCCT
dmo	scaffold_6680	FBgn0253570	6702514	6702586	6702514	6702586	Arg	-	GACCGTGTGGCCTAATGGATAAGGCGTCGGACTTCGGATCCGAAGATTGCAGGTTCGAGTCCTGTCACGGTCG
dmo	scaffold_6496	FBgn0253407	21019700	21019773	21019700	21019773	Ile	+	GGCCCATTAGCTCAGCTGGTTAGAGCGTCGTGCTAATAACGCGAAGGTCGCGGGTTCGATCCCCCCATGGGCCA
dmo	scaffold_6496	FBgn0253394	19256598	19256669	19256598	19256669	Ala	+	GGGGATGTAGCTCAGTGGTAGAGCGCTCGCTTTGCATGTGAGAGGCCCCGGGTTCAATCCCCGGCATCTCCA
dmo	scaffold_6654	FBgn0253560	2497310	2497382	2497310	2497382	Met	-	GCCTCGGTGGCGCAGTAGGCAGCGCGTAAGTCTCATAATCTTAAGGTCGTGAGTTCGAGCCTCACCCGGGGCA
dmo	scaffold_6496	FBgn0253447	25302362	25302435	25302362	25302435	Asn	+	GCCTCCGTGGCGCAATCGGTTAGCGCGTTCGGCTGTTAACCGAAAGGTTGGTGGTTCGAGTCCACCCGGGGGCG
dmo	scaffold_6496	FBgn0253435	25283030	25283101	25283030	25283101	Glu	-	TCCCATATGGTCTAGTGGCTAGGATATCTGGCTTTCACCCAGAAGGCCCGGGTTCGATTCCCGGTATGGGAA
dmo	scaffold_6500	FBgn0253483	24990796	24990877	24990796	24990877	Ser	+	GCAGCCGTGGCCGAGCGGTTAAGGCGTCTGACTAGAAATCAGATTCCCTCTGGGAGCGTAGGTTCGAATCCTACCGGCTGCG
dmo	scaffold_6540	FBgn0253519	14509543	14509614	14509543	14509614	Pro	+	GGCTCAATGGTCTAGGGGTATGATTCTCGCTTTGGGTGCGAGAGGTCCCGGGTTCAAATCCCGGTTGAGCCC
dmo	scaffold_6680	FBgn0253596	22058092	22058163	22058092	22058163	Met	-	AGCAGAGTGGCGCAGTGGAAGCGTGCTGGGCCCATAACCCAGAGGTCCGAGGATCGAAACCTTGCTCTGCTA
dmo	scaffold_6496	FBgn0253423	24579821	24579893	24579821	24579893	Arg	-	GACCGTGTGGCCTAATGGATAAGGCGTCGGACTTCGGATCCGAAGATTGCAGGTTCGAGTCCTGTCACGGTCG
dmo	scaffold_6496	FBgn0253420	23396892	23396963	23396892	23396963	His	+	GCCGTGATCGTCTAGTGGTTAGGACCCCACGTTGTGGCCGTGGTAACCCAGGTTCGAATCCTGGTCACGGCA
dmo	scaffold_6540	FBgn0253504	10032568	10032647	10032568	10032647	Leu	+	GGCAGCGTGGCCGAGCGGTCTAAGGCGCTGGTTTTAGGCACCAGTCCGAAAGGGCGTGGGTTCGAATCCCACCGCTGTCA
dmo	scaffold_6496	FBgn0253410	21024905	21024976	21024905	21024976	Glu	-	TCCCATATTGTCTAGTGGTTAGGATATCCGGCTCTCACCCGGAAGACCCGGGTTCAATTCCCGGTATGGGAA
dmo	scaffold_6540	FBgn0253544	25477231	25477303	25477231	25477303	Val	+	GTTTCCGTAGTGTAGCGGTTATCACGTGTGCTTCACACGCACAAGGTCCCCGGTTCGAACCCGGGCGGGAACA
dmo	scaffold_6540	FBgn0253551	28994105	28994176	28994105	28994176	Gln	-	GGTTCTATGGTGTAATGGTTAGCACTCTGGACTTTGAATCCAGCGATCCGAGTTCAAATCTCGGTAGAACCT
dmo	scaffold_6496	FBgn0253397	19613843	19613924	19613843	19613924	Leu	+	GGTAGCGTGGCCGAGCGGTCTAAGGCGCTGGTTTAAGGCACCAGTCTCCTCGGAGGCGTGGGTTCGAATCCCACCGCTGCCA
dmo	scaffold_6496	FBgn0253429	25256979	25257050	25256979	25257050	Glu	+	TCCCATATTGTCTAGTGGTTAGGATATCCGGCTCTCACCCGGAAGGCCCGGGTTCAATTCCCGGTATGGGAA
dmo	scaffold_6473	FBgn0253348	5968399	5968470	5968399	5968470	Thr	-	GCCTCTTTAGCTCAGTGGCAGAGCACTGGTCTTGTAAACCAGGGGTCGTGAGTTCAATCCTCACAGGGGGCA
dmo	scaffold_6496	FBgn0253374	15721093	15721165	15721093	15721165	Phe	-	GCCGAAATAGCTCAGTTGGGAGAGCGTTAGACTGAAGATCTAAAGGTCCCCGGTTCAATCCCGGGTTTCGGCA
dmo	scaffold_6496	FBgn0253385	16634057	16634128	16634057	16634128	Trp	+	GACTCCGTGGCGCAACGGTAGCGCGTCTGACTCCAGATCAGAAGGTTGCGTGTTCAAATCACGTCGGGGTCA
dmo	scaffold_6654	FBgn0253559	529402	529473	529402	529473	Glu	-	TCCCATATTGTCTAGTGGTTAGGATATCCGGCTCTCACCCGGAAGGCCCGGGTTCAATTCCCGGTATGGGAA
dmo	scaffold_6496	FBgn0253378	15765809	15765881	15765809	15765881	Val	+	GTTTCCGTGGTGTAGCGGTTATCACATCTGCCTAACACGCAGAAGGCCCCCGGTTCGATCCCGGGCGGAAACA
dmo	scaffold_6680	FBgn0253590	16305990	16306061	16305990	16306061	Pro	+	GGCTCGTTGGTCTAGGGGTATGATTCTCGCTTCGGGTGCGAGAGGTCCCGGGTTCAATTCCCGGACGAGCCC
dmo	scaffold_6680	FBgn0253567	996962	997033	996962	997033	Cys	-	GGGGATATAGCTCAGTGGTAGAGCATTCGACTGCAGATCGAGAGGTCCCCGGTTCAAACCCGGGTGTCCCCT
dmo	scaffold_6540	FBgn0253518	14509250	14509322	14509250	14509322	Ala	-	GGGGATGTAGCTCAGATGGTAGAGCGCTCGCTTAGCATGTGAGAGGTACGGGGATCGATGCCCCGCATCTCCA
dmo	scaffold_6496	FBgn0253401	20486490	20486561	20486490	20486561	Thr	+	GCCTCTTTAGCTCAGTGGCAGAGCACTGGTCTTGTAAACCAGGGGTCGTGAGTTCAATCCTCACAGGAGGCA
dmo	scaffold_6500	FBgn0253468	15919521	15919592	15919521	15919592	Pro	-	GGCTCGTTGGTCTAGGGGTATGATTTCCGCTTAGGGTGCGGGAGGTCCCGGGTTCAAATCCCGGACGAGCCC
dmo	scaffold_6496	FBgn0253448	25321189	25321261	25321189	25321261	Lys	+	GCCCGGCTAGCTCAGTCGGTAGAGCATGAGACTCTTAATCTCAGGGTCGTGGGTTCGAGCCCCACGTTGGGCG
dmo	scaffold_6496	FBgn0253432	25280921	25280992	25280921	25280992	Glu	-	TCCCATATTGTCTAGTGGTTAGGATATCCGGCTCTCACCCGGAAGGCCCGGGTTCAATTCCCGGTATGGGAA
dmo	scaffold_6540	FBgn0253552	30849306	30849389	30849306	30849389	Leu	-	GTCAGGTTGGCCGAGCGGTCTAAGGCGCCAGATTTAAGCTCTGGTTCTCGAGAGAGAGCGTGGGTTCGAACCCCACACCTGACA
dmo	scaffold_6496	FBgn0253416	22594101	22594172	22594101	22594172	Ala	+	GGGGATGTAGCTCAGTGGTAGAGCGTTCGCTTTGCATGTGAAAGGCCCCGGGTTCAATCCCCGGCATCTCCA
dmo	scaffold_6540	FBgn0253507	10707976	10708048	10707976	10708048	Lys	+	GCCCGGGTAGCTCAGTCGGTAGAGCATTGGACTTTTAATCCAAGGGTCCAGGGTTCAAGTCCCTGCTCGGGCG
dmo	scaffold_6540	FBgn0253547	26064047	26064128	26064047	26064128	Ser	+	GACGAGGTGGCCGAGAGGTTAAGGCGTTGGACTGCTAATCCAATGTGCTCAGCACGCGTGGGTTGTAATCCCATCCGCGTCG
dmo	scaffold_6680	FBgn0253569	6486018	6486114	6486018	6486114	Ile	+	GCTCCAGTGGCGCAATTGGTTAGCGCACGGTACTTATAATGCCGGGGTTGTGAGTTCGAGCCTCACCTGGAGCA
dmo	scaffold_6500	FBgn0253475	23190925	23190995	23190925	23190995	Gly	-	GCATCGGTGGTTCAGTGGTAGAATGCTCGCCTGCCACGCGGGCGGCCCGGGTTCGATTCCCGGCCGATGCA
dmo	scaffold_6540	FBgn0253535	23387990	23388085	23387990	23388085	Tyr	-	CCTTCGATAGCTCAGTTGGTAGAGCGGTGGACTGTAGATCCATAGGTCGCTGGTTCGACTCCGGCTCGAAGGA
dmo	scaffold_6496	FBgn0253375	15721385	15721457	15721385	15721457	Phe	-	GCCGAAATAGCTCAGTTGGGAGAGCGTTAGACTGAAGATCTAAAGGTCCCCGGTTCAATCCCGGGTTTCGGCA
dmo	scaffold_6482	FBgn0253358	1740358	1740429	1740358	1740429	Gly	+	GCGCCGGTGGTGCAGTGGCTAGCATGGTTGTTCCCCAAGCAGCTGATCCGGGTTCGATTCCCGGCCGGCGCA
dmo	scaffold_6680	FBgn0253565	996245	996316	996245	996316	Cys	-	GGGGATATAGCTCAGTGGTAGAGCATTCGACTGCAGATCGAGAGGTCCCCGGTTCAAACCCGGGTGTCCCCT
dmo	scaffold_6496	FBgn0253369	13658316	13658389	13658316	13658389	Ile	+	GGCCCATTAGCTCAGCTGGTTAGAGCGTCGTGCTAATAACGCGAAGGTCGCGGGTTCGATCCCCTCATGGGCCA
dmo	scaffold_6540	FBgn0253543	25476995	25477067	25476995	25477067	Val	+	GTTTCCGTAGTGTAGCGGTTATCACGTGTGCTTCACACGCACAAGGTCCCCGGTTCGAACCCGGGCGGGAACA
dmo	scaffold_6540	FBgn0253513	14475421	14475492	14475421	14475492	Pro	+	GGCTCAATGGTCTAGGGGTATGATTCTCGCTTTGGGTGCGAGAGGTCCCGGGTTCAAATCCCGGTTGAGCCC
dmo	scaffold_6496	FBgn0253426	25253704	25253780	25253704	25253780	Asn	-	GCCTCCGTGGCGCAATCGGTTAGCGCGTTCGGCTGTTAACCGAAAGGTTTGGTGGTTCGAGTCCACCCCGGGGGGCG
dmo	scaffold_6496	FBgn0253384	16531064	16531136	16531064	16531136	Arg	-	GCCTCAGTGGCCTAATGGATAAGGCATCGGCCTCCTAAGCCGAGGATTGTGGGTTCGAGTCCCATCTGAGGTA
dmo	scaffold_6680	FBgn0253595	19636024	19636096	19636024	19636096	Val	-	GTTTCCGTGGTGTAGCGGTTATCACATCTGCCTAACACGCAGAAGGCCCCCGGTTCGATCCCGGGCGGAAACA
dmo	scaffold_6540	FBgn0253499	5060838	5060919	5060838	5060919	Ser	+	GACGAGGTGGCCGAGAGGTTAAGGCGTTGGACTGCTAATCCAATGTGCTCTGCACGCGTGGGTTCGAATCCCATCCTCGTCG
dmo	scaffold_6500	FBgn0253464	15020348	15020418	15020348	15020418	Gly	+	GCATCGGTGGTTCAGTGGTAGAATGCTCGCCTGCCACGCGGGCGGCCCGGGTTCGATTCCCGGCCGATGCA
dmo	scaffold_6540	FBgn0253501	8743101	8743172	8743101	8743172	Pro	+	GGCTCAATGGTCTAGGGGTATGATTCTCGCTTTGGGTGCGAGAGGTCCCGGGTTCAAATCCCGGTTGAGCCC
dmo	scaffold_6540	FBgn0253530	22354574	22354645	22354574	22354645	Trp	+	GACTCCGTGGCGCAACGGTAGCGCGTCTGACTCCAGATCAGAAGGTTGCGTGTTCAAATCACGTCGGGGTCA
dmo	scaffold_6473	FBgn0253354	15929743	15929814	15929743	15929814	Pro	+	GGCTCGTTGGTCTAGGGGTATGATTTCCGCTTAGGGTGCGGGAAGTCCCTGGTTCAAATCCCGAACGAGCCC
dmo	scaffold_6500	FBgn0253457	1431484	1431583	1431484	1431583	Tyr	-	CCTTCGATAGCTCAGTTGGTAGAGCGGTGGACTGTAGATCCATAGGTCGCTGGTTCAAATCCGGCTCGAAGGA
dmo	scaffold_6496	FBgn0253377	15765525	15765606	15765525	15765606	Ser	+	GCAGTCGTGGCCGAGTGGTTAAGGCGTCTGACTCGAAATCAGATTCCCTCTGGGAGCGTAGGTTCGAATCCTACCGGCTGCG
dmo	scaffold_6496	FBgn0253360	2195296	2195377	2195296	2195377	Ser	+	GCAGTCGTGGCCGAGTGGTTAAGGCGTCTGACTCGAAATCAGATTCCCTCTGGGAGCGTAGGTTCGAATCCTACCGGCTGCG
dmo	scaffold_6500	FBgn0253492	29330754	29330825	29330754	29330825	Gln	-	GGTTCCATGGTGTAATGGTTAGCACTCAGGACTCTGAATCCTGCGATCCGAGTTCAAATCTCGGTGGAACCT
dmo	scaffold_6540	FBgn0253520	14510305	14510377	14510305	14510377	Ala	+	GGGGATGTAGCTCAGATGGTAGAGCGCTCGCTTAGCATGTGAGAGGTACGGGGATCGATGCCCCGCATCTCCA
dmo	scaffold_6496	FBgn0253427	25253902	25253975	25253902	25253975	Asn	+	GCCTCCGTGGCGCAATCGGTTAGCGCGTTCGGCTGTTAACCGAAAGGTTGGTGGTTCGAGTCCACCCGGGGGCG
dmo	scaffold_6482	FBgn0253356	1697944	1698016	1697944	1698016	Arg	-	GACCGTGTGGCCTAATGGATAAGGCGTCGGACTTCGGATCCGAAGATTGCAGGTTCGAGTCCTGTCACGGTCG
dmo	scaffold_6680	FBgn0253561	87641	87713	87641	87713	Met	-	GCCTCGGTAGCGCAGTTGGCAGCGCGTAAGTCTCATAATCTTAAGGTCGTGAGTTCGATCCTCACCCGGGGCA
dmo	scaffold_6680	FBgn0253573	8608215	8608297	8608215	8608297	Leu	-	GTCAGGATGGCCGAGTGGTCTAAGGCGCTGCGTTCAGGTCGCAGTCTACTCTGTAGGCGTGGGTTCGAATCCCACTTCTGACA
dmo	scaffold_6500	FBgn0253482	24989241	24989311	24989241	24989311	Gly	-	GCATCGGTGGTTCAGTGGTAGAATGCTCGCCTGCCACGCGGGCGGCCCGGGTTCGATTCCCGGCCGATGCA
dmo	scaffold_6500	FBgn0253479	24821084	24821155	24821084	24821155	Asp	-	TCCTCGGTAGTATAGTGGTTAGTATCCCCGCCTGTCACGCGGGAGACCGGGGTTCAATTCCCCGCCGGGGAG
dmo	scaffold_6496	FBgn0253411	21025386	21025457	21025386	21025457	Glu	+	TCCCATATTGTCTAGTGGTTAGGATATCCGGCTCTCACCCGGAAGGCCCGGGTTCAATTCCCGGTATGGGAA
dmo	scaffold_6496	FBgn0253398	20156949	20157021	20156949	20157021	Met	+	GCCTCGGTGGCGCAGTAGGCAGCGCGTAAGTCTCATAATCTTAAGGTCGTGAGTTCGAGCCTCACCCGGGGCA
dmo	scaffold_6540	FBgn0253527	16487127	16487199	16487127	16487199	Lys	+	GCCCGGGTAGCTCAGTCGGTAGAGCATTGGACTTTTAATCCAAGGGTCCAGGGTTCAAGTCCCTGCTCGGGCG
dmo	scaffold_6540	FBgn0253533	22921620	22921692	22921620	22921692	Arg	-	GACCGTGTGGCCTAATGGATAAGGCGTCGGACTTCGAATCCGAAGATTGCAGGTTCGAGTCCTGTCACGGTCG
dmo	scaffold_6680	FBgn0253591	18496496	18496567	18496496	18496567	Thr	-	GCCTTCTTAGCTCAGTGGCAGAGCGCTGGTCTTGTAAACCAGCGGTCGTGAGTTCAATTCTCACAGGAGGCA
dmo	scaffold_6500	FBgn0253470	17021688	17021758	17021688	17021758	Gly	+	GCATCGGTGGTTCAGTGGTAGAATGCTCGCCTGCCACGCGGGCGGCCCGGGTTCGATTCCCGGCCGATGCA
dmo	scaffold_6496	FBgn0253414	21087172	21087244	21087172	21087244	Lys	+	GCCCGGCTAGCTCAGTCGGTAGAGCATGAGACTCTTAATCTCAGGGTCGTGGGTTCGAGCCCCACGTTGGGCG
dmo	scaffold_6500	FBgn0253469	17021281	17021351	17021281	17021351	Gly	+	GCATCGGTGGTTCAGTGGTAGAATGCTCGCCTGCCACGCGGGCGGCCCGGGTTCGATTCCCGGCCGATGCA
dmo	scaffold_6496	FBgn0253393	19256161	19256232	19256161	19256232	Ala	-	GGGGATGTAGCTCAGTGGTAGAGCGCTCGCTTTGCATGTGAGAGGCCCCGGGTTCAATCCCCGGCATCTCCA
dmo	scaffold_6496	FBgn0253419	22869675	22869746	22869675	22869746	Ala	+	GGGGACGTAGCTCAGTGGTAGAGCGCTCGCTTCGCATGTGAGAAGTCCCGGGTTCAAACCCCGGCGTCTCCA
dmo	scaffold_6680	FBgn0253577	11784014	11784086	11784014	11784086	Val	+	GGTTCCATAGTGTAGCGGTTATCACGTCTGCTTTACACGCAAAAGGTCTCCGGTTCGATCCCGGATGGAACCA
dmo	scaffold_6540	FBgn0253534	23387584	23387679	23387584	23387679	Tyr	+	CCTTCGATAGCTCAGTTGGTAGAGCGGTGGACTGTAGATCCATAGGTCGCTGGTTTGGCTCCGGCTTGAAGGA
dmo	scaffold_6500	FBgn0253495	31452698	31452770	31452698	31452770	Lys	-	GCCCGGCTAGCTCAGTCGGTAGAGCATGACACTCTTAATCTCAGGGTCGTGGGTTCGGGCCCCACGTTGGGCG
dmo	scaffold_6473	FBgn0253353	14342798	14342869	14342798	14342869	Gly	-	GCGTCGGTGGTGTAATGGTCAGCATAGTTGCCTTCCAAGCAGTTGATCCGGGTTCGATTCCCGGCCGACGCA
dmo	scaffold_6540	FBgn0253516	14482128	14482201	14482128	14482201	Thr	-	GGCGCCGTGGCTTAGTTGGTTAAAGCGCCTGTCTAGTAAACAGGAGATCGTGAGTTCGAATCTCGCCGGGGCCT
dmo	scaffold_6496	FBgn0253415	21087536	21087608	21087536	21087608	Arg	-	GGTCCTGTGGCGCAATGGATAACGCGTCTGACTACGGATCAGAAGATTCCAGGTTCGACTCCTGGCAGGATCG
dmo	scaffold_6500	FBgn0253478	24820795	24820866	24820795	24820866	Asp	-	TCCTCGATAGTATAGTGGTTAGTATCCCCGCCTGTCACGCGGGAGACCGGGGTTCAATTCCCCGTCGGGGAG
dmo	scaffold_6540	FBgn0253558	33217042	33217123	33217042	33217123	Ser	+	GACGAGGTGGCCGAGAGGTTAAGGCGTTGGACTGCTAATCCAATGTGCTCTGCACGCGTGGGTTCGAATCCCATCCTCGTCG
dmo	scaffold_6496	FBgn0253402	20487327	20487398	20487327	20487398	Thr	-	GCCTCTTTAGCTCAGTGGCAGAGCACTGGTCTTGTAAACCAGGGGTCGTGAGTTCAATCCTCACAGGAGGCA
dmo	scaffold_6540	FBgn0253502	9377382	9377454	9377382	9377454	Arg	+	GGTCCTGTGGCGCAATGGATAACGCGTCTGACTACGGATCAGAAGATTCCAGGTTCGACTCCTGGCAGGATCG
dmo	scaffold_6540	FBgn0253521	14513039	14513111	14513039	14513111	Ala	-	GGGGATGTAGCTCAGATGGTAGAGCGCTCGCTTAGCATGTGAGAGGTACGGGGATCGATGCCCCGCATCTCCA
dmo	scaffold_6540	FBgn0253554	31623466	31623589	31623466	31623589	Leu	+	GTCAGGATGGCCGAGCGGTCTAAGGCGCCAGACTCAAGTTCTGGTCCTCTCTGAGGGCGTGGGTTCGAATCCCACTTCTGACA
dmo	scaffold_6540	FBgn0253517	14493657	14493728	14493657	14493728	Pro	+	GGCTCAATGGTCTAGGGGTATGATTCTCGCTTTGGGTGCGAGAGGTCCCGGGTTCAAATCCCGGTTGAGCCC
dmo	scaffold_6680	FBgn0253592	18651694	18651765	18651694	18651765	Gln	-	GGTTCTATGGTGTAATGGTTAGCACTCTGGACTTTGAATCCAGCGATCCGAGTTCAAATCTCGGTAGAACCT
dmo	scaffold_6496	FBgn0253412	21025815	21025886	21025815	21025886	Glu	+	TCCCATATGGTCTAGTGGCTAGGATATCTGGCTTTCACCCAGAAGGCCCGGGTTCGATTCCCGGTATGGGAA
dmo	scaffold_6540	FBgn0253542	25347940	25348012	25347940	25348012	Val	-	GTTTCCGTAGTGTAGCGGTTATCACGTGTGCTTCACACGCACAAGGTCCCCGGTTCGAACCCGGGCGGGAACA
dmo	scaffold_6500	FBgn0253458	1521513	1521584	1521513	1521584	Cys	-	GGGGATATAGCTCAGCGGTAGAGCATTCGACTGCAGATCGAGAGGTCCCTGGTTCAAGTCCGGGTGTCCCCT
dmo	scaffold_6680	FBgn0253568	3821854	3821935	3821854	3821935	Ser	-	GCAGTCGTGGCCGAGCGGTTAAGGCGTCTGACTAGAAATCAGATTCCCTCTGGGAGCGTAGGTTCGAATCCTACCGACTGCG
dmo	scaffold_6680	FBgn0253581	12902532	12902603	12902532	12902603	Glu	-	TCCCATATTGTCTAGTGGTTAGGATACCCGGCTCTCACCCGGGAGGCCCGGGTTCAATTCCCGGTATGGGAA
dmo	scaffold_6680	FBgn0253583	12905721	12905792	12905721	12905792	Glu	-	TCCCATATTGTCTAGTGGTTAGGATACCCGGCTCTCACCCGGGAGGCCCGGGTTCAATTCCCGGTATGGGAA
dmo	scaffold_6540	FBgn0253506	10245045	10245118	10245045	10245118	Ile	-	GGCCCATTAGCTCAGCTGGTTAGAGCGTCGTGCTAATAACGCGAAGGTCGCGGGTTCGATCCCCCCATGGGCCA
dmo	scaffold_6540	FBgn0253539	25333208	25333281	25333208	25333281	Thr	-	GGCGCCGTGGCTTAGTTGGTTAAAGCGCCTGTCTAGTAAACAGGAGATCGTGAGTTCGAATCTCGCCGGGGCCT
dmo	scaffold_6540	FBgn0253546	26063628	26063709	26063628	26063709	Ser	-	GACGAGGTGGCCGAGTGGTTAAGGCGTTGGACTGCTAATCCAATGTGCTCTGCACGCGTGGGTTCGAATCCCATCCTCGTCG
dmo	scaffold_6680	FBgn0253586	14837567	14837698	14837567	14837698	Leu	-	GTCAGGATGGCCGAGCGGTCTAAGGCGCCAGACTCAAGTTCTGGTCCTCTCTGAGGGCGTGGGTTCGAATCCCACTTCTGACA
dmo	scaffold_6496	FBgn0253449	26119435	26119506	26119435	26119506	Ala	+	GGGGATGTAGCTCAGTGGTAGAGCGCTCGCTTTGCATGTGAGAGGCCCCGGGTTCAATCCCCGGCATCTCCA
dmo	scaffold_6540	FBgn0253500	6496921	6496993	6496921	6496993	Val	+	GTTTCCGTAGTGTAGCGGTTATCACGTGTGCTTCACACGCACAAGGTCCCCGGTTCGAACCCGGGCGGGAACA
dmo	scaffold_6496	FBgn0253366	13299283	13299354	13299283	13299354	Glu	+	TCCCATATGGTCTAGTGGCTAGGATATCTGGCTTTCACCCAGAAGGCCCGGGTTCGATTCCCGGTATGGGAA
dmo	scaffold_6496	FBgn0253396	19612263	19612344	19612263	19612344	Leu	-	GGTAGCGTGGCCGAGCGGTCTAAGGCGCTGGTTTAAGGCACCAGTCTCCTCGGAGGCGTGGGTTCGAATCCCACCGCTGCCA
dmo	scaffold_6496	FBgn0253413	21030853	21030924	21030853	21030924	Asp	+	TCCTCGATAGTATAGTGGTTAGTATCCCCGCCTGTCACGCGGGAGACCGGGGTTCAATTCCCCGTCGGGGAG
dmo	scaffold_6496	FBgn0253359	909064	909136	909064	909136	Lys	+	GCCCGGCTAGCTCAGTCGGTAGAGCATGAGACTCTTAATCTCAGGGTCGTGGGTTCGAGCCCCACGTTGGGCG
dmo	scaffold_6540	FBgn0253557	33090424	33090495	33090424	33090495	Thr	+	GCCTCTTTAGCTCAGTGGTAGAGCGTTGGTCTCGTAAACCAAAGGCCGTGAGTTCAACCCTCACAGGAGGCA
dmo	scaffold_6496	FBgn0253431	25272273	25272345	25272273	25272345	Lys	-	GCCCGGCTAGCTCAGTCGGTAGAGCATGAGACTCTTAATCTCAGGGTCGTGGGTTCGAGCCCCACGTTGGGCG
dmo	scaffold_6496	FBgn0253405	20694642	20694713	20694642	20694713	His	-	GCCGTGATCGTCTAGTGGTTAGGACCCCACGTTGTGGCCGTGGTAACCCAGGTTCGAATCCTGGTCACGGCA
dmo	scaffold_6540	FBgn0253509	13331722	13331793	13331722	13331793	Gly	+	GCGTCGGTGGTGTAATGGTTAGCATAGTTGCCTTCCAAGCAGTTGACCCGGGTTCGATTCCCGGCCGACGCA
dmo	scaffold_6680	FBgn0253594	19633756	19633828	19633756	19633828	Val	-	GTTTCCGTGGTGTAGCGGTTATCACATCTGCCTAACACGCAGAAGGCCCCCGGTTCGATCCCGGGCGGAAACA
dmo	scaffold_6680	FBgn0253585	14790968	14791039	14790968	14791039	Asp	-	TCCTCGATAGTATAGTGGTTAGTATCCCCGCCTGTCACGCGGGAGACCGGGGTTCAATTCCCCGTCGGGGAG
dmo	scaffold_6540	FBgn0253512	14475027	14475099	14475027	14475099	Ala	+	GGGGATGTAGCTCAGATGGTAGAGCGCTCGCTTAGCATGTGAGAGGTACGGGGATCGATGCCCCGCATCTCCA
dmo	scaffold_6496	FBgn0253424	24706030	24706101	24706030	24706101	Trp	+	GACTCCGTGGCGCAACGGTAGCGCGTCTGACTCCAGATCAGAAGGTTGCGTGTTCAAATCACGTCGGGGTCA
dmo	scaffold_6680	FBgn0253562	103549	103643	103549	103643	Ile	-	GCTCCAGTGGCGCAATTGGTTAGCGCACGGTACTTATAATGCCGGGGTTGTGAGTTCGAGCCTCACCTGGAGCA
dmo	scaffold_6359	FBgn0253346	2936748	2936829	2936748	2936829	Ser	-	GCAGTCGTGGCCGAGTGGTTAAGGCGTCTGACTCGAAATCAGATTCCCTCTGGGAGCGTAGGTTCGAATCCTACCGGCTGCG
dmo	scaffold_6540	FBgn0253555	32352205	32352276	32352205	32352276	Thr	+	GCCCCTTTAGCTCAGTGGTAGAGCGTTGGTCTCGTAAACCAAAGGCCGTGAGTTCAACCCTCACAGGGGGCA
dmo	scaffold_6500	FBgn0253474	23190648	23190718	23190648	23190718	Gly	-	GCATCGGTGGTTCAGTGGTAGAATGCTCGCCTGCCACGCGGGCGGCCCGGGTTCGATTCCCGGCCGATGCA
dmo	scaffold_6540	FBgn0253537	24558071	24558142	24558071	24558142	Thr	+	GCCTCTTTAGCTCAGTGGCAGAGCACTGGTCTTGTAAACCAGGGGCCGTGAGTTCAATTCTCACAGGAGGCA
dmo	scaffold_6680	FBgn0253593	19633200	19633272	19633200	19633272	Val	-	GTTTCCGTGGTGTAGCGGTTATCACATCTGCCTAACACGCAGAAGGCCCCCGGTTCGATCCCGGGCGGAAACA
dmo	scaffold_6540	FBgn0253497	3912067	3912140	3912067	3912140	Thr	+	GGCGCCGTGGCTTAGTTGGTTAAAGCGCCTGTCTAGTAAACAGGAGATCGTGAGTTCGAATCTCGCCGGGGCCT
dmo	scaffold_6496	FBgn0253381	16049047	16049117	16049047	16049117	Gly	-	GCATCGGTGGTTCAGTGGTAGAATGCTCGCCTGCCACGCGGGCGGCCCGGGTTCGATTCCCGGCCGATGCA
dmo	scaffold_6500	FBgn0253465	15673474	15673545	15673474	15673545	Pro	+	GGCTCGTTGGTCTAGGGGTATGATTTCCGCTTAGGGTGCGGGAGGTCCCGGGTTCAAATCCCGGACGAGCCC
dmo	scaffold_6500	FBgn0253455	1426927	1427023	1426927	1427023	Tyr	-	CCTTCGATAGCTCAGTTGGTAGAGCGGTGGACTGTAGATCCATAGGTCGCTGGTTCAAATCCGGCTCGAAGGA
dmo	scaffold_6500	FBgn0253480	24821885	24821956	24821885	24821956	Asp	-	TCCTCGATAGTATAGTGGTTAGTATCCCCGCCTGTCACGCGGGAGACCGGGGTTCAATTCCCCGTCGGGGAG
dmo	scaffold_6496	FBgn0253383	16440276	16440346	16440276	16440346	Gly	-	GCATCGGTGGTTCAGTGGTAGAATGCTCGCCTGCCACGCGGGCGGCCCGGGTTCGATTCCCGGCCGATGCA
dmo	scaffold_6540	FBgn0253540	25346827	25346899	25346827	25346899	Ala	-	GGGGATGTAGCTCAGATGGTAGAGCGCTCGCTTAGCATGTGAGAGGTACGGGGATCGATGCCCCGCATCTCCA
dmo	scaffold_6680	FBgn0253588	14838373	14838496	14838373	14838496	Leu	-	GTCAGGATGGCCGAGCGGTCTAAGGCGCCAGACTCAAGTTCTGGTCCTCTCTGAGGGCGTGGGTTCGAATCCCACTTCTGACA
dmo	scaffold_6540	FBgn0253503	9377863	9377936	9377863	9377936	Asn	+	GCCTCCGTGGCGCAATCGGTTAGCGCGTTCGGCTGTTAACCGAAAGGTTGGTGGTTCGAGTCCACCCGGGGGCG
dmo	scaffold_6496	FBgn0253389	17336013	17336094	17336013	17336094	Leu	+	GGTAGCGTGGCCGAGCGGTCTAAGGCGCTGGTTTAAGGCACCAGTCTCCTCGGAGGCGTGGGTTCGAATCCCACCGCTGCCA
dmo	scaffold_6496	FBgn0253399	20166281	20166353	20166281	20166353	Met	-	GCCTCGGTGGCGCAGTTGGCAGCGCGTAAGTCTCATAATCTTAAGGTCGTGAGTTCGAGCCTCACCCGGGGCA
dmo	scaffold_6496	FBgn0253387	16708108	16708179	16708108	16708179	Gly	+	GCGTCGGTGGTGTAATGGTCAGCATAGTTGCCTTCCAAGCAGTTGATCCGGGTTCGATTCCCGGCCGACGCA
dmo	scaffold_6496	FBgn0253403	20495948	20496019	20495948	20496019	Thr	+	GCCTCTTTAGCTCAGTGGCAGAGCACTGGTCTTGTAAACCAGGGGTCGTGAGTTCAATCCTCACAGGAGGCA
dmo	scaffold_6540	FBgn0253496	3902385	3902458	3902385	3902458	Thr	-	GGCGCCGTGGCTTAGTTGGTTAAAGCGCCTGTCTAGTAAACAGGAGATCGTGAGTTCGAATCTCGCCGGGGCCT
dmo	scaffold_6496	FBgn0253421	24100787	24100859	24100787	24100859	Lys	+	GCCCGGCTAGCTCAGTCGGTAGAGCATGAGACTCTTAATCTCAGGGTCGTGGGTTCGAGCCCCACGTTGGGCG
dmo	scaffold_6496	FBgn0253363	4935365	4935438	4935365	4935438	Thr	+	GGCGCCGTGGCTTAGTTGGTTAAAGCGCCTGTCTAGTAAACAGGAGATCGTGAGTTCGAATCTCGCCGGGGCCT
dmo	scaffold_6500	FBgn0253473	23190251	23190321	23190251	23190321	Gly	-	GCATCGGTGGTTCAGTGGTAGAATGCTCGCCTGCCACGCGGGCGGCCCGGGTTCGATTCCCAGCCGATGCA
dmo	scaffold_6500	FBgn0253460	5488781	5488853	5488781	5488853	Lys	+	GCCCGGGTAGCTCAGTCGGTAGAGCATTGGACTTTTAATCCAAGGGTCCAGGGTTCAAGTCCCTGCTCGGGCG
dmo	scaffold_6680	FBgn0253582	12903413	12903484	12903413	12903484	Glu	-	TCCCATATTGTCTAGTGGTTAGGATACCCGGCTCTCACCCGGGAGGCCCGGGTTCAATTCCCGGTATGGGAA
dmo	scaffold_6496	FBgn0253361	3670017	3670098	3670017	3670098	Ser	-	GCAGTCGTGGCCGAGCGGTTAAGGCGTCTGACTAGAAATCAGATTCCCTCTGGGAGCGTAGGTTCGAATCCTACCGGCTGCG
dmo	scaffold_6496	FBgn0253408	21024374	21024445	21024374	21024445	Met	+	AGCAGAGTGGCGCAGTGGAAGCGTGCTGGGCCCATAACCCAGAGGTCCGAGGATCGAAACCTTGCTCTGCTA
dmo	scaffold_6496	FBgn0253373	15509988	15510070	15509988	15510070	Leu	-	GTCAGGATGGCCGAGTGGTCTAAGGCGCTGCGTTCAGGTCGCAGTCTACTCTGTAGGCGTGGGTTCGAATCCCACTTCTGACA
dmo	scaffold_6500	FBgn0253466	15674307	15674378	15674307	15674378	Pro	-	GGCTCGTTGGTCTAGGGGTATGATTTCCGCTTAGGGTGCGGGAGGTCCCGGGTTCAAATCCCGGACGAGCCC
dmo	scaffold_6540	FBgn0253522	14525633	14525705	14525633	14525705	Ala	-	GGGGATGTAGCTCAGATGGTAGAGCGCTCGCTTAGCATGTGAGAGGTACGGGGATCGATACCCCGCATCTCCA
dmo	scaffold_6496	FBgn0253392	18143313	18143385	18143313	18143385	Arg	+	GGTCCTGTGGCGCAATGGATAACGCGTCTGACTACGGATCAGAAGATTCCAGGTTCGACTCCTGGCAGGATCG
dmo	scaffold_6540	FBgn0253545	25559703	25559801	25559703	25559801	Leu	-	GTCAGAATGACCGAGCGGTCTAAGGTGCCAGACTTAAGTTCTGGTCCTCTCTGAGGGCGTGGGTTCGAATCCCACTTCTGACA
dmo	scaffold_6500	FBgn0253481	24864130	24864212	24864130	24864212	Leu	-	GTCAGGATGGCCGAGTGGTCTAAGGCGCTGCGTTCAGGTCGCAGTCTACTCTGTAGGCGTGGGTTCGAATCCCACTTCTGACA
dmo	scaffold_6500	FBgn0253462	7423560	7423632	7423560	7423632	Arg	+	GACCCTTTAGCGCAGTGGATAGCGCGTTGGACTTCTAATCCAAAGGTCGCGGGTTCGATTCCCGCAAGGGTTG
dmo	scaffold_6496	FBgn0253386	16700964	16701035	16700964	16701035	Gly	+	GCGTCGGTGGTGTAATGGTCAGCATAGTTGCCTTCCAAGCAGTTGATCCGGGTTCGATTCCCGGCCGACGCA
dmo	scaffold_6680	FBgn0253575	9094190	9094261	9094190	9094261	Cys	-	GGGGGTATAGCTCAGGGGTAGAGCATTCGACTGCAGATCGAGAGGTCCCCGGTTCAAATCCGGGTGCCCCCT
dmo	scaffold_6680	FBgn0253597	22059805	22059876	22059805	22059876	Met	-	AGCAGAGTGGCGCAGTGGAAGCGTGCTGGGCCCATAACCCAGAGGTCCGAGGATCGAAACCTTGCTCTGCTA
dmo	scaffold_6540	FBgn0253549	28993647	28993719	28993647	28993719	Lys	+	GCCCGGCTAGCTCAGTCGGTAGAGCATGAGACTCTTAATCTCAGGGTCGTGGGTTCGAGCCCCACGTTGGGCG
dmo	scaffold_6473	FBgn0253349	6214777	6214848	6214777	6214848	Pro	-	GGCTCGTTGGTCTAGTGGTATGATTCTCGCTTCGGGTGCGAGAGGTCCCGGGTTCAACTCCCGGACGAGCCC
dmo	scaffold_6680	FBgn0253587	14837992	14838118	14837992	14838118	Leu	-	GTCAGGATGGCCGAGCGGTCTAAGGCGCCAGACTCAAGTTCTGGTCCTCTCTGAGGGCGTGGGTTCGAATCCCACTTCTGACA
dmo	scaffold_6496	FBgn0253437	25283703	25283775	25283703	25283775	Arg	-	GGTCCTGTGGCGCAATGGATAACGCGTCTGACTACGGATCAGAAGATTCCAGGTTCGACTCCTGGCAGGATCG
dmo	scaffold_6496	FBgn0253418	22869372	22869443	22869372	22869443	Ala	+	GGGGACGTAGCTCAGTGGTAGAGCGCTCGCTTCGCATGTGAGAAGTCCCGGGTTCAAACCCCGGCGTCTCCA
dmo	scaffold_6328	FBgn0253340	850100	850170	850100	850170	Gly	-	GCATCGGTGGTTCAGTGGTAGAATGCTCGCCTGCCACGCGGGCGGCCCGGGTTCGATTCCCGGCCGATGCA
dmo	scaffold_6540	FBgn0253515	14481866	14481939	14481866	14481939	Thr	-	GGCGCCGTGGCTTAGTTGGTTAAAGCGCCTGTCTAGTAAACAGGAGATCGTGAGTTCGAATCTCGCCGGGGCCT
dmo	scaffold_6680	FBgn0253578	11784337	11784409	11784337	11784409	Val	-	GGTTCCATAGTGTAGCGGTTATCACGTCTGCTTTACACGCAGAAGGTCTCCGGTTCGATCCCGGATGGAACCA
dmo	scaffold_6496	FBgn0253443	25291395	25291467	25291395	25291467	Lys	+	GCCCGGCTAGCTCAGTCGGTAGAGCATGAGACTCTTAATCTCAGGGTCGTGGGTTCGAGCCCCACGTTGGGCG
dmo	scaffold_6359	FBgn0253345	2924213	2924294	2924213	2924294	Ser	+	GCAGTCGTGGCCGAGAGGTTAAGGCGTCTGACTAGAAATCAGATTCCCTCTGGGAGCGTAGGTTCGAATCCTACCGGCTGCG
dmo	scaffold_6500	FBgn0253477	24810817	24810888	24810817	24810888	Asp	-	TCCTCGATAGTATAGTGGTTAGTATCCCCGCCTGTCACGCGGGAGACCGGGGTTCAATTCCCCGTCGGGGAG
dmo	scaffold_6496	FBgn0253371	15259477	15259548	15259477	15259548	Glu	+	TCCCATATGGTCTAGTGGCTAGGATATCTGGCTTTCACCCAGAAGGCCCGGGTTCGATTCCCGGTATGGGAA
dmo	scaffold_6496	FBgn0253367	13657526	13657599	13657526	13657599	Asn	-	GCCTCCGTGGCGCAATCGGTTAGCGCGTTCGGCTGTTAACCGAAAGGTTGGTGGTTCGAGTCCACCCGGGGGCG
dmo	scaffold_6540	FBgn0253526	16471770	16471841	16471770	16471841	Met	+	AGCAGAGTGGCGCAGTGGAAGCGTGCTGGGCCCATAACCCAGAGGTCCGAGGATCGAAACCTTGCTCTGCTA
dmo	scaffold_6680	FBgn0253572	8603605	8603687	8603605	8603687	Leu	-	GTCAGGATGGCCGAGTGGTCTAAGGCGCTGCGTTCAGGTCGCAGTCTACTCTGTAGGCGTGGGTTCGAATCCCACTTCTGACA
dvi	scaffold_12855	FBgn0256962	7297909	7297981	7297909	7297981	Ala	+	GGGGATGTAGCTCAGATGGTAGAGCGCTCGCTTAGCATGTGAGAGGTACGGGGATCGATGCCCCGCATCTCCA
dvi	scaffold_12875	FBgn0257019	7374109	7374182	7374109	7374182	Asn	+	GCCTCCGTGGCGCAATCGGTTAGCGCGTTCGGCTGTTAACCGAAAGGTTGGTGGTTCGAGTCCACCCGGGGGCG
dvi	scaffold_12875	FBgn0257045	11418726	11418798	11418726	11418798	Lys	-	GCCCGGGTAGCTCAGTCGGTAGAGCATTGGACTTTTAATCCAAGGGTCCAGGGTTCAAGTCCCTGCTCGGGCG
dvi	scaffold_12875	FBgn0257000	4787541	4787613	4787541	4787613	Arg	+	GGTCCTGTGGCGCAATGGATAACGCGTCTGACTACGGATCAGAAGATTCCAGGTTCGACTCCTGGCAGGATCG
dvi	scaffold_12875	FBgn0257031	10427362	10427434	10427362	10427434	Arg	+	GCCTCAGTGGCCTAATGGATAAGGCATCGGCCTCCTAAGCCGAGGATTGTGGGTTCGAGTCCCATCTGAGGTA
dvi	scaffold_12822	FBgn0256946	546634	546715	546634	546715	Ser	+	GACGAGGTGGCCGAGAGGTTAAGGCGTTGGACTGCTAATCCAATGTGCTCTGCACGCGTGGGTTCGAATCCCATCCTCGTCG
dvi	scaffold_12875	FBgn0256984	4344945	4345016	4344945	4345016	His	+	GCCGTGATCGTCTAGTGGTTAGGACCCCACGTTGTGGCCGTGGTAACCCAGGTTCGAATCCTGGTCACGGCA
dvi	scaffold_12875	FBgn0257013	5948788	5948860	5948788	5948860	Lys	-	GCCCGGCTAGCTCAGTCGGTAGAGCATGAGACTCTTAATCTCAGGGTCGTGGGTTCGAGCCCCACGTTGGGCG
dvi	scaffold_13049	FBgn0257155	145547	145618	145547	145618	Cys	+	GGGGATATAGCTCAGTGGTAGAGCATTCGACTGCAGATCGAGAGGTCCCCGGTTCAAACCCGGGTGTCCCCT
dvi	scaffold_13049	FBgn0257181	14391256	14391327	14391256	14391327	Glu	+	TCCCATATTGTCTAGTGGTTAGGATACCCGGCTCTCACCCGGGAGGCCCGGGTTCAATTCCCGGTATGGGAA
dvi	scaffold_13047	FBgn0257116	479798	479870	479798	479870	Lys	-	GCCCGGCTAGCTCAGTCGGTAGAGCATGAGACTCTTAATCTCAGGGTCGTGGGTTCGAGCCCCACGTTGGGCG
dvi	scaffold_12875	FBgn0256986	4746464	4746536	4746464	4746536	Lys	-	GCCCGGCTAGCTCAGTCGGTAGAGCATGAGACTCTTAATCTCAGGGTCGTGGGTTCGAGCCCCACGTTGGGCG
dvi	scaffold_13047	FBgn0257142	17114526	17114598	17114526	17114598	Ala	-	GGGGATGTAGCTCAGATGGTAGAGCGCTCGCTTAGCATGTGAGAGGTACGGGGATCGATGCCCCGCATCTCCA
dvi	scaffold_12963	FBgn0257088	16041643	16041715	16041643	16041715	Lys	-	GCCCGGGTAGCTCAGTCGGTAGAGCATTGGACTTTTAATCCAAGGGTCCAGGGTTCAAGTCCCTGCTCGGGCG
dvi	scaffold_12875	FBgn0257018	6942812	6942883	6942812	6942883	Gln	+	GGTTCCATGGTGTAATGGTTAGCACTCTGGACTCTGAATCCAGCGATCCGAGTTCAAATCTCGGTGGAACCT
dvi	scaffold_12970	FBgn0257097	1685652	1685733	1685652	1685733	Ser	-	GCAGTCGTGGCCGAGCGGTTAAGGCGTCTGACTAGAAATCAGATTCCCTCTGGGAGCGTAGGTTCGAATCCTACCGGCTGCG
dvi	scaffold_12855	FBgn0256961	7297575	7297647	7297575	7297647	Val	+	GTTTCCGTAGTGTAGTGGTTATCACGTGTGCTTCACACGCACAAGGTCCCCGGTTCGAACCCGGGCGGGAACA
dvi	scaffold_12855	FBgn0256964	8154111	8154204	8154111	8154204	Tyr	-	CCTTCGATAGCTCAGTTGGTAGAGCGGTGGACTGTAGATCCATAGGTCGCTGGTTCAAATCCGGCTCGAAGGA
dvi	scaffold_12723	FBgn0256941	3759738	3759808	3759738	3759808	Gly	-	GCATCGGTGGTTCAGTGGTAGAATGCTCGCCTGCCACGCGGGCGGCCCGGGTTCGATTCCCGGCCGATGCA
dvi	scaffold_13047	FBgn0257130	10919778	10919861	10919778	10919861	Leu	+	GTCAGGTTGGCCGAGCGGTCTAAGGCGCCAGATTTAAGCTCTGGTTCTCGAAAGAGAGCGTGGGTTCGAACCCCACACCTGACA
dvi	scaffold_12875	FBgn0257022	8015995	8016066	8015995	8016066	Ala	-	GGGGATGTAGCTCAGTGGTAGAGCGCTCGCTTTGCATGTGAGAGGCCCCGGGTTCAATCCCCGGCATCTCCA
dvi	scaffold_12855	FBgn0256959	7139611	7139683	7139611	7139683	Val	-	GTTTCCGTAGTGTAGCGGTTATCACGTGTGCTTCACACGCACAAGGTCCCCGGTTCGAACCCGGGCGGGAACA
dvi	scaffold_13047	FBgn0257121	1974373	1974446	1974373	1974446	Thr	+	GGCGCCGTGGCTTAGTTGGTTAAAGCGCCTGTCTAGTAAACAGGAGATCGTGAGTTCGAATCTCGCCGGGGCCT
dvi	scaffold_12875	FBgn0257041	11211868	11211940	11211868	11211940	Phe	+	GCCGAAATAGCTCAGTTGGGAGAGCGTTAGACTGAAGATCTAAAGGTCCCCGGTTCAATCCCGGGTTTCGGCA
dvi	scaffold_13047	FBgn0257148	17154240	17154313	17154240	17154313	Thr	+	GGCGCCGTGGCTTAGTTGGTTAAAGCGCCTGTCTAGTAAACAGGAGATCGTGAGTTCGAATCTCGCCGGGGCCT
dvi	scaffold_12875	FBgn0256987	4766508	4766581	4766508	4766581	Asn	-	GCCTCCGTGGCGCAATCGGTTAGCGCGTTCGGCTGTTAACCGAAAGGTTGGTGGTTCGAGTCCACCCGGGGGCG
dvi	scaffold_12963	FBgn0257078	9734984	9735055	9734984	9735055	Cys	+	GGGGATATAGCTCAGTGGTAGAGCATTCGACTGCAGATCGAGAGGTCCCCGGTTCAAACCCGGGTGTCCCCT
dvi	scaffold_12822	FBgn0256945	448234	448305	448234	448305	Thr	+	GCCTCTTTAGCTCAGTGGTAGAGCGTTGGTCTCGTAAACCAAAGGCCGTGAGTTCAACCCTCACAGGAGGCA
dvi	scaffold_12875	FBgn0257030	10343587	10343658	10343587	10343658	Trp	-	GACTCCGTGGCGCAACGGTAGCGCGTCTGACTCCAGATCAGAAGGTTGCGTGTTCAAATCACGTCGGGGTCA
dvi	scaffold_12875	FBgn0257002	4788658	4788730	4788658	4788730	Arg	-	GGTCCTGTGGCGCAATGGATAACGCGTCTGACTACGGATCAGAAGATTCCAGGTTCGACTCCTGGCAGGATCG
dvi	scaffold_12875	FBgn0257005	4798340	4798412	4798340	4798412	Lys	+	GCCCGGCTAGCTCAGTCGGTAGAGCATGAGACTCTTAATCTCAGGGTCGTGGGTTCGAGCCCCACGTTGGGCG
dvi	scaffold_13049	FBgn0257163	8121258	8121330	8121258	8121330	Val	+	GGTTCCATAGTGTAGCGGTTATCACGTCTGCTTTACACGCAGAAGGTCTCCGGTTCGATCCCGGATGGAACCA
dvi	scaffold_13047	FBgn0257120	1966582	1966655	1966582	1966655	Thr	-	GGCGCCGTGGCTTAGTTGGTTAAAGCGCCTGTCTAGTAAACAGGAGATCGTGAGTTCGAATCTCGCCGGGGCCT
dvi	scaffold_12963	FBgn0257064	5696918	5696989	5696918	5696989	Asp	+	TCCTCGATAGTATAGTGGTTAGTATCCCCGCCTGTCACGCGGGAGACCGGGGTTCAATTCCCCGTCGGGGAG
dvi	scaffold_12928	FBgn0257056	2574936	2575007	2574936	2575007	Gly	-	GCGTCGGTGGTGTAATGGTCAGCATAGTTGCCTTCCAAGCAGTTGATCCGGGTTCGATTCCCGGCCGACGCA
dvi	scaffold_13324	FBgn0257195	2649809	2649880	2649809	2649880	His	-	GCCGTGATCGTCTAGTGGTTAGGACCCCACGTTGTGGCCGTGGTAACCCAGGTTCGAATCCTGGTCACGGCA
dvi	scaffold_13049	FBgn0257158	1196585	1196679	1196585	1196679	Ile	+	GCTCCAGTGGCGCAATTGGTTAGCGCACGGTACTTATAATGCCGGGGTTGTGAGTTCGAGCCTCACCTGGAGCA
dvi	scaffold_13049	FBgn0257171	12239788	12239870	12239788	12239870	Leu	+	GTCAGGATGGCCGAGTGGTCTAAGGCGCTGCGTTCAGGTCGCAGTCTACTCTGTAGGCGTGGGTTCGAATCCCACTTCTGACA
dvi	scaffold_13047	FBgn0257140	17101715	17101787	17101715	17101787	Ala	-	GGGGATGTAGCTCAGATGGTAGAGCGCTCGCTTAGCATGTGAGAGGTACGGGGATCGATGCCCCGCATCTCCA
dvi	scaffold_13047	FBgn0257124	6081725	6081797	6081725	6081797	Lys	+	GCCCGGGTAGCTCAGTCGGTAGAGCATTGGACTTTTAATCCAAGGGTCCAGGGTTCAAGTCCCTGCTCGGGCG
dvi	scaffold_12963	FBgn0257092	20001045	20001115	20001045	20001115	Gly	+	GCATCGGTGGTTCAGTGGTAGAATGCTCGCCTGCCACGCGGGCGGCCCGGGTTCGATTCCCGGCCGATGCA
dvi	scaffold_12963	FBgn0257060	5575956	5576026	5575956	5576026	Gly	-	GCATCGGTGGTTCAGTGGTAGAATGCTCGCCTGCCACGCGGGCGGCCCGGGTTCGATTCCCGGCCGATGCA
dvi	scaffold_12822	FBgn0256944	447810	447881	447810	447881	Thr	+	GCCTCTTTAGCTCAGTGGTAGAGCGTTGGTCTCGTAAACCAAAGGCCGTGAGTTCAACCCTCACAGGAGGCA
dvi	scaffold_12963	FBgn0257070	5879927	5880008	5879927	5880008	Ser	+	GCAGCCGTGGCCGAGCGGTTAAGGCGTCTGACTAGAAATCAGATTCCCTCTGGGAGCGTAGGTTCGAATCCTACCGGCTGCG
dvi	scaffold_12875	FBgn0256978	3964536	3964608	3964536	3964608	Arg	+	GGTCCTGTGGCGCAATGGATAACGCGTCTGACTACGGATCAGAAGATTCCAGGTTCGACTCCTGGCAGGATCG
dvi	scaffold_12970	FBgn0257100	5728266	5728337	5728266	5728337	Pro	-	GGCTCGTTGGTCTAGGGGTATGATTTCCGCTTAGGGTGCGGGAGGTCCCGGGTTCAAATCCCGGACGAGCCC
dvi	scaffold_12855	FBgn0256954	3169215	3169294	3169215	3169294	Leu	-	GGCAGCGTGGCCGAGCGGTCTAAGGCGCTGGTTTTAGGCACCAGTCCGAAAGGGCGTGGGTTCGAATCCCACCGCTGTCA
dvi	scaffold_12963	FBgn0257065	5697376	5697447	5697376	5697447	Asp	-	TCCTCGATAGTATAGTGGTTAGTATCCCCGCCTGTCACGCGGGAGACCGGGGTTCAATTCCCCGTCGGGGAG
dvi	scaffold_12875	FBgn0257051	12904339	12904411	12904339	12904411	Arg	+	GTCCCTTTGGCGCAGAGGATAGCGCGTTGGACTTCTAATCCAAAGGTCGCGGGTTCGATCCCCGCAAGGGATG
dvi	scaffold_12875	FBgn0257032	10537210	10537280	10537210	10537280	Gly	+	GCATCGGTGGTTCAGTGGTAGAATGCTCGCCTGCCACGCGGGCGGCCCGGGTTCGATTCCCGGCCGATGCA
dvi	scaffold_12928	FBgn0257058	5789073	5789145	5789073	5789145	Arg	+	GCCCCAGTGGCCTAATGGATAAGGCATCGGCCTCCTAAGCCGGGGATTGTGGGTTCGAGTCCCATCTGGGGTA
dvi	scaffold_12970	FBgn0257103	7842934	7843006	7842934	7843006	Arg	+	GACCGTGTGGCCTAATGGATAAGGCGTCGGACTTCGGATCCGAAGATTGCAGGTTCGAGTCCTGTCACGGTCG
dvi	scaffold_13049	FBgn0257156	146082	146153	146082	146153	Cys	+	GGGGATATAGCTCAGTGGTAGAGCATTCGACTGCAGATCGAGAGGTCCCCGGTTCAAACCCGGGTGTCCCCT
dvi	scaffold_12963	FBgn0257079	9819170	9819265	9819170	9819265	Tyr	+	CCTTCGATAGCTCAGTTGGTAGAGCGGTGGACTGTAGATCCATAGGTCGCTGGTTCAAATCCGGCTCGAAGGA
dvi	scaffold_12855	FBgn0256953	3168690	3168769	3168690	3168769	Leu	-	GGCAGCGTGGCCGAGCGGTCTAAGGCGCTGGTTTTAGGCACCAGTCCGAAAGGGCGTGGGTTCGAATCCCACCGCTGTCA
dvi	scaffold_12875	FBgn0257025	9041578	9041659	9041578	9041659	Ser	-	GCTGCGGTGTCCGAGTGGTTAAGGAGATGGACTTGAAATCCATTGGGTTCTACCCGCACAGGTTCGAATCCTGTCCGCAGCG
dvi	scaffold_12963	FBgn0257084	12599315	12599386	12599315	12599386	Gln	+	GGTTCCATGGTGTAATGGTTAGCACTCAGGACTCTGAATCCTGCGATCCGAGTTCAAATCTCGGTGGAACCT
dvi	scaffold_12963	FBgn0257085	12600387	12600458	12600387	12600458	Gln	-	GGTTCCATGGTGTAATGGTTAGCACTCAGGACTCTGAATCCTGCGATCCGAGTTCAAATCTCGGTGGAACCT
dvi	scaffold_12875	FBgn0256976	2370959	2371030	2370959	2371030	Ala	-	GGGGACGTAGCTCAGTGGTAGAGCGCTCGCTTCGCATGTGAGAAGTCCCGGGTTCAAACCCCGGCGTCTCCA
dvi	scaffold_12723	FBgn0256938	2489166	2489237	2489166	2489237	Pro	+	GGCTCGTTGGTCTAGGGGTATGATTTCCGCTTAGGGTGCGGGAGGTCCCGGGTTCAAATCCCGGACGAGCCC
dvi	scaffold_12875	FBgn0257027	9737368	9737449	9737368	9737449	Leu	-	GGTAGCGTGGCCGAGCGGTCTAAGGCGCTGGTTTAAGGCACCAGTCTCCTCGGAGGCGTGGGTTCGAATCCCACCGCTGCCA
dvi	scaffold_12855	FBgn0256966	9654304	9654375	9654304	9654375	Thr	-	GCCTCTTTAGCTCAGTGGCAGAGCACTGGTCTTGTAAACCAGGGGTCGTGAGTTCAATCCTCACAGGAGGCA
dvi	scaffold_12875	FBgn0256972	1837241	1837363	1837241	1837363	Leu	+	GTCAGGATGGCCGAGCGGTCTAAGGCGCCAGACTCAAGTTCTGGTCCTCTCTGAGGGCGTGGGTTCGAATCCCACTTCTGACA
dvi	scaffold_13047	FBgn0257117	1042898	1042979	1042898	1042979	Ser	+	GACGAGGTGGCCGAGAGGTTAAGGCGTTGGACTGCTAATCCAATGTGCTCTGCACGCGTGGGTTCGAATCCCATCCTCGTCG
dvi	scaffold_12855	FBgn0256951	2717769	2717840	2717769	2717840	Gly	-	GCGTCGGTGGTGTAATGGTTAGCATAGTTGCCTTCCAAGCAGTTGACCCGGGTTCGATTCCCGGCCGACGCA
dvi	scaffold_13042	FBgn0257115	3405263	3405334	3405263	3405334	Pro	+	GGCTCGTTGGTCTAGGGGTATGATTCTCGCTTCGGGTGCGAGAGGTCCCGGGTTCAACTCCCGGACGAGCCC
dvi	scaffold_12875	FBgn0257046	11437947	11438019	11437947	11438019	Lys	-	GCCCGGGTAGCTCAGTCGGTAGAGCATTGGACTTTTAATCCAAGGGTCCAGGGTTCAAGTCCCTGCTCGGGCG
dvi	scaffold_12970	FBgn0257102	7842047	7842120	7842047	7842120	Ile	-	GGCCCATTAGCTCAGCTGGTTAGAGCGTCGTGCTAATAACGCGAAGGTCGCGGGTTCGATCCCCCCATGGGCCA
dvi	scaffold_13049	FBgn0257166	8855170	8855265	8855170	8855265	Ile	-	GCTCCAGTGGCGCAATTGGTTAGCGCACGGTACTTATAATGCCGGGGTTGTGAGTTCGAGCCTCACCTGGAGCA
dvi	scaffold_12963	FBgn0257087	12645420	12645492	12645420	12645492	Arg	-	GACCCTTTGGCGCAGCGGATAGCGCGTTGGACTTCTAATCCAAAGGTCGCGGGTTCGATCCCCGCAAGGGTTG
dvi	scaffold_13049	FBgn0257168	11731651	11731722	11731651	11731722	Cys	+	GGGGGTATAGCTCAGGGGTAGAGCATTCGACTGCAGATCGAGAGGTCCCCGGTTCAAATCCGGGTGCCCCCT
dvi	scaffold_13049	FBgn0257162	5467790	5467871	5467790	5467871	Ser	-	GCAGCCGTGGCCGAGCGGTTAAGGCGTCTGACTAGAAATCAGATTCCCTCTGGGAGCGTAGGTTCGAATCCTACCGGCTGCG
dvi	scaffold_12875	FBgn0257003	4789076	4789148	4789076	4789148	Arg	-	GGTCCTGTGGCGCAATGGATAACGCGTCTGACTACGGATCAGAAGATTCCAGGTTCGACTCCTGGCAGGATCG
dvi	scaffold_13047	FBgn0257152	17162941	17163013	17162941	17163013	Val	-	GTTTCCGTAGTGTAGTGGTTATCACGTGTGCTTCACACGCACAAGGTCCCCGGTTCGAACCCGGGCGGGAACA
dvi	scaffold_12875	FBgn0257042	11415969	11416051	11415969	11416051	Leu	+	GTCAGGATGGCCGAGTGGTCTAAGGCGCTGCGTTCAGGTCGCAGTCTACTCTGTAGGCGTGGGTTCGAATCCCACTTCTGACA
dvi	scaffold_13047	FBgn0257123	6080694	6080766	6080694	6080766	Lys	+	GCCCGGGTAGCTCAGTCGGTAGAGCATTGGACTTTTAATCCAAGGGTCCAGGGTTCAAGTCCCTGCTCGGGCG
dvi	scaffold_12875	FBgn0257040	11211387	11211459	11211387	11211459	Phe	+	GCCGAAATAGCTCAGTTGGGAGAGCGTTAGACTGAAGATCTAAAGGTCCCCGGTTCAATCCCGGGTTTCGGCA
dvi	scaffold_12963	FBgn0257077	9429958	9430050	9429958	9430050	Tyr	-	CCTTCGATAGCTCAGTTGGTAGAGCGGTGGACTGTAGATCCATAGGTCGCTGGTTCAAATCCGGCTCGAAGGA
dvi	scaffold_13042	FBgn0257111	2298401	2298473	2298401	2298473	Phe	+	GCCGAAATAGCTCAGTTGGGAGAGCGTTAGACTGAAGATCTAAAGGTCCCCGGTTCAATCCCGGGTTTCGGCA
dvi	scaffold_13049	FBgn0257188	17070079	17070150	17070079	17070150	Met	-	AGCAGAGTGGCGCAGTGGAAGCGTGCTGGGCCCATAACCCAGAGGTCCGAGGATCGAAACCTTGCTCTGCTA
dvi	scaffold_12875	FBgn0257020	7705961	7706042	7705961	7706042	Leu	+	GGTAGCGTGGCCGAGCGGTCTAAGGCGCTGGTTTAAGGCACCAGTCTCCTCGGAGGCGTGGGTTCGAATCCCACCGCTGCCA
dvi	scaffold_12875	FBgn0257016	6926672	6926743	6926672	6926743	Glu	+	TCCCATATTGTCTAGTGGTTAGGATATCCGGCTCTCACCCGGAAGGCCCGGGTTCAATTCCCGGTATGGGAA
dvi	scaffold_12875	FBgn0257006	4798511	4798583	4798511	4798583	Arg	-	GGTCCTGTGGCGCAATGGATAACGCGTCTGACTACGGATCAGAAGATTCCAGGTTCGACTCCTGGCAGGATCG
dvi	scaffold_13047	FBgn0257136	14022348	14022429	14022348	14022429	Ser	-	GACGAGGTGGCCGAGAGGTTAAGGCGTTGGACTGCTAATCCAATGTGCTCTGCACGCGTGGGTTCGAATCCCATCCTCGTCG
dvi	scaffold_13047	FBgn0257143	17126903	17126975	17126903	17126975	Ala	-	GGGGATGTAGCTCAGATGGTAGAGCGCTCGCTTAGCATGTGAGAGGTACGGGGATCGATGCCCCGCATCTCCA
dvi	scaffold_12875	FBgn0256968	659990	660071	659990	660071	Ser	-	GCAGTCGTGGCCGAGCGGTTAAGGCGTCTGACTAGAAATCAGATTCCCTCTGGGAGCGTAGGTTCGAATCCTACCGGCTGCG
dvi	scaffold_12875	FBgn0257026	9041825	9041906	9041825	9041906	Ser	+	GCTGCGGTGTCCGAGTGGTTAAGGAGATGGACTTGAAATCCATTGGGTTCTACCCGCACAGGTTCGAATCCTGTCCGCAGCG
dvi	scaffold_12726	FBgn0256942	1224038	1224110	1224038	1224110	Arg	+	GGCCGTGTAGCCTAATGGATAGGGCGTCGGACTTCGGATCCGGAGATTGCGGGTTCGAGTCCCGTCATGGTCA
dvi	scaffold_12875	FBgn0256970	1830467	1830540	1830467	1830540	Ile	-	GGCCCATTAGCTCAGCTGGTTAGAGCGTCGTGCTAATAACGCGAAGGTCGCGGGTTCGATCCCCCCATGGGCCA
dvi	scaffold_12875	FBgn0256981	4023353	4023424	4023353	4023424	Glu	+	TCACATATGGTCTAGTGGCTAGGATATCTGGCTTTCACCCAGAAGGCCCGGGTTCGATTCCCGGTATGGGAA
dvi	scaffold_13047	FBgn0257151	17161211	17161283	17161211	17161283	Ala	-	GGGGATGTAGCTCAGATGGTAGAGCGCTCGCTTAGCATGTGAGAGGTACGGGGATCGATGCCCCGCATCTCCA
dvi	scaffold_12875	FBgn0256974	2370250	2370321	2370250	2370321	Ala	-	GGGGACGTAGCTCAGTGGTAGAGCGCTCGCTTCGCATGTGAGAAGTCCCGGGTTCAAACCCCGGCGTCTCCA
dvi	scaffold_13049	FBgn0257182	14391459	14391530	14391459	14391530	Glu	+	TCCCATATTGTCTAGTGGTTAGGATACCCGGCTCTCACCCGGGAGGCCCGGGTTCAATTCCCGGTATGGGAA
dvi	scaffold_13049	FBgn0257159	1329752	1329824	1329752	1329824	Met	+	GCCTCGGTGGCGCAGTAGGCAGCGCGTAAGTCTCATAATCTTAAGGTCGTGAGTTCGAGCCTCACCCGGGGCA
dvi	scaffold_12970	FBgn0257110	9961222	9961293	9961222	9961293	Pro	-	GGCTCGTTGGTCTAGGGGTATGATTCTCGCTTCGGGTGCGAGAGGTCCCGGGTTCAACTCCCGGACGAGCCC
dvi	scaffold_10324	FBgn0256931	383408	383489	383408	383489	Ser	+	GCAGTCGTGGCCGAGTGGTTAAGGCGTCTGACTCGAAATCAGATTCCCTCTGGGAGCGTAGGTTCGAATCCTACCGGCTGCG
dvi	scaffold_12963	FBgn0257061	5576543	5576613	5576543	5576613	Gly	-	GCATCGGTGGTTCAGTGGTAGAATGCTCGCCTGCCACGCGGGCGGCCCGGGTTCGATTCCCGGCCGATGCA
dvi	scaffold_12875	FBgn0257043	11418016	11418088	11418016	11418088	Lys	+	GCCCGGGTAGCTCAGTCGGTAGAGCATTGGACTTTTAATCCAAGGGTCCAGGGTTCAAGTCCCTGCTCGGGCG
dvi	scaffold_12963	FBgn0257069	5878360	5878430	5878360	5878430	Gly	-	GCATCGGTGGTTCAGTGGTAGAATGCTCGCCTGCCACGCGGGCGGCCCGGGTTCGATTCCCGGCCGATGCA
dvi	scaffold_12875	FBgn0257029	10297305	10297376	10297305	10297376	Gly	-	GCGTCGGTGGTGTAATGGTCAGCATAGTTGCCTTCCAAGCAGTTGATCCGGGTTCGATTCCCGGCCGACGCA
dvi	scaffold_13047	FBgn0257144	17127841	17127912	17127841	17127912	Pro	-	GGCTCAATGGTCTAGGGGTATGATTCTCGCTTTGGGTGCGAGAGGTCCCGGGTTCAAATCCCGGTTGAGCCC
dvi	scaffold_12855	FBgn0256955	4386063	4386134	4386063	4386134	Pro	+	GGCTCAATGGTCTAGGGGTATGATTCTCGCTTTGGGTGCGAGAGGTCCCGGGTTCAAATCCCGGTTGAGCCC
dvi	scaffold_12875	FBgn0257047	11438495	11438567	11438495	11438567	Lys	-	GCCTGGGTAGCTCAGTCGGTAGAGCATTGGACTTTTAATCCAAGGGTCCAGGGTTCAAGTCCCTGCTCGGGCG
dvi	scaffold_12875	FBgn0257012	5744903	5744988	5744903	5744988	SeC(e)	-	GCCCCACTGAGCTTCGGTGGTCCGGGGTGCGGACTTCAAATCCGCAGTCGATTAACGTCGAAGTGGTTCGATTCCACCTGGGGGGC
dvi	scaffold_13049	FBgn0257176	12646331	12646402	12646331	12646402	Asp	+	TCCTCGATAGTATAGTGGTTAGTATCCCCGCCTGTCACGCGGGAGACCGGGGTTCAATTCCCCGTCGGGGAG
dvi	scaffold_12970	FBgn0257099	1736527	1736608	1736527	1736608	Ser	-	GCAGTCGTGGCCGAGTGGTTAAGGCGTCTGACTCGAAATCAGATTCCCTCTGGGAGCGTAGGTTCGAATCCTACCGGCTGCG
dvi	scaffold_13047	FBgn0257139	16808573	16808644	16808573	16808644	Gly	-	GCGTCGGTGGTGTAATGGTTAGCATAGTTGCCTTCCAAGCAGTTGACCCGGGTTCGATTCCCGGCCGACGCA
dvi	scaffold_13049	FBgn0257161	3519653	3519724	3519653	3519724	Glu	+	TCCCATATTGTCTAGTGGTTAGGATATCCGGCTCTCACCCGGAAGGCCCGGGTTCAATTCCCGGTATGGGAA
dvi	scaffold_12875	FBgn0257049	12894490	12894562	12894490	12894562	Met	+	GCCTCGGTGGCGCAGTTGGCAGCGCGTAAGTCTCATAATCTTAAGGTCGTGAGTTCGAGCCTCACCCGGGGCA
dvi	scaffold_12963	FBgn0257068	5741792	5741874	5741792	5741874	Leu	-	GTCAGGATGGCCGAGTGGTCTAAGGCGCTGCGTTCAGGTCGCAGTCTACTCTGTAGGCGTGGGTTCGAATCCCACTTCTGACA
dvi	scaffold_13049	FBgn0257191	21784373	21784444	21784373	21784444	Pro	+	GGCTCGTTGGTCTAGGGGTATGATTCTCGCTTCGGGTGCGAGAGGTCCCGGGTTCAATTCCCGGACGAGCCC
dvi	scaffold_13047	FBgn0257127	9985023	9985095	9985023	9985095	Arg	-	GGTCCTGTGGCGCAATGGATAACGCGTCTGACTACGGATCAGAAGATTCCAGGTTCGACTCCTGGCAGGATCG
dvi	scaffold_12963	FBgn0257083	12599078	12599149	12599078	12599149	Gln	+	GGTTCCATGGTGTAATGGTTAGCACTCAGGACTCTGAATCCTGCGATCCGAGTTCAAATCTCGGTGGAACCT
dvi	scaffold_12875	FBgn0256971	1836829	1836902	1836829	1836902	Ile	-	GGCCCATTAGCTCAGTTGGTTAGAGCGTCGTGCTAATAACGCGAAGGTCGCGGGTTCGATCCCCTCATGGGCCA
dvi	scaffold_12855	FBgn0256952	2960086	2960159	2960086	2960159	Ile	+	GGCCCATTAGCTCAGTTGGTTAGAGCGTCGTGCTAATAACGCGAAGGTCGCGGGTTCGATCCCCTCATGGGCCA
dvi	scaffold_12875	FBgn0256975	2370579	2370650	2370579	2370650	Ala	-	GGGGACGTAGCTCAGTGGTAGAGCGCTCGCTTCGCATGTGAGAAGTCCCGGGTTCAAACCCCGGCGTCTCCA
dvi	scaffold_12855	FBgn0256965	9461551	9461622	9461551	9461622	Thr	+	GCCTCTTTAGCTCAGTGGCAGAGCACTGGTCTTGTAAACCAGGGGTCGTGAGTTCAATCCTCACAGGAGGCA
dvi	scaffold_13047	FBgn0257135	14022115	14022196	14022115	14022196	Ser	+	GACGAGGTGGCCGAGTGGTTAAGGCGTTGGACTGCTAATCCAATGTGCTCTGCACGCGTGGGTTCGAATCCCATCCTCGTCG
dvi	scaffold_12875	FBgn0257023	8016462	8016533	8016462	8016533	Ala	+	GGGGATGTAGCTCAGTGGTAGAGCGCTCGCTTTGCATGTGAGAGGCCCCGGGTTCAATCCCCGGCATCTCCA
dvi	scaffold_12875	FBgn0256980	4017937	4018008	4017937	4018008	Asp	-	TCCTCGATAGTATAGTGGTTAGTATCCCCGCCTGTCACGCGGGAGACCGGGGTTCAATTCCCCGTCGGGGAG
dvi	scaffold_13049	FBgn0257187	17069217	17069288	17069217	17069288	Met	-	AGCAGAGTGGCGCAGTGGAAGCGTGCTGGGCCCATAACCCAGAGGTCCGAGGATCGAAACCTTGCTCTGCTA
dvi	scaffold_12963	FBgn0257093	20001496	20001566	20001496	20001566	Gly	+	GCATCGGTGGTTCAGTGGTAGAATGCTCGCCTGCCACGCGGGCGGCCCGGGTTCGATTCCCGGCCGATGCA
dvi	scaffold_12963	FBgn0257095	20002572	20002642	20002572	20002642	Gly	-	GCATCGGTGGTTCAGTGGTAGAATGCTCGCCTGCCACGCGGGCGGCCCGGGTTCGATTCCCGGCCGATGCA
dvi	scaffold_12823	FBgn0256948	1593643	1593733	1593643	1593733	Tyr	-	CCTTCGATAGCTCAGTTGGTAGAGCGATGGACTGTAGATCCACAGGTCGCTGGTTCGACTCCGGCTCGAAGGA
dvi	scaffold_12875	FBgn0257052	13202508	13202579	13202508	13202579	Thr	+	GCCTCTTTAGCTCAGTGGCAGAGCACTGGTCTTGTAAACCAGGGGTCGTGAGTTCAATCCTCACAGGAGGCA
dvi	scaffold_12875	FBgn0256973	1837647	1837720	1837647	1837720	Asn	+	GCCTCCGTGGCGCAATCGGTTAGCGCGTTCGGCTGTTAACCGAAAGGTTGGTGGTTCGAGTCCACCCGGGGGCG
dvi	scaffold_12855	FBgn0256957	6160117	6160189	6160117	6160189	Val	+	GTTTCCGTAGTGTAGCGGTTATCACGTGTGCTTCACACGCACAAGGTCCCCGGTTCGATCCCGGGCGGGAACA
dvi	scaffold_13324	FBgn0257194	2649098	2649169	2649098	2649169	His	-	GCCGTGATCGTCTAGTGGTTAGGACCCCACGTTGTGGCCGTGGTAACCCAGGTTCGAATCCTGGTCACGGCA
dvi	scaffold_12963	FBgn0257086	12600617	12600688	12600617	12600688	Gln	-	GGTTCCATGGTGTAATGGTTAGCACTCAGGACTCTGAATCCTGCGATCCGAGTTCAAATCTCGGTGGAACCT
dvi	scaffold_12875	FBgn0257024	9030863	9030935	9030863	9030935	Arg	-	GGTCCTGTGGCGCAATGGATAACGCGTCTGACTACGGATCAGAAGATTCCAGGTTCGACTCCTGGCAGGATCG
dvi	scaffold_12855	FBgn0256950	2055523	2055594	2055523	2055594	Thr	+	GCCCCTTTAGCTCAGTGGTAGAGCGTTGGTCTCGTAAACCAAAGGCCGTGAGTTCAACCCTCACAGGGGGCA
dvi	scaffold_13049	FBgn0257153	144869	144940	144869	144940	Cys	+	GGGGATATAGCTCAGTGGTAGAGCATTCGACTGCAGATCGAGAGGTCCCCGGTTCAAACCCGGGTGTCCCCT
dvi	scaffold_13049	FBgn0257165	8639314	8639386	8639314	8639386	Arg	+	GACCGTGTGGCCTAATGGATAAGGCGTCGGACTTCGGATCCGAAGATTGCAGGTTCGAGTCCTGTCACGGTCG
dvi	scaffold_12963	FBgn0257076	6064226	6064297	6064226	6064297	Asp	-	TCCTCGATAGTATAGTGGTTAGTATCCCCGCCTGTCACGCGGGAGACCGGGGTTCAATTCCCCGTCGGGGAG
dvi	scaffold_12963	FBgn0257073	6062970	6063041	6062970	6063041	Asp	-	TCCTCGGTAGTATAGTGGTTAGTATCCCCGCCTGTCACGCGGGAGACCGGGGTTCAATTCCCCGCCGGGGAG
dvi	scaffold_12875	FBgn0257034	10888533	10888603	10888533	10888603	Gly	+	GCATCGGTGGTTCAGTGGTAGAATGCTCGCCTGCCACGCGGGCGGCCCGGGTTCGATTCCCGGCCGATGCA
dvi	scaffold_12963	FBgn0257082	12597264	12597335	12597264	12597335	Gln	+	GGTTCCATGGTGTAATGGTTAGCACTTAGGACTCTGAATCCTGCGATCCGAGTTCAAGTCTCGGTGGAACCT
dvi	scaffold_13047	FBgn0257119	1772941	1773013	1772941	1773013	Val	+	GTTTCCGTGGTGTAGTGGTTATCACATCCGCCTAACACGCGGAAGGCCCCCGGTTCAATCCCGGGCGGAAACA
dvi	scaffold_13047	FBgn0257125	9029390	9029510	9029390	9029510	Leu	-	GTCAGGATGGCCGAGCGGTCTAAGGCGCCAGACTCAAGTTCTGGTCCTCTCTGAGGGCGTGGGTTCGAATCCCACTTCTGACA
dvi	scaffold_13049	FBgn0257183	14392928	14393010	14392928	14393010	Leu	-	GTCAGGATGGCCGAGTGGTCTAAGGCGCTGCGTTCAGGTCGCAGTCTACTCTGTAGGCGTGGGTTCGAATCCCACTTCTGACA
dvi	scaffold_12963	FBgn0257063	5687936	5688007	5687936	5688007	Asp	-	TCCTCGATAGTATAGTGGTTAGTATCCCCGCCTGTCACGCGGGAGACCGGGGTTCAATTCCCCGTCGGGGAG
dvi	scaffold_12875	FBgn0257010	5377013	5377084	5377013	5377084	Trp	+	GACTCCGTGGCGCAACGGTAGCGCGTCTGACTCCAGATCAGAAGGTTGCGTGTTCAAATCACGTCGGGGTCA
dvi	scaffold_12963	FBgn0257062	5687559	5687630	5687559	5687630	Asp	+	TCCTCGATAGTATAGTGGTTAGTATCCCCGCCTGTCACGCGGGAGACCGGGGTTCAATTCCCCGTCGGGGAG
dvi	scaffold_12875	FBgn0257015	6926477	6926548	6926477	6926548	Glu	-	TCCCATATGGTCTAGTGGCTAGGATATCTGGCTTTCACCCAGAAGGCCCGGGTTCGATTCCCGGTATGGGAA
dvi	scaffold_13049	FBgn0257169	12233084	12233166	12233084	12233166	Leu	+	GTCAGGATGGCCGAGTGGTCTAAGGCGCTGCGTTCAGGTCGCAGTCTACTCTGTAGGCGTGGGTTCGAATCCCACTTCTGACA
dvi	scaffold_13047	FBgn0257126	9984501	9984574	9984501	9984574	Asn	-	GCCTCCGTGGCGCAATCGGTTAGCGCGTTCGGCTGTTAACCGAAAGGTTGGTGGTTCGAGTCCACCCGGGGGCG
dvi	scaffold_12963	FBgn0257090	18969427	18969498	18969427	18969498	Cys	-	GGGGATATAGCTCAGTGGTAGAGCATTCGACTGCAGATCGAGAGGTCCCCGGTTCAAACCCGGGTGTCCCCT
dvi	scaffold_12822	FBgn0256947	1608422	1608494	1608422	1608494	Phe	+	GCCGAAATAGCTCAGTTGGGAGAGCGTTAGACTGAAGATCTAAAGGTCCCCGGTTCAATCCCGGGTTTCGGCA
dvi	scaffold_10324	FBgn0256932	1107859	1107932	1107859	1107932	Thr	-	GGCGCCGTGGCTTAGTTGGTTAAAGCGCCTGTCTAGTAAACAGGAGATCGTGAGTTCGAATCTCGCCGGGGCCT
dvi	scaffold_12875	FBgn0257011	5386095	5386166	5386095	5386166	Trp	-	GACTCCGTGGCGCAACGGTAGCGCGTCTGACTCCAGATCAGAAGGTTGCGTGTTCAAATCACGTCGGGGTCA
dvi	scaffold_12875	FBgn0257037	11160553	11160625	11160553	11160625	Val	-	GTTTCCGTGGTGTAGCGGTTATCACATCTGCCTAACACGCAGAAGGCCCCCGGTTCGATCCCGGGCGGAAACA
dvi	scaffold_13047	FBgn0257150	17160642	17160713	17160642	17160713	Pro	-	GGCTCAATGGTCTAGGGGTATGATTCTCGCTTTGGGTGCGAGAGGTCCCGGGTTCAAATCCCGGTTGAGCCC
dvi	scaffold_12875	FBgn0257039	11210923	11210995	11210923	11210995	Phe	+	GCCGAAATAGCTCAGTTGGGAGAGCGTTAGACTGAAGATCTAAAGGTCCCCGGTTCAATCCCGGGTTTCGGCA
dvi	scaffold_13047	FBgn0257146	17144233	17144304	17144233	17144304	Pro	-	GGCTCAATGGTCTAGGGGTATGATTCTCGCTTTGGGTGCGAGAGGTCCCGGGTTCAAATCCCGGTTGAGCCC
dvi	scaffold_12970	FBgn0257109	9869943	9870015	9869943	9870015	Arg	-	GGCTGTGTAGCCTAATGGATAGGGCGTCGGACTTCGAATCCGGAGGTTGCGGGTTCGAATCCCGTCACGGTCG
dvi	scaffold_13047	FBgn0257145	17128135	17128207	17128135	17128207	Ala	+	GGGGATGTAGCTCAGATGGTAGAGCGCTCGCTTAGCATGTGAGAGGTACGGGGATCGATGCCCCGCATCTCCA
dvi	scaffold_13049	FBgn0257184	14851487	14851559	14851487	14851559	Val	-	GTTTCCGTGGTGTAGCGGTTATCACATCTGCCTAACACGCAGAAGGCCCCCGGTTCGATCCCGGGCGGAAACA
dvi	scaffold_12875	FBgn0257008	4820553	4820624	4820553	4820624	Glu	+	TCCCATATGGTCTAGTGGCTAGGATATCTGGCTTTCACCCAGAAGGCCCGGGTTCGATTCCCGGTATGGGAA
dvi	scaffold_12875	FBgn0257048	11614597	11614668	11614597	11614668	Glu	-	TCCCATATGGTCTAGTGGCTAGGATATCTGGCTTTCACCCAGAAGGCCCGGGTTCGATTCCCGGTATGGGAA
dvi	scaffold_12875	FBgn0257053	13202987	13203058	13202987	13203058	Thr	-	GCCTCTTTAGCTCAGTGGCAGAGCACTGGTCTTGTAAACCAGGGGTCGTGAGTTCAATCCTCACAGGAGGCA
dvi	scaffold_13049	FBgn0257160	3495382	3495453	3495382	3495453	Glu	+	TCCCATATTGTCTAGTGGTTAGGATATCCGGCTCTCACCCGGAAGGCCCGGGTTCGATTCCCGGTATGGGAA
dvi	scaffold_13049	FBgn0257173	12608562	12608682	12608562	12608682	Leu	+	GTCAGGATGGCCGAGCGGTCTAAGGCGCCAGACTCAAGTTCTGGTCCTCTCTGAGGGCGTGGGTTCGAATCCCACTTCTGACA
dvi	scaffold_13049	FBgn0257175	12609327	12609449	12609327	12609449	Leu	+	GTCAGGATGGCCGAGCGGTCTAAGGCGCCAGACTCAAGTTCTGGTCCTCTCTGAGGGCGTGGGTTCGAATCCCACTTCTGACA
dvi	scaffold_12970	FBgn0257098	1725178	1725259	1725178	1725259	Ser	+	GCAGTCGTGGCCGAGCGGTTAAGGCGTCTGACTAGAAATCAGATTCCCTCTGGGAGCGTAGGTTCGAATCCTACCGACTGCG
dvi	scaffold_13047	FBgn0257131	10926542	10926625	10926542	10926625	Leu	+	GTCAGGTTGGCCGAGCGGTCTAAGGCGCCAGATTTAAGCTCTGGTTCTCGAGAGAGAGCGTGGGTTCGAACCCCACACCTGACA
dvi	scaffold_13047	FBgn0257138	16807638	16807709	16807638	16807709	Gly	+	GCGTCGGTGGTGTAATGGTTAGCATAGTTGCCTTCCAAGCAGTTGACCCGGGTTCGATTCCCGGCCGACGCA
dvi	scaffold_13049	FBgn0257178	14372401	14372482	14372401	14372482	Ser	+	GCAGTCGTGGCCGAGCGGTTAAGGCGTCTGACTAGAAATCAGATTCCCTCTGGGAGCGCAGGTTCGAATCCTACCGACTGCG
dvi	scaffold_12875	FBgn0257044	11418304	11418376	11418304	11418376	Lys	-	GCCCGGGTAGCTCAGTCGGTAGAGCATTGGACTTTTAATCCAAGGGTCCAGGGTTCAAGTCCCTGCTTGGGCG
dvi	scaffold_12963	FBgn0257094	20001930	20002000	20001930	20002000	Gly	+	GCATCGGTGGTTCAGTGGTAGAATGCTCGCCTGCCACGCGGGCGGCCCGGGTTCGATTCCCGGCCGATGCA
dvi	scaffold_12855	FBgn0256963	7313087	7313160	7313087	7313160	Thr	+	GGCGCCGTGGCTTAGTTGGTTAAAGCGCCTGTCTAGTAAACAGGAGATCGTGAGTTCGAATCTCGCCGGGGCCT
dvi	scaffold_12723	FBgn0256937	1062368	1062439	1062368	1062439	Gln	-	GGTTCTATGGTGTAATGGTTAGCACTTTGGACTCTGAATCCAGCGATCCGAGTTCAAATCTCGGTAGAACCT
dvi	scaffold_12875	FBgn0257009	4822557	4822630	4822557	4822630	Asn	-	GCCTCCGTGGCGCAATCGGTTAGCGCGTTCGGCTGTTAACCGAAAGGTTGGTGGTTCGAGTCCACCCGGGGGCG
dvi	scaffold_12855	FBgn0256956	5077173	5077244	5077173	5077244	Trp	+	GACTCCGTGGCGCAACGGTAGCGCGTCTGACTCCAGATCAGAAGGTTGCGTGTTCAAATCACGTCGGGGTCA
dvi	scaffold_13047	FBgn0257149	17160323	17160395	17160323	17160395	Ala	+	GGGGATGTAGCTCAGATGGTAGAGCGCTCGCTTAGCATGTGAGAGGTACGGGGATCGATGCCCCGCATCTCCA
dvi	scaffold_12875	FBgn0257028	10291339	10291410	10291339	10291410	Gly	-	GCGTCGGTGGTGTAATGGTCAGCATAGTTGCCTTCCAAGCAGTTGATCCGGGTTCGATTCCCGGCCGACGCA
dvi	scaffold_12875	FBgn0257001	4787942	4788013	4787942	4788013	Glu	+	TCCCATATGGTCTAGTGGCTAGGATATCTGGCTTTCACCCAGAAGGCCCGGGTTCGATTCCCGGTATGGGAA
dvi	scaffold_12970	FBgn0257101	7804551	7804622	7804551	7804622	Gly	-	GCGCCGGTGGTGTAGTGGCGAGCATGGTTGTATCCCAAGCAGCAGATCCGGGTTCGATTCCCGGCCGGCGCA
dvi	scaffold_13049	FBgn0257186	14853842	14853914	14853842	14853914	Val	-	GTTTCCGTGGTGTAGCGGTTATCACATCTGCCTAACACGCAGAAGGCCCCCGGTTCGATCCCGGGCGGAAACA
dvi	scaffold_13049	FBgn0257177	12686075	12686156	12686075	12686156	Leu	+	GGTAGCGTGGCCGAGCGGTCTAAGGCGCTGGTTTAAGGCACCAGTCTCTTCGGAGGCGTGGGTTCGAATCCCACCGCTGCCA
dvi	scaffold_12970	FBgn0257104	7947607	7947712	7947607	7947712	Tyr	-	CCTTCGATAGCTCAGTTGGTAGAGCGATGGACTGTAGATCCACAGGTCGCTGGTTCGACTCCGGCTCGAAGGA
dvi	scaffold_12875	FBgn0257021	7993069	7993140	7993069	7993140	Met	-	AGCAGAGTGGCGCAGTGGAAGCGTGCTGGGCCCATAACCCAGAGGTCCGAGGATCGAAACCTTGCTCTGCTA
dvi	scaffold_13049	FBgn0257154	145080	145151	145080	145151	Cys	+	GGGGATATAGCTCAGTGGTAGAGCATTCGACTGCAGATCGAGAGGTCCCCGGTTCAAACCCGGGTGTCCCCT
dvi	scaffold_12723	FBgn0256940	3576939	3577011	3576939	3577011	Val	-	GTTTCCGTAGTGTAGTGGTTATCACGTGTGCTTCACACGCACAAGGTCCCCGGTTCGAACCCGGGCGGAAACA
dvi	scaffold_13047	FBgn0257147	17153977	17154050	17153977	17154050	Thr	+	GGCGCCGTGGCTTAGTTGGTTAAAGCGCCTGTCTAGTAAACAGGAGATCGTGAGTTCGAATCTCGCCGGGGCCT
dvi	scaffold_12963	FBgn0257067	5698258	5698329	5698258	5698329	Asp	-	TCCTCGATAGTATAGTGGTTAGTATCCCCGCCTGTCACGCGGGAGACCGGGGTTCAATTCCCCGTCGGGGAG
dvi	scaffold_13047	FBgn0257129	10904377	10904448	10904377	10904448	Pro	-	GGCTCAATGGTCTAGGGGTATGATTCTCGCTTTGGGTGCGAGAGGTCCCGGGTTCAAATCCCGGTTGAGCCC
dvi	scaffold_13049	FBgn0257185	14852128	14852200	14852128	14852200	Val	-	GTTTCCGTGGTGTAGCGGTTATCACATCTGCCTAACACGCAGAAGGCCCCCGGTTCGATCCCGGGCGGAAACA
dvi	scaffold_12963	FBgn0257091	20000796	20000866	20000796	20000866	Gly	+	GCATCGGTGGTTCAGTGGTAGAATGCTCGCCTGCCACGCGGGCGGCCCGGGTTCGATTCCCGGCCGATGCA
dvi	scaffold_12875	FBgn0256977	2638500	2638571	2638500	2638571	Ala	-	GGGGATGTAGCTCAGTGGTAGAGCGTTCGCTTTGCATGTGAAAGGCCCCGGGTTCAATCCCCGGCATCTCCA
dvi	scaffold_12875	FBgn0257050	12904057	12904129	12904057	12904129	Met	-	GCCTCGGTGGCGCAGTTGGCAGCGCGTAAGTCTCATAATCTTAAGGTCGTGAGTTCGAGCCTCACCCGGGGCA
dvi	scaffold_12963	FBgn0257074	6063513	6063584	6063513	6063584	Asp	+	TCCTCGATAGTATAGTGGTTAGTATCCCCGCCTGTCACGCGGGAGACCGGGGTTCAATTCCCCGTCGGGGAG
dvi	scaffold_12875	FBgn0256979	3964869	3964941	3964869	3964941	Lys	-	GCCCGGCTAGCTCAGTCGGTAGAGCATGAGACTCTTAATCTCAGGGTCGTGGGTTCGAGCCCCACGTTGGGCG
dvi	scaffold_13049	FBgn0257180	14390478	14390549	14390478	14390549	Glu	+	TCCCATATTGTCTAGTGGTTAGGATACCCGGCTCTCACCCGGGAGGCCCGGGTTCAATTCCCGGTATGGGAA
dvi	scaffold_12970	FBgn0257096	1647813	1647894	1647813	1647894	Ser	+	GCAGTCGTGGCCGAGTGGTTAAGGCGTCTGACTCGAAATCAGATTCCCTCTGGGAGCGTAGGTTCGAATCCTACCGGCTGCG
dvi	scaffold_12875	FBgn0256985	4746121	4746193	4746121	4746193	Arg	+	GGTCCTGTGGCGCAATGGATAACGCGTCTGACTACGGATCAGAAGATTCCAGGTTCGACTCCTGGCAGGATCG
dvi	scaffold_12823	FBgn0256949	1628869	1628941	1628869	1628941	Lys	+	GCCCGGCTAGCTCAGTCGGTAGAGCATGAGACTCTTAATCTCAGGGTCGTGGGTTCGAGCCCCACGTTGGGCG
dvi	scaffold_12875	FBgn0256983	4028278	4028351	4028278	4028351	Ile	-	GGCCCATTAGCTCAGCTGGTTAGAGCGTCGTGCTAATAACGCGAAGGTCGCGGGTTCGATCCCCCCATGGGCCA
dvi	scaffold_12875	FBgn0256999	4787288	4787360	4787288	4787360	Arg	+	GGTCCTGTGGCGCAATGGATAACGCGTCTGACTACGGATCAGAAGATTCCAGGTTCGACTCCTGGCAGGATCG
dvi	scaffold_12875	FBgn0257017	6930432	6930503	6930432	6930503	Glu	-	TCCCATATGGTCTAGTGGCTAGGATATCTGGCTTTCACCCAGAAGGCCCGGGTTCGATTCCCGGTATGGGAA
dvi	scaffold_12855	FBgn0256960	7296794	7296866	7296794	7296866	Val	+	GTTTCCGTAGTGTAGCGGTTATCACGTGTGCTTCACACGCACAAGGTCCCCGGTTCGAACCCGGGCGGGAACA
dvi	scaffold_12963	FBgn0257066	5697853	5697924	5697853	5697924	Asp	-	TCCTCGATAGTATAGTGGTTAGTATCCCCGCCTGTCACGCGGGAGACCGGGGTTCAATTCCCCGTCGGGGAG
dvi	scaffold_12875	FBgn0257055	13219714	13219785	13219714	13219785	Thr	-	GCCTCTTTAGCTCAGTGGCAGAGCACTGGTCTTGTAAACCAGGGGTCGTGAGTTCAATCCTCACAGGAGGCA
dvi	scaffold_13049	FBgn0257174	12608930	12609056	12608930	12609056	Leu	+	GTCAGGATGGCCGAGCGGTCTAAGGCGCCAGACTCAAGTTCTGGTCCTCTCTGAGGGCGTGGGTTCGAATCCCACTTCTGACA
dvi	scaffold_12855	FBgn0256958	7139244	7139316	7139244	7139316	Val	-	GTTTCCGTAGTGTAGCGGTTATCACGTGTGCTTCACACGCACAAGGTCCCCGGTTCGAACCCGGGCGGGAACA
dvi	scaffold_12875	FBgn0257004	4789352	4789423	4789352	4789423	Glu	+	TCCCATATTGTCTAGTGGTTAGGATATCCGGCTCTCACCCGGAAGGCCCGGGTTCAATTCCCGGTATGGGAA
dvi	scaffold_12875	FBgn0256969	670144	670241	670144	670241	Tyr	+	CCTTCGATAGCTCAGTTGGTAGAGCGGTGGACTGTAGATCCATAGGTCGCTGGTTCAAATCCGGCTCGAAGGA
dvi	scaffold_12963	FBgn0257059	5575477	5575547	5575477	5575547	Gly	-	GCATCGGTGGTTCAGTGGTAGAATGCTCGCCTGCCACGCGGGCGGCCCGGGTTCGATTCCCGGCCGATGCA
dvi	scaffold_12963	FBgn0257081	9822842	9822935	9822842	9822935	Tyr	+	CCTTCGATAGCTCAGTTGGTAGAGCGGTGGACTGTAGATCCATAGGTCGCTGGTTCAAATCCGGCTCGAAGGA
dvi	scaffold_13042	FBgn0257114	2764713	2764783	2764713	2764783	Gly	+	GCATCGGTGGTTCAGTGGTAGAATGCTCGCCTGCCACGCGGGCGGCCCGGGTTCGATTCCCGGCCGATGCA
dvi	scaffold_13049	FBgn0257172	12593561	12593632	12593561	12593632	Pro	+	GGCTCGTTGGTCTAGGGGTATGATTTCCGCTTAGGGTGCGGGAGGTCCCGGGTTCAAATCCCGGACGAGCCC
dvi	scaffold_12875	FBgn0256988	4766731	4766804	4766731	4766804	Asn	+	GCCTCCGTGGCGCAATCGGTTAGCGCGTTCGGCTGTTAACCGAAAGGTTGGTGGTTCGAGTCCACCCGGGGGCG
dvi	scaffold_13047	FBgn0257137	14022765	14022846	14022765	14022846	Ser	+	GACGAGGTGGCCGAGTGGTTAAGGCGTTGGACTGCTAATCCAATGTGCTCTGCACGCGTGGGTTCGAATCCCATCCTCGTCG
dvi	scaffold_12963	FBgn0257075	6063909	6063980	6063909	6063980	Asp	-	TCCTCGATAGTATAGTGGTTAGTATCCCCGCCTGTCACGCGGGAGACCGGGGTTCAATTCCCCGTCGGGGAG
dvi	scaffold_13049	FBgn0257193	24020271	24020342	24020271	24020342	Gln	-	GGTTCTATGGTGTAATGGTTAGCACTCTGGACTTTGAATCCAGCGATCCGAGTTCAAATCTCGGTAGAACCT
dvi	scaffold_12928	FBgn0257057	5051516	5051595	5051516	5051595	Leu	+	GGCAGCGTGGCCGAGTGGTCTAAGGCGCTGGTTTTAGGCACCAGTCCGAAAGGGCGTGGGTTCGAATCCCACCGCTGTCA
dvi	scaffold_12963	FBgn0257080	9819651	9819744	9819651	9819744	Tyr	-	CCTTCGATAGCTCAGTTGGTAGAGCGGTGGACTGTAGATCCATAGGTCGCTGGTTCAAATCCGGCTCGAAGGA
dvi	scaffold_12875	FBgn0256982	4023595	4023666	4023595	4023666	Met	-	AGCAGAGTGGCGCAGTGGAAGCGTGCTGGGCCCATAACCCAGAGGTCCGAGGATCGAAACCTTGCTCTGCTA
dvi	scaffold_13049	FBgn0257167	10549100	10549171	10549100	10549171	Cys	+	GGGGGTATAGCTCAGGGGTAGAGCATTCGACTGCAGATCGAGAGGTCCCCGGTTCAAATCCGGGTGCCCCCT
dvi	scaffold_13049	FBgn0257189	20849328	20849400	20849328	20849400	Ala	-	GGGGATGTAGCTCAGATGGTAGAGCGCTCGCTTAGCATGTGAGAGGTACGGGGATCGATGCCCCGCATCTCCA
dvi	scaffold_13047	FBgn0257141	17113696	17113768	17113696	17113768	Ala	+	GGGGATGTAGCTCAGATGGTAGAGCGCTCGCTTAGCATGTGAGAGGTACGGGGATCGATGCCCCGCATCTCCA
dvi	scaffold_12726	FBgn0256943	2282211	2282282	2282211	2282282	Thr	-	GCCTCTTTAGCTCAATGGTAGAGCACTGGTCTCGTAAACCAGGGGTCGTGAGTTCAAACCTCACAAGAGGCA
dvi	scaffold_13049	FBgn0257179	14388328	14388399	14388328	14388399	Glu	+	TCCCATATTGTCTAGTGGTTAGGATACCCGGCTCTCACCCGGGAGGCCCGGGTTCAATTCCCGGTATGGGAA
dvi	scaffold_12875	FBgn0257033	10887466	10887537	10887466	10887537	Trp	+	GACTCCGTGGCGCAACGGTAGCGCGTCTGACTCCAGATCAGAAGGTTGCGTGTTCGATTCACGTCGGGGTCA
dvi	scaffold_12875	FBgn0257014	6612782	6612853	6612782	6612853	His	-	GCCGTGATCGTCTAGTGGTTAGGACCCCACGTTGTGGCCGTGGTAACCCAGGTTCGAATCCTGGTCACGGCA
dvi	scaffold_10324	FBgn0256933	1108997	1109070	1108997	1109070	Thr	-	GGCGCCGTGGCTTAGTTGGTTAAAGCGCCTGTCTAGTAAACAGGAGATCGTGAGTTCGAATCTCGCCGGGGCCT
dvi	scaffold_13049	FBgn0257170	12235381	12235463	12235381	12235463	Leu	+	GTCAGGATGGCCGAGTGGTCTAAGGCGCTGCGTTCAGGTCGCAGTCTACTCTGTAGGCGTGGGTTCGAATCCCACTTCTGACA
dvi	scaffold_12875	FBgn0257038	11160811	11160892	11160811	11160892	Ser	-	GCAGTCGTGGCCGAGTGGTTAAGGCGTCTGACTCGAAATCAGATTCCCTCTGGGAGCGTAGGTTCGAATCCTACCGGCTGCG
dvi	scaffold_12723	FBgn0256939	2685938	2686009	2685938	2686009	Pro	-	GGCTCGTTGGTCTAGGGGTATGATTTCCGCTTAGGGTGCGGGAGGTCCCGGGTTCAAATCCCGGACGAGCCC
dvi	scaffold_12855	FBgn0256967	9965850	9965922	9965850	9965922	Arg	+	GACCGTGTGGCCTAATGGATAAGGCGTCGGACTTCGAATCCGAAGATTGCAGGTTCGAGTCCTGTCACGGTCG
dvi	scaffold_12963	FBgn0257089	16043665	16043737	16043665	16043737	Lys	+	GCCCGGGTAGCTCAGTCGGTAGAGCATTGGACTTTTAATCCAAGGGTCCAGGGTTCAAGTCCCTGCTCGGGCG
dvi	scaffold_13047	FBgn0257118	1772788	1772860	1772788	1772860	Phe	+	GCCGAAATAGCTCAGTTGGGAGAGCGTTAGACTGAAGATCTAAAGGTCCCCGGTTCAATCCCGGGTTTCGGCA
dvi	scaffold_13049	FBgn0257164	8121592	8121664	8121592	8121664	Val	-	GGTTCCATAGTGTAGCGGTTATCACGTCTGCTTTACACGCAGAAGGTCTCCGGTTCGACCCCGGATGGAACCA
dya	chr2R	FBgn0258542	13873984	13874056	13873984	13874056	Val	-	GTTTCCGTGGTGTAGCGGTTATCACATCTGCCTAACACGCAGAAGGCCCCCGGTTCGATCCCGGGCGGAAACA
dya	chr2L	FBgn0258452	13956762	13956833	13956762	13956833	Asp	+	TCCTCGATAGTATAGTGGTTAGTATCCCCGCCTGTCACGCGGGAGACCGGGGTTCAATTCCCCGTCGGGGAG
dya	chr3R	FBgn0258680	14270031	14270103	14270031	14270103	Phe	-	GCCGAAATAGCTCAGTTGGGAGAGCGTTAGACTGAAGATCTAAAGGTCCCCGGTTCAATCCCGGGTTTCGGCA
dya	chr2R	FBgn0258506	9414479	9414551	9414479	9414551	Met	-	GCCTCGGTGGCGCAGTTGGCAGCGCGTAAGTCTCATAATCTTAAGGTCGTGAGTTCGAGCCTCACCCGGGGCA
dya	chr2R	FBgn0258533	13560806	13560877	13560806	13560877	Glu	+	TCCCATATGGTCTAGTGGCTAGGATATCTGGCTTTCACCCAGAAGGCCCGGGTTCGATTCCCGGTATGGGAA
dya	chr2L	FBgn0258491	20447368	20447440	20447368	20447440	Arg	-	GGTCCTGTGGCGCAATGGATAACGCGTCTGACTACGGATCAGAAGATTCCAGGTTCGACTCCTGGCAGGATCG
dya	chr2R	FBgn0258517	12127520	12127591	12127520	12127591	Trp	-	GACTCCGTGGCGCAACGGTAGCGCGTCCGACTCCAGATCGGAAGGTTGCGTGTTCAAATCACGTCGGGGTCA
dya	chrX	FBgn0258724	8195580	8195661	8195580	8195661	Ser	+	GCAGTCGTGGCCGAGTGGTTAAGGCGTCTGACTCGAAATCAGATTCCCTCTGGGAGCGTAGGTTCGAATCCTACCGGCTGCG
dya	chr2L	FBgn0258437	4452593	4452664	4452593	4452664	Trp	-	GACTCCGTGGCGCAACGGTAGCGCGTCCGACTCCAGATCGGAAGGTTGCGTGTTCAAATCACGTCGGGGTCA
dya	chr2L	FBgn0258475	20399287	20399360	20399287	20399360	Asn	+	GCCTCCGTGGCGCAATTGGTTAGCGCGTTCGGCTGTTAACCGAAAGGTTGGTGGTTCGAGTCCACCCGGGGGCG
dya	chr2R	FBgn0258500	7642625	7642698	7642625	7642698	Ile	+	GGCCCATTAGCTCAGCTGGTTAGAGCGTCGTGCTAATAACGCGAAGGTCGCGGGTTCGATCCCCTCATGGGCCA
dya	chr3R	FBgn0258638	3097743	3097814	3097743	3097814	Pro	-	GGCTCAATGGTCTAGGGGTATGATTCTCGCTTTGGGTGCGAGAGGTCCCGGGTTCAAATCCCGGTTGAGCCC
dya	chr3R	FBgn0258663	8038969	8039041	8038969	8039041	Arg	-	GGTCCTGTGGCGCAATGGATAACGCGTCTGACTACGGATCAGAAGATTCCAGGTTCGACTCCTGGCAGGATCG
dya	chr3L	FBgn0258606	14756885	14756956	14756885	14756956	Met	+	AGCAGAGTGGCGCAGTGGAAGCGTGCTGGGCCCATAACCCAGAGGTCCGAGGATCGAAACCTTGCTCTGCTA
dya	chr2L	FBgn0258477	20418147	20418219	20418147	20418219	Arg	-	GGTCCTGTGGCGCAATGGATAACGCGTCTGACTACGGATCAGAAGATTCCAGGTTCGACTCCTGGCAGGATCG
dya	chrX	FBgn0258734	8266663	8266744	8266663	8266744	Ser	+	GCAGTCGTGGCCGAGCGGTTAAGGCGTCTGACTAGAAATCAGATTCCCTCTGGGAGCGTAGGTTCGAATCCTACCGGCTGCG
dya	chr3R	FBgn0258625	2012924	2012997	2012924	2012997	Thr	-	GGCGCCGTGGCTTAGTTGGTTAAAGCGCCTGTCTAGTAAACAGGAGATCGTGAGTTCGAATCTCGCCGGGGCCT
dya	chr3L	FBgn0258575	1879773	1879844	1879773	1879844	Cys	+	GGGGGTATAGCTCAGAGGTAGAGCGATCGATTGCAGCTCGACAGGTCCCTGGTTCAAATCCGGGTGCCCCCT
dya	chr2R	FBgn0258505	9406789	9406861	9406789	9406861	Met	+	GCCTCGGTGGCGCAGTTGGCAGCGCGTAAGTCTCATAATCTTAAGGTCGTGAGTTCGAGCCTCACCCGGGGCA
dya	chr3L	FBgn0258587	8821354	8821426	8821354	8821426	Met	+	GCCTCGATGGCGCAGTTGGCAGCGCGTAAGTCTCATAATCTTAAGGTCGTGAGTTCGAGCCTCACTCGGGGCA
dya	chr2L	FBgn0258451	11903288	11903361	11903288	11903361	Thr	-	GGCGCCGTGGCTTAGTTGGTTAAAGCGCCTGTCTAGTAAACAGGAGATCGTGAGTTCGAATCTCGCCGGGGCCT
dya	chr2L	FBgn0258455	14604702	14604773	14604702	14604773	Pro	+	GGCTCGTTGGTCTAGGGGTATGATTTCCGCTTAGGGTGCGGGAGGTCCCGGGTTCAAATCCCGGACGAGCCC
dya	chr2L	FBgn0258432	2450343	2450463	2450343	2450463	Tyr	-	CCTTCGATAGCTCAGTTGGTAGAGCGGTGGACTGTAGATCCATAGGTCGCTGGTTCAAATCCGGCTCGAAGGA
dya	chr2R	FBgn0258509	9667925	9667996	9667925	9667996	Thr	-	GCCTCTTTAGCTCAGTGGCAGAGCACTGGTCTTGTAAACCAGGGGTCGTGAGTTCAATCCTCACAGGAGGCA
dya	chr3R	FBgn0258696	26564160	26564243	26564160	26564243	Leu	-	GCCAGGTTGGCCGAGCGGTCTAAGGCGCCAGATTTAAGCTCTGGTTCTCGAGAGAGAGCGTGGGTTCGAACCCCACACCTGGCA
dya	chr2L	FBgn0258449	11331537	11331608	11331537	11331608	Asp	+	TCCTCGATAGTATAGTGGTTAGTATCCCCGCCTGTCACGCGGGAGACCGGGGTTCAATTCCCCGTCGGGGAG
dya	chr3R	FBgn0258695	26415817	26415900	26415817	26415900	Leu	-	GTCAGGTTGGCCGAGCGGTCTAAGGCGCCAGATTTAAGCTCTGGTTCCCGAGAGGGAGCGTGGGTTCGAACCCCACACCTGACA
dya	chrX	FBgn0258740	20274637	20274710	20274637	20274710	Ile	-	GGCCCATTAGCTCAGTTGGTTAGAGCGTCGTGCTAATAACGCGAAGGTCGCGGGTTCGATCCCCTCATGGGCCA
dya	chr3L	FBgn0258611	22114109	22114180	22114109	22114180	Cys	-	GGGGGTATAGCTCAGGGGTAGAGCATTCGACTGCAGATCGAGAGGTCCCCGGTTCAAATCCGGGTGCCCCCT
dya	chr2R	FBgn0258529	13559305	13559376	13559305	13559376	Glu	-	TCCCATATTGTCTAGTGGTTAGGATACCCGGCTCTCACCCGGGAGGCCCGGGTTCAATTCCCGGTATGGGAA
dya	chr3R	FBgn0258631	2039841	2039913	2039841	2039913	Ala	+	GGGGATGTAGCTCAGATGGTAGAGCGCTCGCTTAGCATGTGAGAGGTACGGGGATCGATGCCCCGCATCTCCA
dya	chr2L	FBgn0258478	20418338	20418410	20418338	20418410	Lys	+	GCCCGGCTAGCTCAGTCGGTAGAGCATGAGACTCTTAATCTCAGGGTCGTGGGTTCGAGCCCCACGTTGGGCG
dya	chr3L	FBgn0258565	764033	764130	764033	764130	Ile	+	GCTCCAGTGGCGCAATTGGTTAGCGCACGGTACTTATAATGCCGGGGTTGTGAGTTCGAGCCTCACCTGGAGCA
dya	chr2L	FBgn0258436	3250452	3250523	3250452	3250523	Met	+	AGCAGAGTGGCGCAGTGGAAGCGTGCTGGGCCCATAACCCAGAGGTCCGAGGATCGAAACCTTGCTCTGCTA
dya	chr2R	FBgn0258516	12126144	12126215	12126144	12126215	Trp	+	GACTCCGTGGCGCAACGGTAGCGCGTCCGACTCCAGATCGGAAGGTTGCGTGTTCAAATCACGTCGGGGTCA
dya	chr2R	FBgn0258492	7529413	7529485	7529413	7529485	Lys	+	GCCCGGCTAGCTCAGTCGGTAGAGCATGAGACTCTTAATCTCAGGGTCGTGGGTTCGAGCCCCACGTTGGGCG
dya	chr2L	FBgn0258482	20425113	20425185	20425113	20425185	Lys	-	GCCCGGCTAGCTCAGTCGGTAGAGCATGAGACTCTTAATCTCAGGGTCGTGGGTTCGAGCCCCACGTTGGGCG
dya	chr2L	FBgn0258487	20437257	20437330	20437257	20437330	Asn	+	GCCTCCGTGGCGCAATTGGTTAGCGCGTTCGGCTGTTAACCGAAAGGTTGGTGGTTCGAGTCCACCCGGGGGCG
dya	chr3R	FBgn0258646	5520560	5520631	5520560	5520631	Thr	+	GCCTCTTTAGCTCAGTGGTAGAGCGTTGGTCTCGTAAACCAAAGGCCGTGAGTTCAACCCTCACAGGAGGCA
dya	chr3L	FBgn0258610	21975901	21975973	21975901	21975973	Met	-	GCCTCGGTGGCGCAGTTGGCAGCGCGTAAGTCTCATAATCTTAAGGTCGTGAGTTCGAGCCTCACCCGGGGCA
dya	chr2R	FBgn0258554	18189531	18189602	18189531	18189602	Ala	+	GGGGATGTAGCTCAGTGGTAGAGCGCTCGCTTTGCATGTGAGAGGCCCCGGGTTCAATCCCCGGCATCTCCA
dya	chr2R	FBgn0258544	14539816	14539897	14539816	14539897	Leu	-	GGTAGCGTGGCCGAGCGGTCTAAGGCGCTGGTTTAAGGCACCAGTCTCCTCGGAGGCGTGGGTTCGAATCCCACCGCTGCCA
dya	chr3R	FBgn0258684	18241573	18241645	18241573	18241645	Met	-	GCCTCGGTGGCGCAGTTGGCAGCGCGTAAGTCTCATAATCTTAAGGTCGTGAGTTCGAGCCTCACCCGGGGCA
dya	chr3R	FBgn0258677	14157047	14157120	14157047	14157120	Thr	-	GGCGCCGTGGCTTAGTTGGTTAAAGCGCCTGTCTAGTAAACAGGAGATCGTGAGTTCGAATCTCGCCGGGGCCT
dya	chr3R	FBgn0258641	4378592	4378664	4378592	4378664	Ala	+	GGGGATGTAGCTCAGATGGTAGAGCGCTCGCTTAGCATGTGAGAGGTACGGGGATCGATGCCCCGCATCTCCA
dya	chrX	FBgn0258727	8204545	8204626	8204545	8204626	Ser	-	GCAGTCGTGGCCGAGCGGTTAAGGCGTCTGACTAGAAATCAGATTCCCTCTGGGAGCGTAGGTTCGAATCCTACCGGCTGCG
dya	chr3R	FBgn0258654	7765299	7765371	7765299	7765371	Lys	-	GCCCGGATAGCTCAGTCGGTAGAGCATTGGACTTTTAATCCAAGGGTCCAGGGTTCAAGTCCCTGTTCGGGCG
dya	chr3R	FBgn0258623	2009052	2009124	2009052	2009124	Ala	+	GGGGATGTAGCTCAGATGGTAGAGCGCTCGCTTAGCATGTGAGAGGTACGGGGATCGATGCCCCGCATCTCCA
dya	chr3L	FBgn0258580	8607329	8607401	8607329	8607401	Ala	-	GGGGATGTAGCTCAGATGGTAGAGCGCTCGCTTAGCATGTGAGAGGTACGGGGATCGATGCCCCGCATCTCCA
dya	chr3L	FBgn0258596	11823684	11823755	11823684	11823755	Gln	-	GGTTCTATGGTGTAATGGTTAGCACTCTGGACTTTGAATCCAGCGATCCGAGTTCAAATCTCGGTAGAACCT
dya	chr2R	FBgn0258550	16875533	16875604	16875533	16875604	Glu	-	TCCCATATTGTCTAGTGGTTAGGATATCCGGCTCTCACCCGGAAGGCCCGGGTTCGATTCCCGGTATGGGAA
dya	chr2L	FBgn0258435	3168493	3168574	3168493	3168574	Ser	-	GCAGTCGTGGCCGAGCGGTTAAGGCGTCTGACTAGAAATCAGATTCCCTCTGGGAGCGTAGGTTCGAATCCTACCGACTGCG
dya	chr2R	FBgn0258560	20222275	20222348	20222275	20222348	Asn	+	GCCTCCGTGGCGCAATTGGTTAGCGCGTTCGGCTGTTAACCGAAAGGTTGGTGGTTCGAGTCCACCCGGGGGCG
dya	chr2L	FBgn0258469	15671296	15671369	15671296	15671369	Thr	-	GGCGCCGTGGCTTAGTTGGTTAAAGCGCCTGTCTAGTAAACAGGAGATCGTGAGTTCGAATCTCGCCGGGGCCT
dya	chr3L	FBgn0258590	8850000	8850072	8850000	8850072	Lys	-	GCCCGGCTAGCTCAGTCGGTAGAGCATGAGACTCTTAATCTCAGGGTCGTGGGTTCGAGCCCCACGTTGGGCG
dya	chr2L	FBgn0258444	11187599	11187670	11187599	11187670	Asp	-	TCCTCGATAGTATAGTGGTTAGTATCCCCGCCTGTCACGCGGGAGACCGGGGTTCAATTCCCCGTCGGGGAG
dya	chr3R	FBgn0258689	20320479	20320599	20320479	20320599	Leu	-	GTCAGGATGGCCGAGCGGTCTAAGGCGCCAGACTCAAGTTCTGGTCCTCTCTGAGGGCGTGGGTTCGAATCCCACTTCTGACA
dya	chr2R	FBgn0258555	18431951	18432032	18431951	18432032	Leu	-	GGTAGCGTGGCCGAGCGGTCTAAGGCGCTGGTTTAAGGCACCAGTCTCCTCGGAGGCGTGGGTTCGAATCCCACCGCTGCCA
dya	chr2R	FBgn0258539	13721751	13721822	13721751	13721822	Glu	+	TCCCATATGGTCTAGTGGCTAGGATATCTGGCTTTCACCCAGAAGGCCCGGGTTCGATTCCCGGTATGGGAA
dya	chr2R	FBgn0258519	12147732	12147802	12147732	12147802	Gly	+	GCATCGGTGGTTCAGTGGTAGAATGCTCGCCTGCCACGCGGGCGGCCCGGGTTCGATTCCCGGCCGATGCA
dya	chr2R	FBgn0258546	14676441	14676512	14676441	14676512	Trp	-	GACTCCGTGGCGCAACGGTAGCGCGTCCGACTCCAGATCGGAAGGTTGCGTGTTCAAATCACGTCGGGGTCA
dya	chr3L	FBgn0258593	8851793	8851864	8851793	8851864	Cys	-	GGGGATATAGCTCAGTGGTAGAGCATTCGACTGCAGATCGAGAGGTCCCCGGTTCAAACCCGGGTGTCCCCT
dya	chr3R	FBgn0258639	4272585	4272657	4272585	4272657	Val	-	GTTTCCGTAGTGTAGCGGTTATCACGTGTGCTTCACACGCACAAGGTCCCCGGTTCGAACCCGGGCGGGAACA
dya	chr3L	FBgn0258566	764954	765053	764954	765053	Ile	+	GCTCCAGTGGCGCAATTGGTTAGCGCACGGTACTTATAATGCCGGGGTTGTGAGTTCGAGCCTCACCTGGAGCA
dya	chr2L	FBgn0258443	11128196	11128267	11128196	11128267	Asp	-	TCCTCGATAGTATAGTGGTTAGTATCCCCGCCTGTCACGCGGGAGACCGGGGTTCAATTCCCCGTCGGGGAG
dya	chrX	FBgn0258730	8241623	8241704	8241623	8241704	Ser	-	GCAGTCGTGGCCGAGTGGTTAAGGCGTCTGACTAGAAATCAGATTCCCTCTGGGAGCGTAGGTTCGAGTCCTACCGACTGCG
dya	chr2R	FBgn0258756	9716375	9716460	9716375	9716460	SeC(e)	+	GCCCCACTGAGCTTCGGTGGTCCGGGGTGCGGACTTCAAATCCGTAGTCGATTAGCGTCGAAGTGGTTCGATTCCACCTGGGGGGC
dya	chrX	FBgn0258721	4703591	4703662	4703591	4703662	Gln	-	GGTTCCATGGTGTAATGGTTAGCACTCAGGACTCTGAATCCTGCGATCCGAGTTCAAATCTCGGTGGAACCT
dya	chr3L	FBgn0258571	1360470	1360541	1360470	1360541	Glu	+	TCCCATATTGTCTAGTGGTTAGGATATCCGGCTCTCACCCGGAAGGCCCGGGTTCAATTCCCGGTATGGGAA
dya	chr3L	FBgn0258572	1360701	1360772	1360701	1360772	Glu	+	TCCCATATTGTCTAGTGGTTAGGATATCCGGCTCTCACCCGGAAGGCCCGGGTTCAATTCCCGGTATGGGAA
dya	chr2L	FBgn0258467	15568842	15568914	15568842	15568914	Lys	-	GCCCGGCTAGCTCAGTCGGTAGAGCATGAGACTCTTAATCTCAGGGTCGTGGGTTCGAGCCCCACGTTGGGCG
dya	chrX	FBgn0258733	8265746	8265818	8265746	8265818	Arg	-	GACCGTGTGGCCTAATGGATAAGGCGTCGGACTTCGGATCCGAAGATTGCAGGTTCGAGTCCTGTCACGGTCG
dya	chr2L	FBgn0258429	1998234	1998305	1998234	1998305	Gln	-	GGTTCTATGGTGTAATGGTTAGCACTCAGGACTCTGAATCCTGCGATCCGAGTTCAAATCTCGGTGGAACCT
dya	chr2R	FBgn0258513	11451257	11451328	11451257	11451328	Gly	+	GCGTCGGTGGTGTAATGGTCAGCATAGTTGCCTTCCAAGCAGTTGATCCGGGTTCGATTCCCGGCCGACGCA
dya	chr2L	FBgn0258457	14628536	14628606	14628536	14628606	Gly	-	GCATCGGTGGTTCAGTGGTAGAATGCTCGCCTGCCACGCGGGCGGCCCGGGTTCGATTCCCGGCCGATGCA
dya	chr2L	FBgn0258463	14713681	14713752	14713681	14713752	Pro	+	GGCTCGTTGGTCTAGGGGTATGATTTCCGCTTAGGGTGCGGGAGGTCCCGGGTTCAAATCCCGGACGAGCCC
dya	chr3R	FBgn0258674	12466180	12466251	12466180	12466251	Thr	-	GCCTCTTTAGCTCAGTGGCAGAGCACTGGTCTTGTAAACCAGGGGTCGTGAGTTCAATCCTCACAGGAGGCA
dya	chr3L	FBgn0258607	15448956	15449027	15448956	15449027	Pro	-	GGCTCGTTGGTCTAGAGGTATGATTCTCGCTTCGGGTGCGAGAGGTCCCGGGTTCAATTCCCGGACGAGCCC
dya	chr2L	FBgn0258426	1994510	1994581	1994510	1994581	Gln	+	GGTTCCATGGTGTAATGGTTAGCACTCAGGACTCTGAATCCTGCGATCCGAGTTCAAATCTCGGTGGAACCT
dya	chr2L	FBgn0258441	10928072	10928144	10928072	10928144	Lys	+	GCCCGGGTAGCTCAGTCGGTAGAGCATTGGACTTTTAATCCAAGGGTCCAGGGTTCAAGTCCCTGCTCGGGCG
dya	chr3R	FBgn0258692	25754259	25754330	25754259	25754330	Asp	+	TCCTCGATAGTATAGTGGTTAGTATCCCCGCCTGTCACGCGGGAGACCGGGGTTCAATTCCCCGTCGGGGAG
dya	chr3L	FBgn0258605	14756488	14756559	14756488	14756559	Met	-	AGCAGAGTGGCGCAGTGGAAGCGTGCTGGGCCCATAACCCAGAGGTCCGAGGATCGAAACCTTGCTCTGCTA
dya	chr2R	FBgn0258534	13561208	13561279	13561208	13561279	Glu	+	TCCCATATGGTCTAGTGGCTAGGATATCTGGCTTTCACCCAGAAGGCCCGGGTTCGATTCCCGGTATGGGAA
dya	chr3L	FBgn0258592	8851533	8851604	8851533	8851604	Cys	-	GGGGATATAGCTCAGTGGTAGAGCATTCGACTGCAGATCGAGAGGTCCCCGGTTCAAACCCGGGTGTCCCCT
dya	chr3R	FBgn0258649	7068374	7068446	7068374	7068446	Val	-	GTTTCCGTAGTGTAGCGGTTATCACGTGTGCTTCACACGCACAAGGTCCCCGGTTCGAACCCGGGCGGGAACA
dya	chr3L	FBgn0258574	1364085	1364156	1364085	1364156	Glu	+	TCCCATATTGTCTAGTGGTTAGGATATCCGGCTCTCACCCGGAAGGCCCGGGTTCAATTCCCGGTATGGGAA
dya	chrX	FBgn0258718	2383165	2383237	2383165	2383237	Phe	+	GCCGAAATAGCTCAGTTGGGAGAGCGTTAGACTGAAGATCTAAAGGTCCCCGGTTCAATCCCGGGTTTCGGCA
dya	chr3R	FBgn0258651	7394354	7394425	7394354	7394425	Gly	+	GCGTCGGTGGTGTAATGGTTAGCATAGTTGCCTTCCAAGCAGTTGACCCGGGTTCGATTCCCGGCCGACGCA
dya	chr3R	FBgn0258645	5520030	5520101	5520030	5520101	Thr	+	GCCTCTTTAGCTCAGTGGTAGAGCGTTGGTCTCGTAAACCAAAGGCCGTGAGTTCAACCCTCACAGGAGGCA
dya	chr2L	FBgn0258481	20424073	20424145	20424073	20424145	Lys	-	GCCCGGCTAGCTCAGTCGGTAGAGCATGAGACTCTTAATCTCAGGGTCGTGGGTTCGAGCCCCACGTTGGGCG
dya	chr3R	FBgn0258635	2065602	2065674	2065602	2065674	Ala	+	GGGGATGTAGCTCAGATGGTAGAGCGCTCGCTTAGCATGTGAGAGGTACGGGGATCGATGCCCCGCATCTCCA
dya	chr2R	FBgn0258530	13559786	13559857	13559786	13559857	Glu	-	TCCCATATTGTCTAGTGGTTAGGATACCCGGCTCTCACCCGGGAGGCCCGGGTTCAATTCCCGGTATGGGAA
dya	chrX	FBgn0258743	20352898	20353005	20352898	20353005	Tyr	+	CCTTCGATAGCTCAGTTGGTAGAGCGGTGGACTGTAGATCCATAGGTCGCTGGTTCAAATCCGGCTCGAAGGA
dya	chr2R	FBgn0258518	12147562	12147633	12147562	12147633	Trp	-	GACTCCGTGGCGCAACGGTAGCGCGTCCGACTCCAGATCGGAAGGTTGCGTGTTCAAATCACGTCGGGGTCA
dya	chr3L	FBgn0258613	23315626	23315697	23315626	23315697	Glu	-	TCCCATATTGTCTAGTGGTTAGGATACCCGGCTCTCACCCGGGAGGCCCGGGTTCAATTCCCGGTATGGGAA
dya	chr2R	FBgn0258528	13516809	13516881	13516809	13516881	Lys	-	GCCCGGCTAGCTCAGTCGGTAGAGCATGAGACTCTTAATCTCAGGGTCGTGGGTTCGAGCCCCACGTTGGGCG
dya	chr3L	FBgn0258564	737198	737269	737198	737269	Met	-	AGCAGAGTGGCGCAGTGGAAGCGTGCTGGGCCCATAACCCAGAGGTCCGAGGATCGAAACCTTGCTCTGCTA
dya	chr3L	FBgn0258601	13330797	13330868	13330797	13330868	Asp	+	TCCTCGATAGTATAGTGGTTAGTATCCCCGCCTGTCACGCGGGAGACCGGGGTTCAATTCCCCGTCGGGGAG
dya	chr3R	FBgn0258670	8751129	8751201	8751129	8751201	Arg	+	GACCGTGTGGCCTAATGGATAAGGCGTCGGACTTCGGATCCGAAGATTGCAGGTTCGAGTCCTGTCACGGTCG
dya	chr2R	FBgn0258507	9414760	9414832	9414760	9414832	Arg	+	GTCCCTTTGGCGCAGAGGATAGCGCGTTGGACTTCTAATCCAAAGGTCGCGGGTTCGATCCCCGCAAGGGATG
dya	chr2R	FBgn0258522	12650210	12650281	12650210	12650281	Trp	+	GACTCCGTGGCGCAACGGTAGCGCGTCTGACTCCAGATCAGAAGGTTGCGTGTTCAAATCACGTCGGGGTCA
dya	chr2R	FBgn0258503	8728709	8728780	8728709	8728780	His	+	GCCGTGATCGTCTAGTGGTTAGGACCCCACGTTGTGGCCGTGGTAACCCAGGTTCGAATCCTGGTCACGGCA
dya	chr3L	FBgn0258586	8647927	8648009	8647927	8648009	Leu	-	GTCAGGATGGCCGAGTGGTCTAAGGCGCTGCGTTCAGGTCGCAGTCTACTCTGTAGGCGTGGGTTCGAATCCCACTTCTGACA
[truncated: 197 more rows]
